# Supplementary material for: Detecting riboSNitches with RNA folding algorithms: a genome-wide benchmark
Source: Nucleic Acids Res. 2015 Jan 23;43(3):1859–68. doi: 10.1093/nar/gkv010 (PMC4330374; doi:10.1093/nar/gkv010)
Supplement: SUPPLEMENTARY DATA [file supp_gkv010_nar-02823-z-2014-File008.txt]

ref_seq	alt_seq	chrom	position	transcript	transcript_position	ref_allele	alt_allele
TGCCTTGGGAAGAGGATGATCCTAAACAAAGCTCTGCTGCTGGGGGCCCTCGCTCTGACCACCGTGATGAGCCCCTGTGGAGGTGAAGACATTGTGGCTGA	TGCCTTGGGAAGAGGATGATCCTAAACAAAGCTCTGCTGCTGGGGGCCCTTGCTCTGACCACCGTGATGAGCCCCTGTGGAGGTGAAGACATTGTGGCTGA	chr6	32605271	NM_002122	89	C	T
TAGCGCCATCATGGGCTGATTTTTATTACCAGGTCCCCCAGAAGCAGGTGGGAGGCTCTGCTTCCTGCTGCCGCTCTGCAGCCTGGACCTGTGGACCCTGG	TAGCGCCATCATGGGCTGATTTTTATTACCAGGTCCCCCAGAAGCAGGTGAGAGGCTCTGCTTCCTGCTGCCGCTCTGCAGCCTGGACCTGTGGACCCTGG	chr5	177637882	NM_031266	1514	G	A
TGATGGTGTTTCTTAGAGAGAAGATCACTGAAGAAACTTCTGCTTTAATGGCTTTACAAAGCTGGCAATATTACAATCCTTGACCTCAGTGAAAGCAGTCA	TGATGGTGTTTCTTAGAGAGAAGATCACTGAAGAAACTTCTGCTTTAATGACTTTACAAAGCTGGCAATATTACAATCCTTGACCTCAGTGAAAGCAGTCA	chr6	32412480	NM_019111	937	G	A
TACGTGGCTTGGAAGATAAGTGGTTTTCCCAAAAACCGTGTTATTGGAAGCGGTTGCAATCTGGATTCAGCCCGATTCCGTTACCTAATGGGGGAAAGGCT	TACGTGGCTTGGAAGATAAGTGGTTTTCCCAAAAACCGTGTTATTGGAAGTGGTTGCAATCTGGATTCAGCCCGATTCCGTTACCTAATGGGGGAAAGGCT	chr11	18424451	NM_001165416	755	C	T
TTACATACATGCTTTGAAGTTTCTGGAAAGTAGATCTTTTCTTGACCTAGTATATCAGTGACAGTTGCAGCCCTTGTGATGTGATTAGTGTCTCATGTGGA	TTACATACATGCTTTGAAGTTTCTGGAAAGTAGATCTTTTCTTGACCTAGCATATCAGTGACAGTTGCAGCCCTTGTGATGTGATTAGTGTCTCATGTGGA	chr2	217070248	NM_021141	2662	T	C
CATGCGCTTGTGAGCGAGGCCCTCCCCTCTGCACCAGCTCATTGCAAAGCGAACATCCTCTCCTTTCCAGGAGCCCCAGGATTAGCATCTGAAAAGGGTAG	CATGCGCTTGTGAGCGAGGCCCTCCCCTCTGCACCAGCTCATTGCAAAGCAAACATCCTCTCCTTTCCAGGAGCCCCAGGATTAGCATCTGAAAAGGGTAG	chr9	132651936	NM_015033	2955	G	A
GATAAAAGTGAGCTGGTACAGAAAGCCAAACTCGCTGAGCAGGCTGAGCGATATGATGATATGGCTGCAGCCATGAAGGCAGTCACAGAACAGGGGCATGA	GATAAAAGTGAGCTGGTACAGAAAGCCAAACTCGCTGAGCAGGCTGAGCGCTATGATGATATGGCTGCAGCCATGAAGGCAGTCACAGAACAGGGGCATGA	chr20	43530234	NM_003404	342	A	C
CGGCGACGCGTCTTTGTGGTAACGCCCTGCTGCCATCTCTTTTCTTCTCTATGCGAGGATTTGGACTGGCAGTGAGAATAAGAGACAACGATTCACGTCTA	CGGCGACGCGTCTTTGTGGTAACGCCCTGCTGCCATCTCTTTTCTTCTCTCTGCGAGGATTTGGACTGGCAGTGAGAATAAGAGACAACGATTCACGTCTA	chr1	150266559	NM_018997	291	A	C
AAATGCAGATGACCACATTCAAGGAAGAACTTTCTGCCCCGGCTTTGCAGGATGAAAAGCTTTCCTGCTTGGCAGTTATTCTTCCACAAGAGAGGGCTTTC	AAATGCAGATGACCACATTCAAGGAAGAACTTTCTGCCCCGGCTTTGCAGAATGAAAAGCTTTCCTGCTTGGCAGTTATTCTTCCACAAGAGAGGGCTTTC	chr6	32546818	NM_001243965,NM_002124	918,945	G	A
CATCTCAGAACAGAAGGGTGGGAAGCCAGAGCCGCCTGCCATGCCCCAGCCAGTCCCCACAGCATAACAGGGTCTCCTTGGCAGCTGTATTCTGGAGTCTG	CATCTCAGAACAGAAGGGTGGGAAGCCAGAGCCGCCTGCCATGCCCCAGCAAGTCCCCACAGCATAACAGGGTCTCCTTGGCAGCTGTATTCTGGAGTCTG	chr11	75115893	NM_001005	773	C	A
ATAGATGGCCAGCTTTCCCCCGAGGGTCAACGAGAAAGAGATCGTGAGATTACGTACTATAGGTGAACTTTTAGCTCCTGCAGCTCCTTTTGACAAGAAAT	ATAGATGGCCAGCTTTCCCCCGAGGGTCAACGAGAAAGAGATCGTGAGATCACGTACTATAGGTGAACTTTTAGCTCCTGCAGCTCCTTTTGACAAGAAAT	chr17	25628820	NM_015626	363	T	C
