# Supplementary material for: Detecting riboSNitches with RNA folding algorithms: a genome-wide benchmark
Source: Nucleic Acids Res. 2015 Jan 23;43(3):1859–68. doi: 10.1093/nar/gkv010 (PMC4330374; doi:10.1093/nar/gkv010)
Supplement: SUPPLEMENTARY DATA [file supp_gkv010_nar-02823-z-2014-File009.txt]

ref_seq	alt_seq	chrom	position	transcript	transcript_position	ref_allele	alt_allele
AAAGTGGTACAGGAATTTGGCTTACACAATGAGAACTTGGAACAGAGGCTGGAAATTAAACGTATCATGGAAAATGTGTTCCAACACAAGTTACCAGATTG	AAAGTGGTACAGGAATTTGGCTTACACAATGAGAACTTGGAACAGAGGCTAGAAATTAAACGTATCATGGAAAATGTGTTCCAACACAAGTTACCAGATTG	chr9	88959938	NM_001185059,NM_001185074,NM_024617	1089,1199,1199	G	A
AAATGCAGATGACCACATTCAAGGAAGAACTTTCTGCCCCGGCTTTGCAGGATGAAAAGCTTTCCTGCTTGGCAGTTATTCTTCCACAAGAGAGGGCTTTC	AAATGCAGATGACCACATTCAAGGAAGAACTTTCTGCCCCGGCTTTGCAGAATGAAAAGCTTTCCTGCTTGGCAGTTATTCTTCCACAAGAGAGGGCTTTC	chr6	32546818	NM_001243965,NM_002124	918,945	G	A
AAGACCACATTGTCCTCACAGTACTGCCGGATCAAGATCAATCTGATGAAGCTCAAGAAAAGATGGTGTACATCTATCATTCCTTAAAGAATAGTAGAGAG	AAGACCACATTGTCCTCACAGTACTGCCGGATCAAGATCAATCTGATGAAACTCAAGAAAAGATGGTGTACATCTATCATTCCTTAAAGAATAGTAGAGAG	chr3	97664725	NM_001042533,NM_001261829,NM_032778,NM_153182	1733,1263,1730,1266	G	A
AATACTGAAAGATGTCACTTTTATTCAGGAAATAGGGGGAGATTCAAGTCATATAGATTCCTACTCGAAAATCTTGACACCTGACTTTCCAGGATGCACAT	AATACTGAAAGATGTCACTTTTATTCAGGAAATAGGGGGAGATTCAAGTCGTATAGATTCCTACTCGAAAATCTTGACACCTGACTTTCCAGGATGCACAT	chr1	33145742	NM_001135255,NM_001135256	1870,1773	A	G
AATGAAAATGCTTAAACTACAGAAATTTAAAAATGCCATAACAATCTTGCGAGACTAACTTTAAAATATACTTTAAATGATTATTATGATTTTGGTGGTAA	AATGAAAATGCTTAAACTACAGAAATTTAAAAATGCCATAACAATCTTGCAAGACTAACTTTAAAATATACTTTAAATGATTATTATGATTTTGGTGGTAA	chrX	119391880	NM_001184742,NM_006777	4937,4838	G	A
AATGGAACCCCACCACTGTTGGTCCAATTTTCACACACGTGAGAATCCCTGGCAAAGGGAGCAGAACTGAACCGGCTTTACCAAACCGCCAGCGAACTTGA	AATGGAACCCCACCACTGTTGGTCCAATTTTCACACACGTGAGAATCCCTAGCAAAGGGAGCAGAACTGAACCGGCTTTACCAAACCGCCAGCGAACTTGA	chr17	43183108	NM_021079	1610	G	A
ACCAGAGTAGGTTCAGAGAAACTCCCAAAGTTTGTACTTTAGACACATCATGCTTGATTGGTAACTTCCCTCCTTTTTTGGGGAACATGTTTGTGTCCTAT	ACCAGAGTAGGTTCAGAGAAACTCCCAAAGTTTGTACTTTAGACACATCAAGCTTGATTGGTAACTTCCCTCCTTTTTTGGGGAACATGTTTGTGTCCTAT	chr5	32602946	NM_006713	2268	T	A
ACCCCTGGCAAAACTTCCCGTTTGCATGTCAAATCACATTGAAGCCTGAAAATTAGCTTTTCTTACTGGTTTTTCCAATAAGTAATAGCAAAGCCCACTTA	ACCCCTGGCAAAACTTCCCGTTTGCATGTCAAATCACATTGAAGCCTGAAGATTAGCTTTTCTTACTGGTTTTTCCAATAAGTAATAGCAAAGCCCACTTA	chr15	42192040	NM_139265	2492	A	G
AGAACTGAGATATTGTCTTGTATACTTATATTAGCCAAAGTTTTCTTTTCCTCCACCATACATATCTATGTGATTTAATCAGTAAATTGTACTGTAATGAG	AGAACTGAGATATTGTCTTGTATACTTATATTAGCCAAAGTTTTCTTTTCTTCCACCATACATATCTATGTGATTTAATCAGTAAATTGTACTGTAATGAG	chr14	50575821	NM_001040662,NM_024558,NR_049738,NR_049739	1208,1313,1302,1409	C	T
AGAAGACAAGATGGCTGAACTCTGGCCGGGGCGACGAAGCTTCCGAGGAAGGGCAGAATGGAAGCAGTCCCAAGTCGAAGACTAAGTGGACTAAAGAGGAT	AGAAGACAAGATGGCTGAACTCTGGCCGGGGCGACGAAGCTTCCGAGGAATGGCAGAATGGAAGCAGTCCCAAGTCGAAGACTAAGTGGACTAAAGAGGAT	chr4	2906707	NM_001119	1566	G	T
AGCTAGATCTCCTGCCATCAATCTGATGGGATTCAACGTGGAAGAGATGTATGAGGCCCACGCATGGATCCAAAGAATCCTGAGTCTCCAGAACCACCACA	AGCTAGATCTCCTGCCATCAATCTGATGGGATTCAACGTGGAAGAGATGTGTGAGGCCCACGCATGGATCCAAAGAATCCTGAGTCTCCAGAACCACCACA	chr3	122259606	NM_001146106	1804	A	G
AGCTGGCAATATTACAATCCTTGACCTCAGTGAAAGCAGTCATCTTCAGCATTTTCCAGCCCTATAGCCACCCCAAGTGTGGATATGCCTCTTCGATTGCT	AGCTGGCAATATTACAATCCTTGACCTCAGTGAAAGCAGTCATCTTCAGCGTTTTCCAGCCCTATAGCCACCCCAAGTGTGGATATGCCTCTTCGATTGCT	chr6	32412539	NM_019111	996	A	G
AGGACACCTGCTGTCCTTTCTGTCCTGTCTGGAGAATGGGCTGCTGCCTCGGGGACAGCTAGAGCCCCCGCTGTGGACCCAGCAAGGGAAGGGGAAAGTGT	AGGACACCTGCTGTCCTTTCTGTCCTGTCTGGAGAATGGGCTGCTGCCTCAGGGACAGCTAGAGCCCCCGCTGTGGACCCAGCAAGGGAAGGGGAAAGTGT	chr17	2268311	NM_001098509,NM_014853	1296,1298	G	A
AGGCTCTGTACACTGCCATGAAGGGCTTTGGCAGTGACAAGGAGGCCATACTGGACATAATCACCTCACGGAGCAACAGGCAGAGGCAGGAGGTCTGCCAG	AGGCTCTGTACACTGCCATGAAGGGCTTTGGCAGTGACAAGGAGGCCATATTGGACATAATCACCTCACGGAGCAACAGGCAGAGGCAGGAGGTCTGCCAG	chr5	150518988	NM_001155,NM_001193544	358,235	C	T
AGTCCGGTTACAGATCCAAGGAGAAAGTCAGGGGCCAGTGCGCGCTACAGCCAGCGCCCAGTACCGCGGTGTGATGGGCACCATTCTGACCATGGTGCGTA	AGTCCGGTTACAGATCCAAGGAGAAAGTCAGGGGCCAGTGCGCGCTACAGTCAGCGCCCAGTACCGCGGTGTGATGGGCACCATTCTGACCATGGTGCGTA	chr11	73689104	NM_003355	544	C	T
AGTTATTTTATCAGCACTTTATGCACGTATTATTGACATTAATACCTAATCGGCGAGTGCCCATCTGCCCCACCTGCTCCAGTGCGTGCTGTCTGTGGAGT	AGTTATTTTATCAGCACTTTATGCACGTATTATTGACATTAATACCTAATTGGCGAGTGCCCATCTGCCCCACCTGCTCCAGTGCGTGCTGTCTGTGGAGT	chr10	3178881	NM_001242339,NM_002627	2665,2541	C	T
ATCCACAATATTCTCGTGCAGTGTGTTTGGAATCCTGGTCTGGGCTCTCGTCGTTGGCCTTGTAGATCAAGTAGGGGAAGTGAGTGATGTTCAGTCATGCT	ATCCACAATATTCTCGTGCAGTGTGTTTGGAATCCTGGTCTGGGCTCTCGGCGTTGGCCTTGTAGATCAAGTAGGGGAAGTGAGTGATGTTCAGTCATGCT	chr1	3696890	NM_020710	2542	T	G
ATCTGCATCGTGGACAACATCTTCCCCCCTGTGATCAATATCACCTGGCTGCGCAACGGCCAAACTGTCACTGAGGGAGTGGCCCAGACCAGCTTCTATTC	ATCTGCATCGTGGACAACATCTTCCCCCCTGTGATCAATATCACCTGGCTACGCAACGGCCAAACTGTCACTGAGGGAGTGGCCCAGACCAGCTTCTATTC	chr6	32975257	NM_002119	520	G	A
ATTCGCAACATTGAGGAGCACGCCTCTGCAGACGTCGAAAAGATGATACTCGGGAACAAGTGTGATGTGAATGACAAGAGACAAGTTTCCAAGGAACGGGG	ATTCGCAACATTGAGGAGCACGCCTCTGCAGACGTCGAAAAGATGATACTTGGGAACAAGTGTGATGTGAATGACAAGAGACAAGTTTCCAAGGAACGGGG	chr19	16238279	NM_005370	579	C	T
CAAAAAGGTATTTGGTCATTATCTTCTACAGCAGTGGAATGAGTGGTCCCGGAGATGTGCTATATGAAACATTCTTTCTGAGATATATCAACCACACGTGG	CAAAAAGGTATTTGGTCATTATCTTCTACAGCAGTGGAATGAGTGGTCCCAGAGATGTGCTATATGAAACATTCTTTCTGAGATATATCAACCACACGTGG	chr17	37921742	NM_001257408,NM_001257409,NM_001257411,NM_001257412,NM_001257414,NM_012481,NM_183230	1791,1674,1464,1347,1491,1893,1776	G	A
CACCGGCACGCGCTGCGGCTCCTCATTCACCTGCACCCCAGGGTGGCCCCGTCTAAGCTGGAGGCGTTGCAGAAGGCCCTGGAGCCTACAGGCCAGAGCGG	CACCGGCACGCGCTGCGGCTCCTCATTCACCTGCACCCCAGGGTGGCCCCATCTAAGCTGGAGGCGTTGCAGAAGGCCCTGGAGCCTACAGGCCAGAGCGG	chr9	140167022	NM_015456	1754	G	A
CACCGGGACCTTCGCGACACACCAGATCCTCGCCCCTGGCTCGCGCGAACGCACAGGATGACCACCACCCTCGTGTCTGCCACCATCTTCGACTTGAGCGA	CACCGGGACCTTCGCGACACACCAGATCCTCGCCCCTGGCTCGCGCGAACTCACAGGATGACCACCACCCTCGTGTCTGCCACCATCTTCGACTTGAGCGA	chr14	69259662	NM_001244698,NM_001244701,NM_004926	970,295,970	G	T
CACGACATCAATGTCTATTCCCTTGCGGGCTTGGCACCACACATTACTCTGAATCCAACAATTCCCTTGTTTCAGGCCCATCCACAGTTGAAGCAGTGTGT	CACGACATCAATGTCTATTCCCTTGCGGGCTTGGCACCACACATTACTCTAAATCCAACAATTCCCTTGTTTCAGGCCCATCCACAGTTGAAGCAGTGTGT	chr16	58579274	NM_001265612,NM_016284,NM_206999,NR_049763	4446,4461,4461,4446	G	A
CAGAAGTGTGGAGACATGGCCGTGGCCTTCCGCCGGCAGCGGCTCAAGCCAGAGATCCAGTGCGTGTCAGCCAAGTCCCCCCAACACTGCATGGAGCGGAT	CAGAAGTGTGGAGACATGGCCGTGGCCTTCCGCCGGCAGCGGCTCAAGCCGGAGATCCAGTGCGTGTCAGCCAAGTCCCCCCAACACTGCATGGAGCGGAT	chr3	196742290	NM_005929	1293	A	G
CAGATGCATGCGCTGCTGGCCATTGCCCTCACGATGTACCCCATGCGTATTGATGAGAGCATTCACCTCCAGCTGCGGGAGAAATATGGGGACAAGATGTT	CAGATGCATGCGCTGCTGGCCATTGCCCTCACGATGTACCCCATGCGTATCGATGAGAGCATTCACCTCCAGCTGCGGGAGAAATATGGGGACAAGATGTT	chr22	38273749	NM_001242923,NM_016091	1080,1224	T	C
CAGCAACAGCAGAAACACGAGAACCAGATGCGGGACATGCTGGCGCAGTGTGAGAGCAACATGAGCGAGCTGCAGCAGCTGCAGAATGAAAAGTGCCACCT	CAGCAACAGCAGAAACACGAGAACCAGATGCGGGACATGCTGGCGCAGTGCGAGAGCAACATGAGCGAGCTGCAGCAGCTGCAGAATGAAAAGTGCCACCT	chr5	171481606	NM_005990	2919	T	C
CAGCAGCTCCCTGCTGTCCATCATGTCTTCCAGCCCGAGCTGCCTGCAGAGCCGGCGGCCTACTGGAGCAAGTTGAATGATCTGTTTGGGGATGCTGCACT	CAGCAGCTCCCTGCTGTCCATCATGTCTTCCAGCCCGAGCTGCCTGCAGAACCGGCGGCCTACTGGAGCAAGTTGAATGATCTGTTTGGGGATGCTGCACT	chr4	3213832	NM_002111	6736	G	A
CAGGGACTTGAACCAAGCCCTCTGCTCTGAAGACCGCGTCCTGAATTTCTTCACTAGAGCTTCCTCATCAGGTTACCCAGAAGTGGGTCCCATCCACCATC	CAGGGACTTGAACCAAGCCCTCTGCTCTGAAGACCGCGTCCTGAATTTCTACACTAGAGCTTCCTCATCAGGTTACCCAGAAGTGGGTCCCATCCACCATC	chr17	45900968	NM_145255,NM_148887,NR_037575	1419,1517,1568	T	A
CAGGGTGTACAGCAAGCTGTGATTCCTGGGAAAACTAAAAAAGCTCTCTGAACAACGGGGCCCAGAGCTGATGGCAGACAATGTCAGCCACTAACAACATA	CAGGGTGTACAGCAAGCTGTGATTCCTGGGAAAACTAAAAAAGCTCTCTGGACAACGGGGCCCAGAGCTGATGGCAGACAATGTCAGCCACTAACAACATA	chr19	2520716	NM_052847	208	A	G
CAGTCAAGACGATTCGCTGATTCCCTCCCCCACCTGTCCTGCAGTCTTTGACTTTTCCTTTCTTTTTTGCCACCCTTTCAGGAACCCTGTATGGTTTTTAG	CAGTCAAGACGATTCGCTGATTCCCTCCCCCACCTGTCCTGCAGTCTTTGTCTTTTCCTTTCTTTTTTGCCACCCTTTCAGGAACCCTGTATGGTTTTTAG	chr6	31637734	NM_001320	1019	A	T
CCCGGGGGAAGAGGAAGAAGGGCTCCACCATGGAGCGCTGGGGACAGAAGTACATGACCGCCGTGGTGAAGCTGTTCGGGCCCTTTACCAGGAATTACTAT	CCCGGGGGAAGAGGAAGAAGGGCTCCACCATGGAGCGCTGGGGACAGAAGCACATGACCGCCGTGGTGAAGCTGTTCGGGCCCTTTACCAGGAATTACTAT	chr16	88713236	NM_000101	285	T	C
CCGAGGAGTAGTCGCTGGAGTCCGCGCCTCCCTGGGACTGCAATGTGCCGATCTTAGCTGCTGCCTGAGAGGATGTCTGGGGTGTCCGAGCCCCTGAGTCG	CCGAGGAGTAGTCGCTGGAGTCCGCGCCTCCCTGGGACTGCAATGTGCCGGTCTTAGCTGCTGCCTGAGAGGATGTCTGGGGTGTCCGAGCCCCTGAGTCG	chr8	27255080	NM_004103,NM_173174,NM_173175,NM_173176	232,787,134,219	A	G
CCGGCCGCCTTCTGGGGGCCTCTGGCGCGGGACACTCTCGTGTGGGACACCCCCTACCACACCGTCTGGGACTGCGACTTCAGCACTGGCAAGATCGGCTG	CCGGCCGCCTTCTGGGGGCCTCTGGCGCGGGACACTCTCGTGTGGGACACACCCTACCACACCGTCTGGGACTGCGACTTCAGCACTGGCAAGATCGGCTG	chr20	25038484	NM_001252675,NM_001252677,NM_032501	335,335,335	C	A
CGGCGACGCGTCTTTGTGGTAACGCCCTGCTGCCATCTCTTTTCTTCTCTATGCGAGGATTTGGACTGGCAGTGAGAATAAGAGACAACGATTCACGTCTA	CGGCGACGCGTCTTTGTGGTAACGCCCTGCTGCCATCTCTTTTCTTCTCTCTGCGAGGATTTGGACTGGCAGTGAGAATAAGAGACAACGATTCACGTCTA	chr1	150266559	NM_018997	291	A	C
CTAGCTCCCAACCCCACAGCCTCTCCAAGGACCCAGGCGCCAGCAGCCCCAGGACACAGGGGACTCAGTGTGTGGGACTTGGTCACTCCATGTCAGACACA	CTAGCTCCCAACCCCACAGCCTCTCCAAGGACCCAGGCGCCAGCAGCCCCGGGACACAGGGGACTCAGTGTGTGGGACTTGGTCACTCCATGTCAGACACA	chr20	61598899	NM_022082	1542	A	G
CTCTAGCGTTCGTCTGGAGTAGCGCCACCCCGGCTTCCTGGGGACACAGGGTTGGCACCATGGGGCCCACCAGCGTCCCGCTGGTCAAGGCCCACCGCAGC	CTCTAGCGTTCGTCTGGAGTAGCGCCACCCCGGCTTCCTGGGGACACAGGTTTGGCACCATGGGGCCCACCAGCGTCCCGCTGGTCAAGGCCCACCGCAGC	chr1	101704532	NM_001400	506	G	T
CTTAGACTACGACTCAAGAACTATATGATGCCAGCTAAAGGGAAGAAGACTGACAAACAACCCCTGCAGAAGCCCTCACATTGCACCATCTATGTGGCAAA	CTTAGACTACGACTCAAGAACTATATGATGCCAGCTAAAGGGAAGAAGACCGACAAACAACCCCTGCAGAAGCCCTCACATTGCACCATCTATGTGGCAAA	chr5	145508340	NM_020117	3013	T	C
CTTTTGGAATTGGAAGCACCGCTGAAAATTTGTGGAGATATTCATGGACAATATACAGATTTACTGAGATTATTTGAATATGGAGGTTTCCCACCAGAAGC	CTTTTGGAATTGGAAGCACCGCTGAAAATTTGTGGAGATATTCATGGACAGTATACAGATTTACTGAGATTATTTGAATATGGAGGTTTCCCACCAGAAGC	chr2	29001691	NM_002709,NM_206876	566,361	A	G
GACCGTAGCCTGACGGGCAAGCTGGAACCGGTGTCTCCCCCCAGCCCCCCGCACACTGACCCTGAGCTGGAGCTGGTGCCGCCACGGCTGTCCAAGGAGGA	GACCGTAGCCTGACGGGCAAGCTGGAACCGGTGTCTCCCCCCAGCCCCCCACACACTGACCCTGAGCTGGAGCTGGTGCCGCCACGGCTGTCCAAGGAGGA	chr12	124957627	NM_001077261,NM_001206654,NM_006312	783,783,783	G	A
GCATTTCTGTGGATCCGAGGAGGCGGAACAAGTCCACGGAGTCCCTGCAGGCCAACGTGCAGCGGCTGAAGGAGTACCGCTCCAAACTCATCCTCTTCCCC	GCATTTCTGTGGATCCGAGGAGGCGGAACAAGTCCACGGAGTCCCTGCAGACCAACGTGCAGCGGCTGAAGGAGTACCGCTCCAAACTCATCCTCTTCCCC	chr16	89628073	NM_000977,NM_001243130,NM_033251	410,353,583	G	A
GCCAACCTGCTGCGCATTGGCTCTCTGGTGCTGCTGTTACACGATTCCTCTGACTACCTGCTGGAGGCCTGTAAGATGGTCAACTACATGCAGTATCAGCA	GCCAACCTGCTGCGCATTGGCTCTCTGGTGCTGCTGTTACACGATTCCTCCGACTACCTGCTGGAGGCCTGTAAGATGGTCAACTACATGCAGTATCAGCA	chr19	8321946	NM_024552	1046	T	C
GCCGAGGACTCCAGCACACCGAGGGACATGCTGGGCCTGCGCCCCCCACTGCTCGCCCTGGTGGGGCTGCTCTCCCTCGGGTGCGTCCTCTCTCAGGAGTG	GCCGAGGACTCCAGCACACCGAGGGACATGCTGGGCCTGCGCCCCCCACTTCTCGCCCTGGTGGGGCTGCTCTCCCTCGGGTGCGTCCTCTCTCAGGAGTG	chr21	46330674	NM_000211	257	G	T
GCTCCGCAGATACCTGGAGAACGGGAAGGAGACGCTGCAGCGCGCAGAACCCCCAAAGACACACGTGACCCACCACCCCCTCTCTGACCATGAGGCCACCC	GCTCCGCAGATACCTGGAGAACGGGAAGGAGACGCTGCAGCGCGCAGAACACCCAAAGACACACGTGACCCACCACCCCCTCTCTGACCATGAGGCCACCC	chr6	31238259	NM_001243042,NM_002117	688,688	C	A
GGAAATGTACCGTCCAGCGAGTTGCAGATCTACACTTGGATGGATGCAACCTTGAAAGAACTGACAAGCTTAGTAAAAGAAGTCTACCCAGAAGCTAGAAA	GGAAATGTACCGTCCAGCGAGTTGCAGATCTACACTTGGATGGATGCAACTTTGAAAGAACTGACAAGCTTAGTAAAAGAAGTCTACCCAGAAGCTAGAAA	chr13	21720956	NM_005870	291	C	T
GGGCTTGAGCTGGGCAGCGGAGTGACGGTCTCCAGCGGGCAGGGTATCCCCCCCCCTACCCGGGGGAATAGCAAGCCGCTTTCCTGCTTCGTGGCCCCGGA	GGGCTTGAGCTGGGCAGCGGAGTGACGGTCTCCAGCGGGCAGGGTATCCCACCCCCTACCCGGGGGAATAGCAAGCCGCTTTCCTGCTTCGTGGCCCCGGA	chr19	6477256	NM_024898	578	C	A
GGTAGCGTGGGCTGACGCCTCGCTCAATTTCTCACAGGGCTGCGCAGGTTTCCCCCGTCTGCGAATGGACCACTGGAGGGGTTCAAAGGTTCGCGTCCCAG	GGTAGCGTGGGCTGACGCCTCGCTCAATTTCTCACAGGGCTGCGCAGGTTGCCCCCGTCTGCGAATGGACCACTGGAGGGGTTCAAAGGTTCGCGTCCCAG	chr1	154245142	NM_006118	104	T	G
GGTGTTGTTGCAATGGCATGACGGTGACCTGTTGACGTAACTAAGCCTTACAGCAAGGCATGTGCCGCACGTGCTCCGTGGTACTTAGAGCCCTGGGGGCC	GGTGTTGTTGCAATGGCATGACGGTGACCTGTTGACGTAACTAAGCCTTAGAGCAAGGCATGTGCCGCACGTGCTCCGTGGTACTTAGAGCCCTGGGGGCC	chr14	104152352	NM_005552	2387	C	G
GTCCAGGGCAGAGCCTCAGTTAGGGACATGCTGGGCCTGCGCCCCCCACTGCTCGCCCTGGTGGGGCTGCTCTCCCTCGGGTGCGTCCTCTCTCAGGAGTG	GTCCAGGGCAGAGCCTCAGTTAGGGACATGCTGGGCCTGCGCCCCCCACTTCTCGCCCTGGTGGGGCTGCTCTCCCTCGGGTGCGTCCTCTCTCAGGAGTG	chr21	46330674	NM_001127491	212	G	T
GTGACTGTTTTCTCCCCTTAGTGAGCTGTATTTTCAAGGCCCTAGCAGCAACAAGCCTCGTGTGATCCGGGAAGTGCGGGCTGACTCTGTGGGGAAGTTGG	GTGACTGTTTTCTCCCCTTAGTGAGCTGTATTTTCAAGGCCCTAGCAGCAGCAAGCCTCGTGTGATCCGGGAAGTGCGGGCTGACTCTGTGGGGAAGTTGG	chr7	99696797	NM_182776	1020	A	G
GTGCGTATCCTCAAGGTCTGCTTCTATAGCAACAGCTTCAATCCTGGGAAAAACTTCAAACTGGTCAAATGCACTGTCCAGACGGAGATCCGGGAGATCAT	GTGCGTATCCTCAAGGTCTGCTTCTATAGCAACAGCTTCAATCCTGGGAAGAACTTCAAACTGGTCAAATGCACTGTCCAGACGGAGATCCGGGAGATCAT	chr8	27255263	NM_004103,NM_173174,NM_173175,NM_173176	415,970,317,402	A	G
TATAAGAAAACCTTTCTCCCTGAGATGAGTGAAAAATGTGAGGTTTTACAATATTCTGCAAGGGAAGCTCAAGATTCAAAAAAGGTGGTAGAGGACATTGA	TATAAGAAAACCTTTCTCCCTGAGATGAGTGAAAAATGTGAGGTTTTACAGTATTCTGCAAGGGAAGCTCAAGATTCAAAAAAGGTGGTAGAGGACATTGA	chr2	240946766	NM_004544	872	A	G
TCAACCCCCAACTCCACTGCTGGTGCAGCCATGAACTCCTTGACCTCTCTCGGGACTCTGCAAGGACTGGCTGGAGCCACTGTTGGACTGAATAATATTAA	TCAACCCCCAACTCCACTGCTGGTGCAGCCATGAACTCCTTGACCTCTCTTGGGACTCTGCAAGGACTGGCTGGAGCCACTGTTGGACTGAATAATATTAA	chr10	11356160	NM_001083591	1249	C	T
TCAGAAATGATCTTAGTTCTGGAATATGCTGCTGGGGGTGAAATCTTTGACCAGTGTGTTGCAGACAGAGAAGAAGCCTTTAAAGAAAAAGATGTTCAAAG	TCAGAAATGATCTTAGTTCTGGAATATGCTGCTGGGGGTGAAATCTTTGATCAGTGTGTTGCAGACAGAGAAGAAGCCTTTAAAGAAAAAGATGTTCAAAG	chr7	43647879	NM_004760	595	C	T
TCATGAGCTTCTTGGGGCTGGCCAGTGGCCCAGGGCCAGCTTGGCGATAGGTGCCTCAAGGCTGCCTGGGAGCCCCGCCTCCCTACCATGGTGCCAGGGGT	TCATGAGCTTCTTGGGGCTGGCCAGTGGCCCAGGGCCAGCTTGGCGATAGATGCCTCAAGGCTGCCTGGGAGCCCCGCCTCCCTACCATGGTGCCAGGGGT	chr16	30003076	NM_004783	4154	G	A
TCTCAGAATGGCTTCATTGTCCCTCCGCCCCCGGAGAAGAGCCTCATAGGGATGACAAAAGTGAAAGTTGGGAAGGAAGATTCTTCTTCTGCAGAATTTCT	TCTCAGAATGGCTTCATTGTCCCTCCGCCCCCGGAGAAGAGCCTCATAGGTATGACAAAAGTGAAAGTTGGGAAGGAAGATTCTTCTTCTGCAGAATTTCT	chr15	64419374	NM_001242933,NM_003099,NM_148955	784,784,589	G	T
TGAAGCACCTCTTCTGAGCCAGGCCGAGCCCCTGGCCGACTTGGGAGCCTCAGGCCCACGCCCACCCTTCGAGGAAGGTGTCACCTGGACCCCTTCATTCC	TGAAGCACCTCTTCTGAGCCAGGCCGAGCCCCTGGCCGACTTGGGAGCCTTAGGCCCACGCCCACCCTTCGAGGAAGGTGTCACCTGGACCCCTTCATTCC	chr19	10370542	NM_015956,NM_146387,NM_146388	1279,1143,2210	C	T
TGAGTATTGAGACTGAGGAGAATGATAGAGAGTGAAGCAGAAACAGGAGCACAGACCTCTGCTGTAGCTTTAATGCATACAAACATGTCCCTCCGCACAAC	TGAGTATTGAGACTGAGGAGAATGATAGAGAGTGAAGCAGAAACAGGAGCGCAGACCTCTGCTGTAGCTTTAATGCATACAAACATGTCCCTCCGCACAAC	chr12	109039869	NM_014325	2831	A	G
TGATGGTGTTTCTTAGAGAGAAGATCACTGAAGAAACTTCTGCTTTAATGGCTTTACAAAGCTGGCAATATTACAATCCTTGACCTCAGTGAAAGCAGTCA	TGATGGTGTTTCTTAGAGAGAAGATCACTGAAGAAACTTCTGCTTTAATGACTTTACAAAGCTGGCAATATTACAATCCTTGACCTCAGTGAAAGCAGTCA	chr6	32412480	NM_019111	937	G	A
TGCTGAACTCATGCGCAGATTTGAGCTGTATTTTCAAGGCCCTAGCAGCAACAAGCCTCGTGTGATCCGGGAAGTGCGGGCTGACTCTGTGGGGAAGTTGG	TGCTGAACTCATGCGCAGATTTGAGCTGTATTTTCAAGGCCCTAGCAGCAGCAAGCCTCGTGTGATCCGGGAAGTGCGGGCTGACTCTGTGGGGAAGTTGG	chr7	99696797	NM_005916	941	A	G
TGGACCAGTGAGCAGAACCCACCCTACAGCTACTACCTGTACTACATGTATGCCAACATCATGGTGCTCAACAACCTCCGCAGGGAGCGCGGCCTGAGCAC	TGGACCAGTGAGCAGAACCCACCCTACAGCTACTACCTGTACTACATGTACGCCAACATCATGGTGCTCAACAACCTCCGCAGGGAGCGCGGCCTGAGCAC	chr11	10521764	NM_000480,NM_001025389,NM_001025390,NM_001172430,NM_001172431	2061,2024,2163,1988,1684	T	C
TGGTTCTCTGCAGTGATCGTTTAGTGTGGCCCTCAAACATTAAATATCCCGAGGTCTCCTTGGTGGGTGGCAGGATTTAAATTCAATCAAATCCTGTCCTA	TGGTTCTCTGCAGTGATCGTTTAGTGTGGCCCTCAAACATTAAATATCCCCAGGTCTCCTTGGTGGGTGGCAGGATTTAAATTCAATCAAATCCTGTCCTA	chr15	42191909	NM_139265	2623	G	C
TTTGATTGCACATTGTTGTTTTTTTAATAGTCATTCCAAATATGAGATGCGTTGTTACAGGAAGTCCCTTGCCATCCTAAAAGCCACCCCACTTCTCTCTA	TTTGATTGCACATTGTTGTTTTTTTAATAGTCATTCCAAATATGAGATGCATTGTTACAGGAAGTCCCTTGCCATCCTAAAAGCCACCCCACTTCTCTCTA	chr7	5567112	NM_001101	1479	G	A
TTTGGTAGATGCATGACTTGTGTGTGATGAGAGAATGGAGACAGAGTCCCTGGCTCCTCTACTGTTTAACAACATGGCTTTCTTATTTTGTTTGAATTGTT	TTTGGTAGATGCATGACTTGTGTGTGATGAGAGAATGGAGACAGAGTCCCCGGCTCCTCTACTGTTTAACAACATGGCTTTCTTATTTTGTTTGAATTGTT	chr17	76220206	NM_001012270,NM_001012271,NM_001168	1003,1190,1121	T	C
