# Supplementary material for: Detecting riboSNitches with RNA folding algorithms: a genome-wide benchmark
Source: Nucleic Acids Res. 2015 Jan 23;43(3):1859–68. doi: 10.1093/nar/gkv010 (PMC4330374; doi:10.1093/nar/gkv010)
Supplement: SUPPLEMENTARY DATA [file supp_gkv010_nar-02823-z-2014-File010.txt]

ref_seq	alt_seq	chrom	position	transcript	transcript_position	ref_allele	alt_allele
AAAAAACAAAGTAGCATGAGTGAAATTGAGAGAGGGACAGGTAATGCCTTCCAGCCCCTAACTTCTAACAATCTGGAAGCACAACGTGAAAATCACGTAGC	AAAAAACAAAGTAGCATGAGTGAAATTGAGAGAGGGACAGGTAATGCCTTTCAGCCCCTAACTTCTAACAATCTGGAAGCACAACGTGAAAATCACGTAGC	chr12	51746264	NM_007210	4089	C	T
AAACTAAAACCAGGTGACTGGTCTCAGCAAGACATAGGTACTAATTTGGTCGAAGCAGATAACCAAGCGGAGTGGACCGACGTTCAGAAGAAGATTATCCC	AAACTAAAACCAGGTGACTGGTCTCAGCAAGACATAGGTACTAATTTGGTTGAAGCAGATAACCAAGCGGAGTGGACCGACGTTCAGAAGAAGATTATCCC	chr1	234529570	NM_005646	4257	C	T
AACAACTATAAATGGTCTCTAGGCCTTACTTTGTGATTATACGTTATCTCCGGCTAGAAAAAAATAATGGTAGTAAAGAAACTGACAAACTGAAAATAAGA	AACAACTATAAATGGTCTCTAGGCCTTACTTTGTGATTATACGTTATCTCTGGCTAGAAAAAAATAATGGTAGTAAAGAAACTGACAAACTGAAAATAAGA	chr8	66515783	NM_018120	1950	C	T
AACAAGACTGGGGCTGCTCCCATCATTGATGTGGTGCGATCGGGCTACTACAAAGTTCTGGGAAAGGGAAAGCTCCCAAAGCAGCCTGTCATCGTGAAGGC	AACAAGACTGGGGCTGCTCCCATCATTGATGTGGTGCGATCGGGCTACTATAAAGTTCTGGGAAAGGGAAAGCTCCCAAAGCAGCCTGTCATCGTGAAGGC	chr11	8707233	NM_000990	693	C	T
AACACCTGCGGCATCGTCACATGGCTTGTGATTACCGTTTTATCTCCCTTGCTCCCCTTTAAAACACCTGCGGCATTGTCACTTGGCTTGTGATTACCATT	AACACCTGCGGCATCGTCACATGGCTTGTGATTACCGTTTTATCTCCCTTACTCCCCTTTAAAACACCTGCGGCATTGTCACTTGGCTTGTGATTACCATT	chr17	79225026	NM_138570	2707	G	A
AACATATTAGATCTACCTTGATGTTTTTAAAAAAACACCCATCTCCAGCTCACACACTGTTTTCTGGAAATAAAGCCCTACTCTACAAAAAAAATGAAGAT	AACATATTAGATCTACCTTGATGTTTTTAAAAAAACACCCATCTCCAGCTAACACACTGTTTTCTGGAAATAAAGCCCTACTCTACAAAAAAAATGAAGAT	chr16	15131974	NM_173474	852	C	A
AACATTATTTACATAAGTCCTTGCAAGCAAGTGTCTCAGATAAAGTATGCAGCAAAAGTTGGAGTGAATATCCTGACATGTGACAATGAAATTGAATTGAA	AACATTATTTACATAAGTCCTTGCAAGCAAGTGTCTCAGATAAAGTATGCGGCAAAAGTTGGAGTGAATATCCTGACATGTGACAATGAAATTGAATTGAA	chr8	103851052	NM_015878,NM_148174	1111,965	A	G
AACGAGCTCTATGTCTACAATACCAGAAAGGACACCTGGACCAAAGTTGACATCCCCAGTCCACCTCCGAGGCGCTGTGCTCACCAGGCGGTGGTAGTGCC	AACGAGCTCTATGTCTACAATACCAGAAAGGACACCTGGACCAAAGTTGATATCCCCAGTCCACCTCCGAGGCGCTGTGCTCACCAGGCGGTGGTAGTGCC	chr16	87788836	NM_001184854,NM_001184856,NM_017566	264,435,435	C	T
AACGCCACAAAGGAGGCCCGACGGCGGGCTGTGGCAGAGAACCAGCCCTTCCTCATCGAGGCCATGACCTACAGGATCGGGCACCACAGCACCAGTGACGA	AACGCCACAAAGGAGGCCCGACGGCGGGCTGTGGCAGAGAACCAGCCCTTTCTCATCGAGGCCATGACCTACAGGATCGGGCACCACAGCACCAGTGACGA	chr19	41928652	NM_000709,NM_001164783	1011,1008	C	T
AACTTGGGCATGGTGCTCTTGCTGAGAAAGCTTTGTATCCTGTTATTCCCCGAGATTTTCCTTTCACCATAAGAGTTACATCTGAAGTCCTAGAGTCAAAT	AACTTGGGCATGGTGCTCTTGCTGAGAAAGCTTTGTATCCTGTTATTCCCAGAGATTTTCCTTTCACCATAAGAGTTACATCTGAAGTCCTAGAGTCAAAT	chr2	55883317	NM_033109	1443	C	A
AAGCATATACACCAAGCAAAAGATCAAGGATTTACAGCATGAGTTTGCGCCTGTCTGCTTTCTTTGAAGAACACATTAGTTCAGTTTTATCAGATTATAAA	AAGCATATACACCAAGCAAAAGATCAAGGATTTACAGCATGAGTTTGCGCTTGTCTGCTTTCTTTGAAGAACACATTAGTTCAGTTTTATCAGATTATAAA	chr6	79656570	NM_017934	4454	C	T
AAGTACTTGGAGGAGAGCAATTTTGTGCACAGAGATCTGGCTGCAAGAAATGTGTTGCTAGTTACCCAACATTACGCCAAGATCAGTGATTTCGGACTTTC	AAGTACTTGGAGGAGAGCAATTTTGTGCACAGAGATCTGGCTGCAAGAAACGTGTTGCTAGTTACCCAACATTACGCCAAGATCAGTGATTTCGGACTTTC	chr9	93641151	NM_001135052,NM_001174167,NM_001174168,NM_003177	1633,1695,1550,1702	T	C
AATACTGAAAGATGTCACTTTTATTCAGGAAATAGGGGGAGATTCAAGTCATATAGATTCCTACTCGAAAATCTTGACACCTGACTTTCCAGGATGCACAT	AATACTGAAAGATGTCACTTTTATTCAGGAAATAGGGGGAGATTCAAGTCGTATAGATTCCTACTCGAAAATCTTGACACCTGACTTTCCAGGATGCACAT	chr1	33145742	NM_001135255,NM_001135256	1870,1773	A	G
AATTCCCCTGTGGCAGCTGTAATGTGTAGTTCAATGGGCACTCATTTGTCCCCTTTTAAGGGTACCCTCCTTTAGAATCCAGGACCTTCTACCCTGCAGAG	AATTCCCCTGTGGCAGCTGTAATGTGTAGTTCAATGGGCACTCATTTGTCTCCTTTTAAGGGTACCCTCCTTTAGAATCCAGGACCTTCTACCCTGCAGAG	chr6	31431820	NR_040662	773	C	T
ACAGACAATGAGAGGATATTCTCCCAGCACCTTCAGAACAGACTTCTTCCTGACCACACGTACTCAGTGGTCTCCGGGGGTGACCCACTGTGCATCCCGGA	ACAGACAATGAGAGGATATTCTCCCAGCACCTTCAGAACAGACTTCTTCCCGACCACACGTACTCAGTGGTCTCCGGGGGTGACCCACTGTGCATCCCGGA	chr10	3206027	NM_001242307,NM_001242309,NM_014889	750,647,750	T	C
ACATAAAAGATGGTGTCACCAGATTTTGGTCACCAATGAGTACCCGACCCGTTGCCATGATTAAGAGAGAATGCTTTCTATTGGAGTTTCAGGAAATATAA	ACATAAAAGATGGTGTCACCAGATTTTGGTCACCAATGAGTACCCGACCCATTGCCATGATTAAGAGAGAATGCTTTCTATTGGAGTTTCAGGAAATATAA	chr6	64293010	NM_003463	4603	G	A
ACATACAACTGGGAAATACTGAAACTTGCTGCCTATTGGGTATGCTGAGGCCCCACAGACTTACAGAAGAAGTGGCCCTCCATAGACATGTGTAGCATCAA	ACATACAACTGGGAAATACTGAAACTTGCTGCCTATTGGGTATGCTGAGGTCCCACAGACTTACAGAAGAAGTGGCCCTCCATAGACATGTGTAGCATCAA	chr19	10396336	NM_000201	2291	C	T
ACCCAAGCAAGGCCCTTCTACCTTTTGGGCCTCAGTTTCCATGTCTGTACCACAAGAGGGTTGACCAGATGGCCCCAGGTTTTCCTTTAGGTCTGACATCC	ACCCAAGCAAGGCCCTTCTACCTTTTGGGCCTCAGTTTCCATGTCTGTACGACAAGAGGGTTGACCAGATGGCCCCAGGTTTTCCTTTAGGTCTGACATCC	chr6	36709065	NM_020939	2829	C	G
ACCCTGCTGGTAGCTGACCCTCGTCGCTGCGAGTCCAAAAAGTTTGGAGGCCCTGGTGCCCGCGCTCGCTACCAGAAATCCTACCGATAAGCCCATCGTGA	ACCCTGCTGGTAGCTGACCCTCGTCGCTGCGAGTCCAAAAAGTTTGGAGGTCCTGGTGCCCGCGCTCGCTACCAGAAATCCTACCGATAAGCCCATCGTGA	chr19	39923952	NM_001020	485	C	T
ACCTGCATCCACACATGGCCTGCATGGGGCTGCCTTCCCTGCAGTGTTCTGCAGCCATGCTTCAGGGTATAGCTGTTGGTGGACAGCCTCAGGTCTTGGGG	ACCTGCATCCACACATGGCCTGCATGGGGCTGCCTTCCCTGCAGTGTTCTACAGCCATGCTTCAGGGTATAGCTGTTGGTGGACAGCCTCAGGTCTTGGGG	chr6	107017654	NM_001624	6872	G	A
ACGCCACTCCGCCAGAAGGTCGCCAGGAGCCTCCGCCCTTCACCTTCCTCCGAAATCCGCCAGGCCACGCCAAGCTCCCTGCCCAACCCTTACTGACGGGG	ACGCCACTCCGCCAGAAGGTCGCCAGGAGCCTCCGCCCTTCACCTTCCTCGGAAATCCGCCAGGCCACGCCAAGCTCCCTGCCCAACCCTTACTGACGGGG	chr12	46662485	NM_030674	724	C	G
ACGGCTGGGACAGCGAGCCCTTCACCCTGGTGGAGCGAGACGGCAAGCTGTATGGGAGAGGTTCGACTGATGATAAGGGCCCGGTGGCCGGCTGGATAAAC	ACGGCTGGGACAGCGAGCCCTTCACCCTGGTGGAGCGAGACGGCAAGCTGCATGGGAGAGGTTCGACTGATGATAAGGGCCCGGTGGCCGGCTGGATAAAC	chr18	72176083	NM_018235	635	T	C
ACTAACACCTGTAATAAATATGGAGTCAGTGGATATCCAACCCTGAATATGTTTAGAGATGGTGAAGAAGCAGGTGCTTATGATGGACCTAGGACTGCTGA	ACTAACACCTGTAATAAATATGGAGTCAGTGGATATCCAACCCTGAATATATTTAGAGATGGTGAAGAAGCAGGTGCTTATGATGGACCTAGGACTGCTGA	chr1	146650007	NR_002305	578	G	A
ACTCTGCACCCTACCTCGTGGGCAGATGATAACATGTTTTGGATGCTGTCAGTGATGAATGGTGAGATGGCAGATTGTCAGAGTCAATTGATTAAACCTCA	ACTCTGCACCCTACCTCGTGGGCAGATGATAACATGTTTTGGATGCTGTCCGTGATGAATGGTGAGATGGCAGATTGTCAGAGTCAATTGATTAAACCTCA	chr3	98299365	NM_000097	1634	A	C
ACTGCCATTGAGATGCCTTGCCATCACCTTTTCCATTCCAGCTGCATTCTGCCCTGGCTAAGCAAGACAAATTCCTGTCCCTTGTGCCGCTATGAGCTGCC	ACTGCCATTGAGATGCCTTGCCATCACCTTTTCCATTCCAGCTGCATTCTACCCTGGCTAAGCAAGACAAATTCCTGTCCCTTGTGCCGCTATGAGCTGCC	chr2	85824039	NM_016494	362	G	A
ACTGTCATATACACATTGGAGAGCAGGAAGACCAACTATAAAAAATGAGAAGTTTTTGGCTGGTTTAAGTACTGACGGCTTCTGGGATATTCAAACCTTTA	ACTGTCATATACACATTGGAGAGCAGGAAGACCAACTATAAAAAATGAGAGGTTTTTGGCTGGTTTAAGTACTGACGGCTTCTGGGATATTCAAACCTTTA	chr2	160676350	NM_001198759,NM_001198760,NM_002349	4114,4114,4114	A	G
ACTTCTTCATTATGTCCTGCGCTGCAGTGAGACCTGGGTGAAAATCAGGAGCCGCACACAGCCACATCTTCCTAGACCTAAGAGTAAATTATGGAGGATTT	ACTTCTTCATTATGTCCTGCGCTGCAGTGAGACCTGGGTGAAAATCAGGAACCGCACACAGCCACATCTTCCTAGACCTAAGAGTAAATTATGGAGGATTT	chr14	105476853	NM_145701	984	G	A
ACTTGAACATTTTGCTTGTTTTGTTTTTCTTTTTTAATTAGATAATCACACGGAAAATTAAGCTGTTCATATCTTTAAATTAGGATTGCAAACCAAGGAAA	ACTTGAACATTTTGCTTGTTTTGTTTTTCTTTTTTAATTAGATAATCACATGGAAAATTAAGCTGTTCATATCTTTAAATTAGGATTGCAAACCAAGGAAA	chr17	30326827	NM_015355	3247	C	T
AGACAATCCCAGGCTGATTATGAGACCAGGGCCCGCCTAGAGAGGCTGTCGGCAAGTTCCTCCATAAGCTCGGCTGATCTGTTCGAGGAGCCGAGGAAGCA	AGACAATCCCAGGCTGATTATGAGACCAGGGCCCGCCTAGAGAGGCTGTCAGCAAGTTCCTCCATAAGCTCGGCTGATCTGTTCGAGGAGCCGAGGAAGCA	chr22	43203137	NM_001142293,NM_014570	1441,1573	G	A
AGATGCTTACCGAATCCGGAGATCCTGAGGAGGAGGAAGAGGAAGAGGAGGAATTAGTGGATCCCCTAACAACAGTGAGAGAGCAATGCGAGCAGTTGGAG	AGATGCTTACCGAATCCGGAGATCCTGAGGAGGAGGAAGAGGAAGAGGAGAAATTAGTGGATCCCCTAACAACAGTGAGAGAGCAATGCGAGCAGTTGGAG	chr1	16134072	NM_001089591	123	G	A
AGATGTGACCCTACTTGAGGCCGCCTTGGCTTTTGGGTCACCCTGTCTCATCCCATCACCCCAAACATACCCTAGTCCTTCAGCCTGGGGCTCTGGCATCT	AGATGTGACCCTACTTGAGGCCGCCTTGGCTTTTGGGTCACCCTGTCTCAACCCATCACCCCAAACATACCCTAGTCCTTCAGCCTGGGGCTCTGGCATCT	chr6	36708917	NM_020939	2977	T	A
AGCCAGATTCACAGAGAGTTAATAAAAATTTCTGAGGGAACAGGATTCAGGATACACATGATCCACAAAGCAGCAGTGGCAGCCAAGAAATTTGGACCTAA	AGCCAGATTCACAGAGAGTTAATAAAAATTTCTGAGGGAACAGGATTCAGAATACACATGATCCACAAAGCAGCAGTGGCAGCCAAGAAATTTGGACCTAA	chr17	35988672	NM_007010	836	G	A
AGCCATCATTTGCTACCTGGAGCTGGATGTAGAAGTCAGCAGACAGCTCCCTATCCCTGGACCCCTGCCCTCCTTTTTTCTGCTCACAAGGACTTTTGATT	AGCCATCATTTGCTACCTGGAGCTGGATGTAGAAGTCAGCAGACAGCTCCGTATCCCTGGACCCCTGCCCTCCTTTTTTCTGCTCACAAGGACTTTTGATT	chr20	4764748	NM_014737,NM_170774	1348,1206	C	G
AGCGAGATCCTGAAGGGCGAGAAGCCGCAGGTGCGGGAGCGCGGGCCCTACGTGTACAGGGAGTTCAGGCACAAAAGCAACATCACCTTCAACAACAACGA	AGCGAGATCCTGAAGGGCGAGAAGCCGCAGGTGCGGGAGCGCGGGCCCTATGTGTACAGGGAGTTCAGGCACAAAAGCAACATCACCTTCAACAACAACGA	chr12	125302104	NM_001082959,NM_005505	529,529	C	T
AGCTGAGCTGGACTCTCTGCCACATCGTTCGGTTCCCACAACAGCCTGATGAAGCAGCAGCAGAAAAAATGGAAGCCATTTTGGTTAACGGGTCACATCTT	AGCTGAGCTGGACTCTCTGCCACATCGTTCGGTTCCCACAACAGCCTGATAAAGCAGCAGCAGAAAAAATGGAAGCCATTTTGGTTAACGGGTCACATCTT	chr7	150139639	NR_034033	179	G	A
AGCTGCAGTCCACCTTTAAGTAGCGGGGGCTGCAGCCGACCGCCCTGCTCCGGCCCCAGTGTGGTGGGCGAGGGTGGCGCATGGGAGGCCGAGCCTGAATC	AGCTGCAGTCCACCTTTAAGTAGCGGGGGCTGCAGCCGACCGCCCTGCTCTGGCCCCAGTGTGGTGGGCGAGGGTGGCGCATGGGAGGCCGAGCCTGAATC	chr1	15755248	NM_024329	828	C	T
AGCTTTTCCCAGAAACCTGGACTGCTGAGAAAATAATGCAGGAATACCAGTTAGAACAGAAAGATGTGAATTCTCTTCTTAAATATTTTGTTACTTTTGAA	AGCTTTTCCCAGAAACCTGGACTGCTGAGAAAATAATGCAGGAATACCAGCTAGAACAGAAAGATGTGAATTCTCTTCTTAAATATTTTGTTACTTTTGAA	chr6	97339078	NM_014165	520	T	C
AGGAGCCTAAGGACCCGGACGAGCGCCGCTCCAGTAGGTGACAAGAGGAACCAAGAACCTCAGTTCAGGGGAAACACAGCAAGGAAATGTGAGCCCCAGGC	AGGAGCCTAAGGACCCGGACGAGCGCCGCTCCAGTAGGTGACAAGAGGAAACAAGAACCTCAGTTCAGGGGAAACACAGCAAGGAAATGTGAGCCCCAGGC	chr2	101031561	NM_004854	308	C	A
AGGGAGTGCCGGATCCTCAAGAACTTCTCGTCACTGTATGCCATCCTCTCTGCCCTGCAGAGCAACTCCATCCACCGTCTGAAGAAGACGTGGGAAGACGT	AGGGAGTGCCGGATCCTCAAGAACTTCTCGTCACTGTATGCCATCCTCTCGGCCCTGCAGAGCAACTCCATCCACCGTCTGAAGAAGACGTGGGAAGACGT	chr9	135982088	NM_001042368,NM_006266	1517,1481	T	G
AGGGCAGTGCAGGACAGGCGGGACAGCCCGGAAGTCCAGGCCACCAGGGCCTAGCGGGTGTGCCAGGCCAGCCTGGGACAAAAGGAGGCCCTGGAGACCAG	AGGGCAGTGCAGGACAGGCGGGACAGCCCGGAAGTCCAGGCCACCAGGGCGTAGCGGGTGTGCCAGGCCAGCCTGGGACAAAAGGAGGCCCTGGAGACCAG	chr1	40773123	NM_001852	1073	C	G
AGGTTATACCTATGATACATCTGACCTGGCTGCTATTAAACAAAGACTATTTGAGGAAAAAGCAGATATGATTATCTATGTTGTGGACAATGGACAATCTG	AGGTTATACCTATGATACATCTGACCTGGCTGCTATTAAACAAAGACTATATGAGGAAAAAGCAGATATGATTATCTATGTTGTGGACAATGGACAATCTG	chr5	167933158	NM_002887	1231	T	A
AGTGGCGTGGAAGAGATTCCACCTGGCATTGTAAACAAAGAACTCATCATCTTCGGAAACATGCAAGAAATCTACGAATTTCATAATAACATATTCCTAAA	AGTGGCGTGGAAGAGATTCCACCTGGCATTGTAAACAAAGAACTCATCATTTTCGGAAACATGCAAGAAATCTACGAATTTCATAATAACATATTCCTAAA	chr5	14389469	NM_007118	4026	C	T
AGTGGGAAATATAAAAGTTACAAAGTCTCCCCAGAAATCCACTGTATTAACCAATGGAGAAGCAGCAATGCAGTCTTCCAATTCAGAATCAAAAAAGAAAA	AGTGGGAAATATAAAAGTTACAAAGTCTCCCCAGAAATCCACTGTATTAAGCAATGGAGAAGCAGCAATGCAGTCTTCCAATTCAGAATCAAAAAAGAAAA	chr2	118575215	NM_006773	380	C	G
AGTTTCTGCTTTATATTCTAAAGTACTTAATGTTTTTGAGAAAAAAGTTATCGAATATTTTTTAGACTTAAGTTTTATCTTCTGTCAGAATGTGAAAAGTT	AGTTTCTGCTTTATATTCTAAAGTACTTAATGTTTTTGAGAAAAAAGTTACCGAATATTTTTTAGACTTAAGTTTTATCTTCTGTCAGAATGTGAAAAGTT	chr2	39963667	NM_025264,NR_028102	1757,1878	T	C
ATATGGAAGAAATTGAAGGCTCAGTGACTGTTCGAGATTATATTCAGTCCACTATGGAGACTGAAAAAACTCCCCAGGGTCTCTCCAACTTAGCCAAGACA	ATATGGAAGAAATTGAAGGCTCAGTGACTGTTCGAGATTATATTCAGTCCGCTATGGAGACTGAAAAAACTCCCCAGGGTCTCTCCAACTTAGCCAAGACA	chr20	45315769	NM_033550	608	A	G
ATCAACAAACCCTTGGCAACACTAGAAGAAAATGGGGAAACTGATAAAAACCAGGAAGTGATAAACACTATGCTTAGGACTCCAGAGAACCGGACCCTAAT	ATCAACAAACCCTTGGCAACACTAGAAGAAAATGGGGAAACTGATAAAAATCAGGAAGTGATAAACACTATGCTTAGGACTCCAGAGAACCGGACCCTAAT	chr15	85669452	NM_001243137,NM_002605,NM_173454	2087,2289,2151	C	T
ATCATTGGTTATGCCAGAAACCCTTCGCTGAAGCAGCAGCTGTTCTCATATGCTATCCTGGGATTTGCCTTGTCTGAAGCTATGGGTCTCTTTTGTTTGAT	ATCATTGGTTATGCCAGAAACCCTTCGCTGAAGCAGCAGCTGTTCTCATACGCTATCCTGGGATTTGCCTTGTCTGAAGCTATGGGTCTCTTTTGTTTGAT	chr2	176043097	NM_001002258,NM_001689	618,528	T	C
ATCCACCGCGGAGGGGGCCAGATCATCCCCACAGCACGGCGCTGCCTCTATGCCAGTGTGCTGACCGCCCAGCCACGCCTCATGGAGCCCATCTACCTTGT	ATCCACCGCGGAGGGGGCCAGATCATCCCCACAGCACGGCGCTGCCTCTACGCCAGTGTGCTGACCGCCCAGCCACGCCTCATGGAGCCCATCTACCTTGT	chr19	3977486	NM_001961	2273	T	C
ATCGTGATCGTGGTTGGGGAGACGGGGAGTGGTAAGACCACTCAGCTGACGCAGTACCTGCATGAAGATGGTTACACGGACTATGGGATGATTGGGTGTAC	ATCGTGATCGTGGTTGGGGAGACGGGGAGTGGTAAGACCACTCAGCTGACACAGTACCTGCATGAAGATGGTTACACGGACTATGGGATGATTGGGTGTAC	chr16	72137561	NM_014003	2053	G	A
ATCTCTTTGGGATCCTGAAAGGGGGCAGGAAAGGCTGGGGTCCCAGTCCACCCTAATGGTATCTGAGTGTCCTAGGGCTTCAGTTTTCCCACCTGTCCAAT	ATCTCTTTGGGATCCTGAAAGGGGGCAGGAAAGGCTGGGGTCCCAGTCCATCCTAATGGTATCTGAGTGTCCTAGGGCTTCAGTTTTCCCACCTGTCCAAT	chr19	17936259	NM_000215	4768	C	T
ATGCACTCTTCACCCCACAGCTGAACAACGTGGGGCTGTCGGCAGTGTGCGCCTACAACCTGTCCACAGCCGAGGAGGTCTTCTCCCACGGGAAGTACATG	ATGCACTCTTCACCCCACAGCTGAACAACGTGGGGCTGTCGGCAGTGTGCACCTACAACCTGTCCACAGCCGAGGAGGTCTTCTCCCACGGGAAGTACATG	chr9	92003679	NM_001142287,NM_006378	1551,1551	G	A
ATGCGCGCTTCCTTGCGCGAGCCGGGCTGTCGGGTGTGTTTTGCTCTCCAGCCTCCGTCGTCTCTGCAGCACTCCGGGTTCTCCTCCAGAGCGCTAGTCCC	ATGCGCGCTTCCTTGCGCGAGCCGGGCTGTCGGGTGTGTTTTGCTCTCCATCCTCCGTCGTCTCTGCAGCACTCCGGGTTCTCCTCCAGAGCGCTAGTCCC	chr3	47555142	NM_001031703	58	G	T
ATGGCTTATTCCAACTGTCAGCATGATTTCCAGGCTCCATATCTTCTACATGGAAAATATGTCAAAGAGCAGGAGCAGTGACTTCACCTGAGAACATCCCA	ATGGCTTATTCCAACTGTCAGCATGATTTCCAGGCTCCATATCTTCTACACGGAAAATATGTCAAAGAGCAGGAGCAGTGACTTCACCTGAGAACATCCCA	chr1	19950062	NM_001204082	228	T	C
ATGTGTCTCTCACAGCTTGAAAAGCCTGAGACAGCTGTCTTGTGAGGGACTGAGATGCAGGATTTCTTCACGCCTCCCCTTTGTGACTTCAAGAGCCTCTG	ATGTGTCTCTCACAGCTTGAAAAGCCTGAGACAGCTGTCTTGTGAGGGACCGAGATGCAGGATTTCTTCACGCCTCCCCTTTGTGACTTCAAGAGCCTCTG	chr6	31322047	NM_005514	1174	T	C
ATGTTAGCTACACAGTGCAGAGGCTCTTGATGGTGGACTAAGCAATTTCCCCCCTCGTGCGCATCTCAGAACCCATCGGTAGGCAAAGGAAAATACGCTCA	ATGTTAGCTACACAGTGCAGAGGCTCTTGATGGTGGACTAAGCAATTTCCTCCCTCGTGCGCATCTCAGAACCCATCGGTAGGCAAAGGAAAATACGCTCA	chr17	1800600	NM_002945	2097	C	T
ATTAAGTGACAGATACTAAAGTGAATATGCAGGAGGAATGCTGTCTCCGATATCTCACCGTGGGAATGAGTGCACTGATTCAAACGTTGCTGCACTGAAGC	ATTAAGTGACAGATACTAAAGTGAATATGCAGGAGGAATGCTGTCTCCGAAATCTCACCGTGGGAATGAGTGCACTGATTCAAACGTTGCTGCACTGAAGC	chr4	185615532	NM_024629	2237	T	A
ATTCAGAGTCTGGGGAGGAGGCTCCCACAGGCCGGGACAAGAAGCGGAAGCAGCAGCAGCAGCAGCCTGTGTAGTCTGCCCCCGGGAAACTGAGGAACTAA	ATTCAGAGTCTGGGGAGGAGGCTCCCACAGGCCGGGACAAGAAGCGGAAGAAGCAGCAGCAGCAGCCTGTGTAGTCTGCCCCCGGGAAACTGAGGAACTAA	chr19	45912736	NM_012099	1998	C	A
ATTCAGGACCGGCCCGACCGAGACAATGACCTACGGTTGGCCCAGCACATCACCTATGTGCACCAGCACAGCCGGCAGCCCCCCTCCCAGTTTGAACCTCT	ATTCAGGACCGGCCCGACCGAGACAATGACCTACGGTTGGCCCAGCACATTACCTATGTGCACCAGCACAGCCGGCAGCCCCCCTCCCAGTTTGAACCTCT	chr7	99693078	NM_005916,NM_182776	2121,2200	C	T
ATTTTATCCTCTCTCACCACAAGGACAAAGTATGGATGTGGCAGAGTCCTCATGAAAGATGTATCCAAACAAGATAACTTATATGTATAAAATTAAAGCAT	ATTTTATCCTCTCTCACCACAAGGACAAAGTATGGATGTGGCAGAGTCCTGATGAAAGATGTATCCAAACAAGATAACTTATATGTATAAAATTAAAGCAT	chr3	58413465	NM_000925,NM_001173468,NR_033384	1419,1365,1489	C	G
CAAAGGTCCTGGGCATTTATACCTTCACGAAGCGGGTAGCCTTGGAGGAGATGGAGAATAAGCCCCGGAAACAGCAGGGCTACAGCACCGTGTCCCACTTC	CAAAGGTCCTGGGCATTTATACCTTCACGAAGCGGGTAGCCTTGGAGGAGTTGGAGAATAAGCCCCGGAAACAGCAGGGCTACAGCACCGTGTCCCACTTC	chr1	19413261	NM_020765	14603	A	T
CAAGAAGTTCCCATGTGTTCAGACCCTGAACCCAGGCAAGAAGTTCCCACGTGTACAGGCCCTGAATCCAGGCGAGAAGTTCCCATGTGTTCAGACCCTGA	CAAGAAGTTCCCATGTGTTCAGACCCTGAACCCAGGCAAGAAGTTCCCACATGTACAGGCCCTGAATCCAGGCGAGAAGTTCCCATGTGTTCAGACCCTGA	chr6	170627651	NM_032448	1281	G	A
CAAGAGATCCGCCATGGAGACAGCATCAGCATCACTACCTCATGCTACCCGCTCCCCTCCATCTGTGTGCGGGACCCCGTGAGCGACTGGTTTGAGAGCCT	CAAGAGATCCGCCATGGAGACAGCATCAGCATCACTACCTCATGCTACCCACTCCCCTCCATCTGTGTGCGGGACCCCGTGAGCGACTGGTTTGAGAGCCT	chr1	1684472	NM_001198993,NM_001198994,NM_001198995,NM_023018	1365,1852,1227,1434	G	A
CACAGCTCCCACACAGCTCAAACACCAGGGATTTAACTGGATCTGAAGAGTCTGCAGCCCTTAATCAGTACCCATGATCACAGGCCTTTGGAGCACTTTTA	CACAGCTCCCACACAGCTCAAACACCAGGGATTTAACTGGATCTGAAGAGCCTGCAGCCCTTAATCAGTACCCATGATCACAGGCCTTTGGAGCACTTTTA	chr11	6703334	NM_022061	648	T	C
CACCACATCCATCACCCACTGTCCACCCACCTGCCTCCGGATGCACGCCGCCGCAAGACACCCCAGGGCCCAGGACGGAAGCCTCGAAGGCGCCCGGGAGC	CACCACATCCATCACCCACTGTCCACCCACCTGCCTCCGGATGCACGCCGACGCAAGACACCCCAGGGCCCAGGACGGAAGCCTCGAAGGCGCCCGGGAGC	chr7	150761680	NM_001199692	1325	C	A
CACGACACCATGAGTTATCGCGACTCCTACAGCGAGTGTAACAGCAATCGAGACTCGGTCCTGTCCTACACCAGCGTGAGAAGTAACAGCTCCTACTTGGG	CACGACACCATGAGTTATCGCGACTCCTACAGCGAGTGTAACAGCAATCGGGACTCGGTCCTGTCCTACACCAGCGTGAGAAGTAACAGCTCCTACTTGGG	chr20	47261017	NM_020820	3554	A	G
CACTCCGAGCTGCTCGCTTCCACTACCTGCAGGTGGCATTCCCAGGGGCCGGCGACGCAGATCTGGTGCCAAAGCTCTCCAGGAACTACCTGAAGGAAGGC	CACTCCGAGCTGCTCGCTTCCACTACCTGCAGGTGGCATTCCCAGGGGCCAGCGACGCAGATCTGGTGCCAAAGCTCTCCAGGAACTACCTGAAGGAAGGC	chr7	940181	NM_006869	897	G	A
CAGAATAATGAGCAACCCTCTTTGGCCACCAGCTCCAATCAGACTAGCATGCAGGATGAACAACCAAGTGATTCATTCCAAGGACAGGCAGCCCAGTCTGG	CAGAATAATGAGCAACCCTCTTTGGCCACCAGCTCCAATCAGACTAGCATACAGGATGAACAACCAAGTGATTCATTCCAAGGACAGGCAGCCCAGTCTGG	chr22	32875190	NM_001033024,NM_001257990,NM_012179	233,385,628	G	A
CAGCAACAGCAGAAACACGAGAACCAGATGCGGGACATGCTGGCGCAGTGTGAGAGCAACATGAGCGAGCTGCAGCAGCTGCAGAATGAAAAGTGCCACCT	CAGCAACAGCAGAAACACGAGAACCAGATGCGGGACATGCTGGCGCAGTGCGAGAGCAACATGAGCGAGCTGCAGCAGCTGCAGAATGAAAAGTGCCACCT	chr5	171481606	NM_005990	2919	T	C
CAGCTGAGACGGCCTTGGCCGGACTTAGCACTCAGGCCTGTGAATCAGGAGATACAAAGACCTCCAAAAAAGGACCAGTTCCTCGGATGTGCCCCCTCACA	CAGCTGAGACGGCCTTGGCCGGACTTAGCACTCAGGCCTGTGAATCAGGAAATACAAAGACCTCCAAAAAAGGACCAGTTCCTCGGATGTGCCCCCTCACA	chr1	161013121	NM_007122,NM_207005	140,140	G	A
CAGGAAGAGAAGGCTGCGGTGGTCTCCATAGGCCTGATCCAGAATGGAGATTGGACCTTCCAGACCCTGGTGATGCTGGAAACAGTTCCTCGGAGTGGAGA	CAGGAAGAGAAGGCTGCGGTGGTCTCCATAGGCCTGATCCAGAATGGAGACTGGACCTTCCAGACCCTGGTGATGCTGGAAACAGTTCCTCGGAGTGGAGA	chr6	32522576	NR_001298	631	T	C
CAGGAATCTGAAGAACGACCAAAATTATTTGAAGAACTAGGGAAACAGATCCAACAGTATATGAAAATAATCAGCTCTTTCAAAAACAAGGAGGACCAGTA	CAGGAATCTGAAGAACGACCAAAATTATTTGAAGAACTAGGGAAACAGATTCAACAGTATATGAAAATAATCAGCTCTTTCAAAAACAAGGAGGACCAGTA	chr5	132437531	NM_002154	2399	C	T
CAGGGTGTACAGCAAGCTGTGATTCCTGGGAAAACTAAAAAAGCTCTCTGAACAACGGGGCCCAGAGCTGATGGCAGACAATGTCAGCCACTAACAACATA	CAGGGTGTACAGCAAGCTGTGATTCCTGGGAAAACTAAAAAAGCTCTCTGGACAACGGGGCCCAGAGCTGATGGCAGACAATGTCAGCCACTAACAACATA	chr19	2520716	NM_052847	208	A	G
CATCTCAGAACAGAAGGGTGGGAAGCCAGAGCCGCCTGCCATGCCCCAGCCAGTCCCCACAGCATAACAGGGTCTCCTTGGCAGCTGTATTCTGGAGTCTG	CATCTCAGAACAGAAGGGTGGGAAGCCAGAGCCGCCTGCCATGCCCCAGCAAGTCCCCACAGCATAACAGGGTCTCCTTGGCAGCTGTATTCTGGAGTCTG	chr11	75115893	NM_001005,NM_001260507	773,642	C	A
CATCTTTGTTTTCTTCAAATGCCCTCCTCCCATCTGCCTTGAGATTCCCTCGTCTTCACTTAAAAGCCAGAGTGCAAGTCATGATTTGCGGGAGGGCTCTT	CATCTTTGTTTTCTTCAAATGCCCTCCTCCCATCTGCCTTGAGATTCCCTTGTCTTCACTTAAAAGCCAGAGTGCAAGTCATGATTTGCGGGAGGGCTCTT	chr8	124332900	NM_014109	4755	C	T
CATGCGCTTGTGAGCGAGGCCCTCCCCTCTGCACCAGCTCATTGCAAAGCGAACATCCTCTCCTTTCCAGGAGCCCCAGGATTAGCATCTGAAAAGGGTAG	CATGCGCTTGTGAGCGAGGCCCTCCCCTCTGCACCAGCTCATTGCAAAGCAAACATCCTCTCCTTTCCAGGAGCCCCAGGATTAGCATCTGAAAAGGGTAG	chr9	132651936	NM_015033	2955	G	A
CATTAAATATGAAATGGATATATGCTAGGCAGTGTTTCTCAAAATCTCCATAGATCGCCTGCATCACTTGAGGAGCTGGTGAAAAGGCAGATTCTTAGGCC	CATTAAATATGAAATGGATATATGCTAGGCAGTGTTTCTCAAAATCTCCACAGATCGCCTGCATCACTTGAGGAGCTGGTGAAAAGGCAGATTCTTAGGCC	chr13	21357452	NM_022459	3901	T	C
CCACTTGTAACATCCCAAAGGCCATTTTATGATGGACCCATGCCAACTCCCCGGCAAAAGCCATTTCAGTCAGGTTCTACACCGTTGCATCTCACTCACAG	CCACTTGTAACATCCCAAAGGCCATTTTATGATGGACCCATGCCAACTCCGCGGCAAAAGCCATTTCAGTCAGGTTCTACACCGTTGCATCTCACTCACAG	chr14	55457988	NM_001008396,NM_007086	1281,1374	C	G
CCAGGCTCGTAGTGAGGCCTCCAGAGCAGGTTGTGCTGTCCCCTGCCTCTGGAAGCAATGGGGAATTTGGAATCTTGTGTAAGTGCCCAAATAAGTCTGAG	CCAGGCTCGTAGTGAGGCCTCCAGAGCAGGTTGTGCTGTCCCCTGCCTCTAGAAGCAATGGGGAATTTGGAATCTTGTGTAAGTGCCCAAATAAGTCTGAG	chr18	34376565	NM_015476	1534	G	A
CCAGTGTTATCCAAGGAGCAGCCTGCGTTCCAGTATAGCAGCCACGTCTCGCTGCAGGCTTCCAGTGGGCACATGTGGGGCACGTTCCGCTTTGAAAGACC	CCAGTGTTATCCAAGGAGCAGCCTGCGTTCCAGTATAGCAGCCACGTCTCACTGCAGGCTTCCAGTGGGCACATGTGGGGCACGTTCCGCTTTGAAAGACC	chr17	26676135	NM_015584	1095	G	A
CCCAACTTCGCCCTGCCCACTTGACTTCACCAAATCCCTTCCTGGAGACTAAACCTGGTGCTCAGGAGCGAAGGACTGTGAACTTGTGGCCTGAAGAGCCA	CCCAACTTCGCCCTGCCCACTTGACTTCACCAAATCCCTTCCTGGAGACTGAACCTGGTGCTCAGGAGCGAAGGACTGTGAACTTGTGGCCTGAAGAGCCA	chr1	23884780	NM_002167	880	A	G
CCCAGTATTGATGGATGGAAATCAACTCTCAATAAGTATGGCTCCTGAAAACATGAATATAAAAGATGAGGAAGCTATATTTATAACCTTGGTAAAAGAAA	CCCAGTATTGATGGATGGAAATCAACTCTCAATAAGTATGGCTCCTGAAAGCATGAATATAAAAGATGAGGAAGCTATATTTATAACCTTGGTAAAAGAAA	chr2	71631109	NM_001014972,NM_001252612,NM_001252613,NM_014497	3252,3578,3262,3262	A	G
CCCATGCCCCCACCCCACCACAAGAGGCAGGAGGGCCCAGTCATGACCCTCGTCTCTGCAGGGTGTCTGTACACGTTCTTCTGAAAGCTTTAGACAGTAAC	CCCATGCCCCCACCCCACCACAAGAGGCAGGAGGGCCCAGTCATGACCCTTGTCTCTGCAGGGTGTCTGTACACGTTCTTCTGAAAGCTTTAGACAGTAAC	chr4	10076860	NM_005112,NM_017491	1826,2246	C	T
CCCGGAGAACTTTGATCCAGCTCGATTCTTGGACAAGGATGGCCTCATCAACAAGGACCTGACCAGCAGAGTGATGATTTTTTCAGTGGGCAAAAGGCGGT	CCCGGAGAACTTTGATCCAGCTCGATTCTTGGACAAGGATGGCCTCATCAGCAAGGACCTGACCAGCAGAGTGATGATTTTTTCAGTGGGCAAAAGGCGGT	chr2	38298139	NM_000104	1760	A	G
CCCTTAGCAGCAGCTCCATTCGTGTGGCCATGCTGGAGGAAAATGGGGAGCGCGTCCTCATGGAAGGGAAGCTCACCCACAAGATCAACACTGAGAGTTCT	CCCTTAGCAGCAGCTCCATTCGTGTGGCCATGCTGGAGGAAAATGGGGAGTGCGTCCTCATGGAAGGGAAGCTCACCCACAAGATCAACACTGAGAGTTCT	chr7	44444122	NM_015332	889	C	T
CCGAGGCGGTAGAGCGGAGAAAGCCTATTTTCTTTTCGTTTAGATACATTGCCTTTTGCCTAGGCTGGCGTCGAGACTTGAGGCCGTTGCAGACTTTGGCG	CCGAGGCGGTAGAGCGGAGAAAGCCTATTTTCTTTTCGTTTAGATACATTACCTTTTGCCTAGGCTGGCGTCGAGACTTGAGGCCGTTGCAGACTTTGGCG	chr5	74062881	NM_032380,NM_170681,NM_170691	162,162,162	G	A
CCGAGGCTGGGCGCACAGTCCATCCAGCCCACAGCTAACCTGGACCGGACTGATGACCTGGTGTACCTCAATGTCATGGAGCTGGTGCGGGCCGTGCTGGA	CCGAGGCTGGGCGCACAGTCCATCCAGCCCACAGCTAACCTGGACCGGACCGATGACCTGGTGTACCTCAATGTCATGGAGCTGGTGCGGGCCGTGCTGGA	chr8	27311703	NM_004103,NM_173174,NM_173175,NM_173176	2881,3436,2657,2868	T	C
CCGCAGCCCGCGTCCGCGCCGGCCCCACAGCTCTGCGTCCGGGTATTACTCAGCACAGAAATTCAGGAGACACAGACAAGTTCTTCCACGATGTCGTACAG	CCGCAGCCCGCGTCCGCGCCGGCCCCACAGCTCTGCGTCCGGGTATTACTAAGCACAGAAATTCAGGAGACACAGACAAGTTCTTCCACGATGTCGTACAG	chr9	100286431	NM_003275	174	C	A
CCGCGCTGCTGGGAAACGGACGGAGCGGCGCTTCAATCAGAGGTATTACTCAGCACAGAAATTCAGGAGACACAGACAAGTTCTTCCACGATGTCGTACAG	CCGCGCTGCTGGGAAACGGACGGAGCGGCGCTTCAATCAGAGGTATTACTAAGCACAGAAATTCAGGAGACACAGACAAGTTCTTCCACGATGTCGTACAG	chr9	100286431	NM_001166116	97	C	A
CCGGCCGCCTTCTGGGGGCCTCTGGCGCGGGACACTCTCGTGTGGGACACCCCCTACCACACCGTCTGGGACTGCGACTTCAGCACTGGCAAGATCGGCTG	CCGGCCGCCTTCTGGGGGCCTCTGGCGCGGGACACTCTCGTGTGGGACACACCCTACCACACCGTCTGGGACTGCGACTTCAGCACTGGCAAGATCGGCTG	chr20	25038484	NM_001252675,NM_001252677,NM_032501	335,335,335	C	A
CCGGGAGCAGCCTCTGCCCCCTGGCCCCATTGGCACAGAACGATCACAGCGTACAGACCGAGGCACAGAGCCTGGCCCCATTCGGCCATCCCATCGACCTG	CCGGGAGCAGCCTCTGCCCCCTGGCCCCATTGGCACAGAACGATCACAGCATACAGACCGAGGCACAGAGCCTGGCCCCATTCGGCCATCCCATCGACCTG	chr6	31602967	NM_080686	5468	G	A
CCTCCATGGCTTCCCAGCTTGACATGTCTTCCGTGGTGGGGGCAGGGGAAAGCAGAGCCCAGACTCTTGGAGCAGGTGTTCCCCCTGGGGACTCTGTCAGA	CCTCCATGGCTTCCCAGCTTGACATGTCTTCCGTGGTGGGGGCAGGGGAAGGCAGAGCCCAGACTCTTGGAGCAGGTGTTCCCCCTGGGGACTCTGTCAGA	chr15	74328116	NM_033239,NM_033240,NM_033244,NM_033250	2454,3095,2462,2310	A	G
CCTGCAGCAAGCTCGGGTCTTGAGCCACGTCCCAGCACCACTTCAGCTCCGGAGCATTGGGCTGAGCCGCCCTTTCCAAGCTCACTTCTGGGACTGAGTTT	CCTGCAGCAAGCTCGGGTCTTGAGCCACGTCCCAGCACCACTTCAGCTCCCGAGCATTGGGCTGAGCCGCCCTTTCCAAGCTCACTTCTGGGACTGAGTTT	chr19	18306990	NM_032683	798	G	C
CCTGCCCTTGGTTTTTATGATACTTCTGAGGAAAACTACCAAGCTCTTGACGCAGATTTCAGGAAATTAAGACAACAGGATCTTGATGGGGAGCTAAGATC	CCTGCCCTTGGTTTTTATGATACTTCTGAGGAAAACTACCAAGCTCTTGATGCAGATTTCAGGAAATTAAGACAACAGGATCTTGATGGGGAGCTAAGATC	chr6	44371714	NM_001253	1018	C	T
CCTGTGGTGCTGCAGTCGATCCTCAGCCTGATGGACAGGGGCGCCATGGTCCTGACCACCAACTATGACAACCTGCTGGAGGCCTTTGGCCGGCGGCAGAA	CCTGTGGTGCTGCAGTCGATCCTCAGCCTGATGGACAGGGGCGCCATGGTGCTGACCACCAACTATGACAACCTGCTGGAGGCCTTTGGCCGGCGGCAGAA	chr22	45723854	NM_001104595,NM_017911	1048,721	C	G
CCTTGAGTCTCCATAGAGTAACAGTAAAGAAACTGATGTAACAGACTCTCCTCTCAAAGGATCTCCTCTGGAAGAGACTATCAGCGGCAGCATTCTCCAGG	CCTTGAGTCTCCATAGAGTAACAGTAAAGAAACTGATGTAACAGACTCTCTTCTCAAAGGATCTCCTCTGGAAGAGACTATCAGCGGCAGCATTCTCCAGG	chr8	38709553	NM_001122824,NM_001146216,NM_006283	5579,6755,6809	C	T
CGCCGGGGCCTGGCTCCTGGGAGTCCCCGTCTGCGGTGCCGCCGAACTGTGCGTGAACTCCTTAGAGAAGTTTCACTTCAAGTCATGGATGTCTAAGCACC	CGCCGGGGCCTGGCTCCTGGGAGTCCCCGTCTGCGGTGCCGCCGAACTGTCCGTGAACTCCTTAGAGAAGTTTCACTTCAAGTCATGGATGTCTAAGCACC	chr15	79237247	NM_004390	174	G	C
CGCCTGGCCAACAGCGAGAAGTACTGTACCCCGCGGCACCAGGACTTTGATGACCTTGAACGCAAATACTGGAAGAACCTCACCTTTGTCTCCCCGATCTA	CGCCTGGCCAACAGCGAGAAGTACTGTACCCCGCGGCACCAGGACTTTGACGACCTTGAACGCAAATACTGGAAGAACCTCACCTTTGTCTCCCCGATCTA	chr19	5041178	NM_015015	574	T	C
CGGCGACGCGTCTTTGTGGTAACGCCCTGCTGCCATCTCTTTTCTTCTCTATGCGAGGATTTGGACTGGCAGTGAGAATAAGAGACAACGATTCACGTCTA	CGGCGACGCGTCTTTGTGGTAACGCCCTGCTGCCATCTCTTTTCTTCTCTCTGCGAGGATTTGGACTGGCAGTGAGAATAAGAGACAACGATTCACGTCTA	chr1	150266559	NM_018997	291	A	C
CTAATCTCGGACCTCAGGGCCCGGCCCTCACGCCTGAACAAGAAAACATATTGCATACCACCCAGACAGACTGCTATAACAATCTAGCTGCTTGTCTCCTT	CTAATCTCGGACCTCAGGGCCCGGCCCTCACGCCTGAACAAGAAAACATACTGCATACCACCCAGACAGACTGCTATAACAATCTAGCTGCTTGTCTCCTT	chr11	62496519	NM_173810	568	T	C
CTCCGGCCCTCAGCTGCTCTCTGCTACAAGGAGGATCTTAGTAAGAGCCCTAAGACCATGAAAAAGCTGCTGCCCAAGCGCAAACCTGAACGGAAGCCTTC	CTCCGGCCCTCAGCTGCTCTCTGCTACAAGGAGGATCTTAGTAAGAGCCCCAAGACCATGAAAAAGCTGCTGCCCAAGCGCAAACCTGAACGGAAGCCTTC	chr13	111938511	NM_001113511,NM_001113512,NM_001113513,NM_003899,NM_145735	2281,2131,1881,1994,2218	T	C
CTCCTACGGGCGAGCCGGGCTTCCCTGTCGTTCACCAGGACCTGAGCCATATACAGCAGCCCGCTGCTGTAGTGGCTGCTCTGAGCAGCCACAAACCTCCC	CTCCTACGGGCGAGCCGGGCTTCCCTGTCGTTCACCAGGACCTGAGCCATGTACAGCAGCCCGCTGCTGTAGTGGCTGCTCTGAGCAGCCACAAACCTCCC	chr9	135139901	NM_015046	7942	A	G
CTGAAGGAAGTGGAGGAGATCAGTCTGCTGCAGCCGCAGGTGGAGGAGTCTGTGCTCAACCTGGGCAAATTCCACAGCATCGTTCGTCTGGTGGCCTTTTG	CTGAAGGAAGTGGAGGAGATCAGTCTGCTGCAGCCGCAGGTGGAGGAGTCCGTGCTCAACCTGGGCAAATTCCACAGCATCGTTCGTCTGGTGGCCTTTTG	chr20	2633936	NR_027700	234	T	C
CTGAGCAAGACGGTCCTGCGCCACAGCGGGAGCCTGACCAGAGACAACCTGTCCGGACTTTCAGCAGATATGCAGGACTACGGTTTAATTATCGACGGAGC	CTGAGCAAGACGGTCCTGCGCCACAGCGGGAGCCTGACCAGAGACAACCTCTCCGGACTTTCAGCAGATATGCAGGACTACGGTTTAATTATCGACGGAGC	chr13	113508839	NM_015205,NM_032189	2326,2326	G	C
CTGATCGAGAAGCTGCTCAATTATGCACCCCTGGAGAAGTGACCACGCTGGAACCCACCCACCCGCTGTGCTGACCATGGGCCCTGAGCGTCCTGCCCCGA	CTGATCGAGAAGCTGCTCAATTATGCACCCCTGGAGAAGTGACCACGCTGAAACCCACCCACCCGCTGTGCTGACCATGGGCCCTGAGCGTCCTGCCCCGA	chr11	840363	NM_021128	234	G	A
CTGCAGACCCACTCAGTGTTTGTAAATGTTTCTAAAGGTCAGGTTGCCAAAAAGGAAGATCTCATCAGTGCGTTTGGAACAGATGACCAAACTGAAATCTG	CTGCAGACCCACTCAGTGTTTGTAAATGTTTCTAAAGGTCAGGTTGCCAAGAAGGAAGATCTCATCAGTGCGTTTGGAACAGATGACCAAACTGAAATCTG	chr7	66459256	NM_016038	385	A	G
CTGGAACTTCTGCCTCCTTCCTCCGTGATCTGCCAGGCTCGTGGGCACTTTCCACAGCCCAGGAGAGCTTCTGAAAGGACAGTATAGCTGCCCTTGCTCCC	CTGGAACTTCTGCCTCCTTCCTCCGTGATCTGCCAGGCTCGTGGGCACTTCCCACAGCCCAGGAGAGCTTCTGAAAGGACAGTATAGCTGCCCTTGCTCCC	chr12	673788	NM_016533	736	T	C
CTGGGACGCCAGTGGCCGGAGCTGCTGCTGCGCTTCACCAGTGCCCCAGACGATGACGTGGCCATGGATGAGCCTTTCCTGCAGTTCCGAAGGAACGTGTT	CTGGGACGCCAGTGGCCGGAGCTGCTGCTGCGCTTCACCAGTGCCCCAGATGATGACGTGGCCATGGATGAGCCTTTCCTGCAGTTCCGAAGGAACGTGTT	chr11	65161129	NM_031904	531	C	T
CTGGGCCATGTTCCTGACTACCTGGTTCCTCCTGCTCTCCGTGGCCTGGTGCGCCCTCACAAGAAGCGGAAGAAGCTGTCTTCCTCTTGTAGGAAGGCCAA	CTGGGCCATGTTCCTGACTACCTGGTTCCTCCTGCTCTCCGTGGCCTGGTACGCCCTCACAAGAAGCGGAAGAAGCTGTCTTCCTCTTGTAGGAAGGCCAA	chr7	44606098	NM_001257189	2038	G	A
CTTGGGAAGAGGATGATCCTAAACAAAGCTCTGCTGCTGGGGGCCCTCGCTCTGACCACCGTGATGAGCCCCTGTGGAGGTGAAGACATTGTGGCTGACCA	CTTGGGAAGAGGATGATCCTAAACAAAGCTCTGCTGCTGGGGGCCCTCGCCCTGACCACCGTGATGAGCCCCTGTGGAGGTGAAGACATTGTGGCTGACCA	chr6	32605274	NM_002122	92	T	C
GAAAGGATTGCGCCAACGTCAATGATTTCTTTATGAGGCACAGTGTTGCTGTCATGACTGTGCGGGAGCTCTTTGAATTTGTCACAGATCCATCCATTACA	GAAAGGATTGCGCCAACGTCAATGATTTCTTTATGAGGCACAGTGTTGCTATCATGACTGTGCGGGAGCTCTTTGAATTTGTCACAGATCCATCCATTACA	chr6	7405508	NM_031480,NM_153005	1297,607	G	A
GAAATCCCAAGCTTAGGAGCCCTGGAGCCTTTGTGCTCCCACTCAATACAAAAAGGCCCCTCTCTACATCTGGGAATGCACCTCTTCTTTGATTCCCTGGG	GAAATCCCAAGCTTAGGAGCCCTGGAGCCTTTGTGCTCCCACTCAATACACAAAGGCCCCTCTCTACATCTGGGAATGCACCTCTTCTTTGATTCCCTGGG	chrX	100604757	NM_000061	2289	A	C
GAACAAGAGCCAGAACCCCCAGAACCATTTGAGTATATTGATGATTAAGGGCCAGAGGATCTCACTTGCTTATCTGAAGAAGATTGTCCAGGCTCATATTG	GAACAAGAGCCAGAACCCCCAGAACCATTTGAGTATATTGATGATTAAGGACCAGAGGATCTCACTTGCTTATCTGAAGAAGATTGTCCAGGCTCATATTG	chr2	232035429	NM_001191037,NM_002807,NR_034059	2934,3027,2857	G	A
GAACAGCATGACAATATTGTGACTCACTACAAAAATATGATTCGAGAGCAGGATCTCCAACTTGAGGAATTAAGGCAGCAGGTTTCTACATTAAAATGTCA	GAACAGCATGACAATATTGTGACTCACTACAAAAATATGATTCGAGAGCAAGATCTCCAACTTGAGGAATTAAGGCAGCAGGTTTCTACATTAAAATGTCA	chr4	76722353	NM_003715	2010	G	A
GAACGTCGTGATGCCTTGAATGAGATTGTTATTCTGGCACTGCTGCAGCACGACAACATTATTGCCTACTACAATCACTTCATGGACAATACCACGCTGCT	GAACGTCGTGATGCCTTGAATGAGATTGTTATTCTGGCACTGCTGCAGCATGACAACATTATTGCCTACTACAATCACTTCATGGACAATACCACGCTGCT	chr14	75590822	NM_033116	478	C	T
GACCAAACCATCAAGTCGGCCACGATCTCCTACTACCAGATGATGCATATGCAGACGGCGCCGCTGCCCGTGCACTTCCAGATGCTGTGTGAGAGCAGCAA	GACCAAACCATCAAGTCGGCCACGATCTCCTACTACCAGATGATGCATATACAGACGGCGCCGCTGCCCGTGCACTTCCAGATGCTGTGTGAGAGCAGCAA	chr19	1079959	NM_001258328,NM_012292	1696,1785	G	A
GACCAAAGAAGCAGCAGTCCGCGGCGTGCGGCAGGCCCAGGCAGAAGACGCGCTCCGTGTGGACGTGGACCAGCTGGAGAAGGTGCTTCCGCAGCTGCTCC	GACCAAAGAAGCAGCAGTCCGCGGCGTGCGGCAGGCCCAGGCAGAAGACGTGCTCCGTGTGGACGTGGACCAGCTGGAGAAGGTGCTTCCGCAGCTGCTCC	chr17	79977215	NM_144998	167	C	T
GAGAGCTGCCCAGCTCTCCTACAAGGTTAGTGCCCTCCACCTAGGGAAGCATGAACCACAGGGTCCCTGAGGGCCTTCGACAAAAGTGTGTATTTGTCCCG	GAGAGCTGCCCAGCTCTCCTACAAGGTTAGTGCCCTCCACCTAGGGAAGCCTGAACCACAGGGTCCCTGAGGGCCTTCGACAAAAGTGTGTATTTGTCCCG	chr22	39131727	NM_001199579,NM_001199580,NM_015374	3056,2992,2993	A	C
GAGAGGGGAGCCTAGGAGCTTGGATTGACCTTCTAGTCAACCACCTGACTTCAGCACACCATTACAATCGGGAGACTAAACCAACAACCAGAGGATCTAAA	GAGAGGGGAGCCTAGGAGCTTGGATTGACCTTCTAGTCAACCACCTGACTCCAGCACACCATTACAATCGGGAGACTAAACCAACAACCAGAGGATCTAAA	chr15	40686087	NM_001142761,NM_001142762,NM_033286	1631,1293,1355	T	C
GAGCCTTTTGAAGTTGGAGACCACCTGACTGAGGCTAGTGGGAAGCTTCACCTGCTGGATAAGCTACTAGCATTCCTGTATTCTGGGGGCCATCGGGTTTT	GAGCCTTTTGAAGTTGGAGACCACCTGACTGAGGCTAGTGGGAAGCTTCAGCTGCTGGATAAGCTACTAGCATTCCTGTATTCTGGGGGCCATCGGGTTTT	chr1	146740502	NM_001256336,NM_001256337,NM_001256338,NM_004284,NM_024568	1006,583,501,1113,1085	C	G
GAGCTGTGTTAGTATTTTTTCAGTGTGAGATCTCTGGATTCTTTCACAATAAAGCTGTTGAATTTTAACAGGAGTATTAGTACATAAATTTTCTACTCAAC	GAGCTGTGTTAGTATTTTTTCAGTGTGAGATCTCTGGATTCTTTCACAATCAAGCTGTTGAATTTTAACAGGAGTATTAGTACATAAATTTTCTACTCAAC	chr2	3502055	NM_018269	1311	A	C
GAGGCACACTTGGGCCGACTGTCAGCAGCCCCATTGAGCAAGATGTGGTCGGTCCCGTTTCCCTGCCCCGGAGAGCAGAGACCTTTGGAGGATTTGACAGC	GAGGCACACTTGGGCCGACTGTCAGCAGCCCCATTGAGCAAGATGTGGTCAGTCCCGTTTCCCTGCCCCGGAGAGCAGAGACCTTTGGAGGATTTGACAGC	chr15	86278309	NM_006738,NM_007200	7551,7539	G	A
GAGTATTGGGACCGGAACACACAGATCTGCAAGGCCCAGGCACAGACTGAACGAGAGAACCTGCGGATCGCGCTCCGCTACTACAACCAGAGCGAGGGCGG	GAGTATTGGGACCGGAACACACAGATCTGCAAGGCCCAGGCACAGACTGACCGAGAGAACCTGCGGATCGCGCTCCGCTACTACAACCAGAGCGAGGGCGG	chr6	29855952	NR_001434	446	A	C
GATATATTTTTTTATGAATTTTTTCTAATTTTTGCTTCTTTTGTGATACAATTTGTCCTCTTTTTATAATAGTTGGTGATTTTTCACTGACATGTGAGTAA	GATATATTTTTTTATGAATTTTTTCTAATTTTTGCTTCTTTTGTGATACAGTTTGTCCTCTTTTTATAATAGTTGGTGATTTTTCACTGACATGTGAGTAA	chr4	147110891	NM_007080	465	A	G
GATCATGGAAGCTGATAAAGATGACACACAACAAATTCTTAAGGAGCATTCGCCAGATGAATTTATAAAAGATGAACAAAATAAGGGACTAATTGATGAAA	GATCATGGAAGCTGATAAAGATGACACACAACAAATTCTTAAGGAGCATTTGCCAGATGAATTTATAAAAGATGAACAAAATAAGGGACTAATTGATGAAA	chr2	152139416	NM_004688	377	C	T
GATGAAGAAGCCTCCGCTCCTGAACAATGCAGACAGTGTGCAGGCCAAGGTGGAAATGCTTGACAACCTGCTGGACATCGAGGTGGCCTACAGTCTGCTCA	GATGAAGAAGCCTCCGCTCCTGAACAATGCAGACAGTGTGCAGGCCAAGGCGGAAATGCTTGACAACCTGCTGGACATCGAGGTGGCCTACAGTCTGCTCA	chr1	226555302	NM_001618	2456	T	C
GATGACTTTAAACGAGAGCTGGACAGTATTACTCCAGAAGTCCTTCCTGGGTGGAAAGGAATGAGTGTTTCAGACTTAGCTGACAAGCTCTCTACTGATGA	GATGACTTTAAACGAGAGCTGGACAGTATTACTCCAGAAGTCCTTCCTGGATGGAAAGGAATGAGTGTTTCAGACTTAGCTGACAAGCTCTCTACTGATGA	chr2	86385728	NM_001100169,NM_001100170,NM_006839	1534,1504,1537	G	A
GATGGAAACATTCGACAAGCAACAGTTAAGTGGGCAATGCTAGAACAAATCAGAAACCCTTCACCATGTTTTAAAGAGGTAATACACAAACATTTTTACTT	GATGGAAACATTCGACAAGCAACAGTTAAGTGGGCAATGCTAGAACAAATTAGAAACCCTTCACCATGTTTTAAAGAGGTAATACACAAACATTTTTACTT	chr2	32832683	NM_016252	14366	C	T
GCAGCTAAAGTCCATGAGACCAAATGGTTTTATATGGAACCAACGAAGTGGGAGCTAAAACTGCACAGTGGTCATTCTTTGGCCTCTCCTTGGCTTTATGA	GCAGCTAAAGTCCATGAGACCAAATGGTTTTATATGGAACCAACGAAGTGCGAGCTAAAACTGCACAGTGGTCATTCTTTGGCCTCTCCTTGGCTTTATGA	chr7	99633739	NM_003439	3830	G	C
GCAGTCACCATGGCCAGCTCCATAGATCAGGGACACTTGGGGAACCCCGAACAGAGTGCAATGCTCCCCCAGCTGAACACCCCCAGCAGGAGTGCGCTGTC	GCAGTCACCATGGCCAGCTCCATAGATCAGGGACACTTGGGGAACCCCGAGCAGAGTGCAATGCTCCCCCAGCTGAACACCCCCAGCAGGAGTGCGCTGTC	chr16	3777836	NM_001079846,NM_004380	7302,7416	A	G
GCCACCACCACCACCACAAAAGCACCCAGGCTGCTGCCTGCCCCACGGGCGTACCTAGTCCCCGAGAACTTCCGGGAGAGGAACCTTCAGCTCATCCAGTC	GCCACCACCACCACCACAAAAGCACCCAGGCTGCTGCCTGCCCCACGGGCCTACCTAGTCCCCGAGAACTTCCGGGAGAGGAACCTTCAGCTCATCCAGTC	chr16	2048826	NM_178167	2253	G	C
GCCAGCAGCCTTCCAGTGGCTTCTCCCAACACTCTTGGGGACCAAATATATTTAATGGTTAAGGGACTTGTCCCAAGTCTGACAGCCAGAGCGTTAGAGGG	GCCAGCAGCCTTCCAGTGGCTTCTCCCAACACTCTTGGGGACCAAATATACTTAATGGTTAAGGGACTTGTCCCAAGTCTGACAGCCAGAGCGTTAGAGGG	chr22	36677914	NM_002473	6914	T	C
GCCCTCCTTTTTTCTGCTCACAAGGACTTTTGATTTTAGTTATAAGGAGGACCCAAAATGTGTGTGTGTACATGTGTGTGCACACATGGTACGTGTCCATG	GCCCTCCTTTTTTCTGCTCACAAGGACTTTTGATTTTAGTTATAAGGAGGGCCCAAAATGTGTGTGTGTACATGTGTGTGCACACATGGTACGTGTCCATG	chr20	4764682	NM_014737,NM_170774	1414,1272	A	G
GCCCTGTCAGCCCTGAAGATATCGTGAACAAGGATGCCAAGAGCACACTGAGGGTGCTCTATGGTCTGTTCTGCAAGCACACGCAGAAGGCACACAGGGAC	GCCCTGTCAGCCCTGAAGATATCGTGAACAAGGATGCCAAGAGCACACTGCGGGTGCTCTATGGTCTGTTCTGCAAGCACACGCAGAAGGCACACAGGGAC	chr22	44602229	NM_001137605,NM_022141	1343,1403	A	C
GCCTACATCCACATCGTCTTCTCCCGCTCGCCCATCAACTGCCTGGAGCATGTGCGTGACAAGTGGCCGCGTGAGGGCATCCTGCGTGTGGAAGTGCGGCA	GCCTACATCCACATCGTCTTCTCCCGCTCGCCCATCAACTGCCTGGAGCACGTGCGTGACAAGTGGCCGCGTGAGGGCATCCTGCGTGTGGAAGTGCGGCA	chr19	1014398	NM_001033026,NM_033420	446,446	T	C
GCTGCTTTGGCTGGGGCTGAGGTTGTCCGGAAGAACTTGGAAGAGGGGAGCCAGCGGGAGCTGGAAGAGGTTCAGAGGCTGCACCAAGAGCAGCTGTCCTC	GCTGCTTTGGCTGGGGCTGAGGTTGTCCGGAAGAACTTGGAAGAGGGGAGGCAGCGGGAGCTGGAAGAGGTTCAGAGGCTGCACCAAGAGCAGCTGTCCTC	chr6	31122315	NM_001105563,NM_001105564,NM_019052	840,948,615	C	G
GCTGGGATTTTGCGCTTAGTAGTTCAATGGCCCCCAGGCAGACTACAGACTGTGACAAAAGGTGTGGAGTCTCTTATTTGTACAGATTGGATTCGTCACAA	GCTGGGATTTTGCGCTTAGTAGTTCAATGGCCCCCAGGCAGACTACAGACCGTGACAAAAGGTGTGGAGTCTCTTATTTGTACAGATTGGATTCGTCACAA	chr2	99804642	NM_145212,NR_028356	252,252	T	C
GCTTGTTATGACAGGGCTATTCAGCTAGAACCAGACCAGATCATTCATTATCATGGTGTAGTAAAGTCCATGTTAGGTCTTGGTCAGCTGTCTACTGTTAT	GCTTGTTATGACAGGGCTATTCAGCTAGAACCAGACCAGATCATTCATTACCATGGTGTAGTAAAGTCCATGTTAGGTCTTGGTCAGCTGTCTACTGTTAT	chr3	142222284	NM_001184	5330	T	C
GGAAATTGATGAGTATATCGATTTTGAGAAAATTAGAAAAGCCCTTCCTAGTTCAGAAGACCTTGTAAAGTTAGCACCAGACTTTGACAAGATTGTTGAAA	GGAAATTGATGAGTATATCGATTTTGAGAAAATTAGAAAAGCCCTTCCTAATTCAGAAGACCTTGTAAAGTTAGCACCAGACTTTGACAAGATTGTTGAAA	chr3	193334991	NM_015560,NM_130834,NM_130836,NM_130837	707,707,707,707	G	A
GGAAGGGACTATAGAGATCATCTGATCTGATCCTCTTGTACGGATGATCGCAAAACTGAGGTGTAGAGAGGGGAATGGCCAAAATCACAAAGCAAGTTAGC	GGAAGGGACTATAGAGATCATCTGATCTGATCCTCTTGTACGGATGATCGGAAAACTGAGGTGTAGAGAGGGGAATGGCCAAAATCACAAAGCAAGTTAGC	chr20	43704963	NM_006282	2700	C	G
GGACACAGACTATGACCACGTCGCGGATGGTGGCCTGCAGGCTGACCCTGGGGAAGGCGAGCAGCAATGTGGAGAGGCGTCCAGCCCAGAGCAGGTCCCCG	GGACACAGACTATGACCACGTCGCGGATGGTGGCCTGCAGGCTGACCCTGAGGAAGGCGAGCAGCAATGTGGAGAGGCGTCCAGCCCAGAGCAGGTCCCCG	chr11	67203442	NM_005608	446	G	A
GGACATTGAGAAGGCAGAGCACATGGAGACCAATGCAGTGGGGCCCTCACCATCCAGCGACACACGCCAGGGCCGCAGCGAGAAGAGGGCGTTCCCTAGGA	GGACATTGAGAAGGCAGAGCACATGGAGACCAATGCAGTGGGGCCCTCACAATCCAGCGACACACGCCAGGGCCGCAGCGAGAAGAGGGCGTTCCCTAGGA	chr17	17046024	NM_015134,NM_201274	1069,1069	C	A
GGAGGTTATACCTATGATACATCTGACCTGGCTGCTATTAAACAAAGACTATTTGAGGAAAAAGCAGATATGATTATCTATGTTGTGGACAATGGACAATC	GGAGGTTATACCTATGATACATCTGACCTGGCTGCTATTAAACAAAGACTGTTTGAGGAAAAAGCAGATATGATTATCTATGTTGTGGACAATGGACAATC	chr5	167933156	NM_002887	1229	A	G
GGATACTTTATGTTTTGTTGAAAATAGTGGCCAAAGGGAGTCATTAAGTGGAGACACAGGAAGTCTGTCATGTGACAATGCATTGTTTGTAATTGACACAA	GGATACTTTATGTTTTGTTGAAAATAGTGGCCAAAGGGAGTCATTAAGTGAAGACACAGGAAGTCTGTCATGTGACAATGCATTGTTTGTAATTGACACAA	chr1	94342061	NM_014597	1488	G	A
GGATTGCTCCAGGTTTGAGATGGTATTGCTAAATTTAAAATTAAACAAGAAACCCAACAACAGCTTTTAAAGTGTCTTCTATCTCATTGTATTTTTTTTAA	GGATTGCTCCAGGTTTGAGATGGTATTGCTAAATTTAAAATTAAACAAGAGACCCAACAACAGCTTTTAAAGTGTCTTCTATCTCATTGTATTTTTTTTAA	chr17	61896455	NM_007372,NM_203499	3771,3700	A	G
GGCAAAGAGCTGGACACAGTGCCCGCCAAGGGCAGGCAGAACGAAGGCAAATCAGACAGCCTGGAGAAGATCGAGAGGCGCGTCCAAGCACTGAACACCGT	GGCAAAGAGCTGGACACAGTGCCCGCCAAGGGCAGGCAGAACGAAGGCAAGTCAGACAGCCTGGAGAAGATCGAGAGGCGCGTCCAAGCACTGAACACCGT	chr10	105362209	NM_014631	2822	A	G
GGCAGTCGACATTAAGAAGCCTCTGGTTTCTGTCTACTCCAACGTCCACGCGCATAGATACAGGCATCCCGGGCACATCCACAAGCTGCTGGCCCAGCAGC	GGCAGTCGACATTAAGAAGCCTCTGGTTTCTGTCTACTCCAACGTCCACGGGCATAGATACAGGCATCCCGGGCACATCCACAAGCTGCTGGCCCAGCAGC	chr22	43529314	NM_014507,NM_173467	739,957	C	G
GGCCATCTTGAGTCTACTCTGTCGCTCTTGTGCCCTAGCACCCCGAGAACCGTCAGTTTGAGCCAGATGGAAGCTGAGCTGAACACATTACGATGGATGAT	GGCCATCTTGAGTCTACTCTGTCGCTCTTGTGCCCTAGCACCCCGAGAACTGTCAGTTTGAGCCAGATGGAAGCTGAGCTGAACACATTACGATGGATGAT	chr4	119200274	NR_003584,NR_034010	358,207	C	T
GGCCTGAGCAATGGACCCCCAGCCCCTCAGGGGGCCAGCGAAGAGCCTAGCGGGACCCAATCTGAAGGAGGGGGCAGCAGCAGCAGTGGTGCTGGCTCCCC	GGCCTGAGCAATGGACCCCCAGCCCCTCAGGGGGCCAGCGAAGAGCCTAGTGGGACCCAATCTGAAGGAGGGGGCAGCAGCAGCAGTGGTGCTGGCTCCCC	chr11	62378660	NM_153265	659	C	T
GGCGCCCCGGTCATTGTGCCTGAGCTGGGTAAGCCGCGGCAGAGCCCCCTGACCTATGAGGACCACGGGGCACCCTTTGCCGGCCACCTCCCACGAGGTTC	GGCGCCCCGGTCATTGTGCCTGAGCTGGGTAAGCCGCGGCAGAGCCCCCTAACCTATGAGGACCACGGGGCACCCTTTGCCGGCCACCTCCCACGAGGTTC	chr12	124829234	NM_001077261,NM_001206654,NM_006312	4914,4914,4944	G	A
GGCGGCCTGCTGCGGAGTACTGGAACAGCCAGAAGGACATCCTGGAGGAGAAGCGGGCAGTGCCGGACAGGATGTGCAGACACAACTACGAGCTGGGCGGG	GGCGGCCTGCTGCGGAGTACTGGAACAGCCAGAAGGACATCCTGGAGGAGGAGCGGGCAGTGCCGGACAGGATGTGCAGACACAACTACGAGCTGGGCGGG	chr6	33048640	NM_002121	408	A	G
GGGAAGCTGCCCCTACCGCTACCCCCACGGCTGGACTGGTTTGTGCACACCCAGATGGGCCAGCTGGCCCAAGACGGGGTCCCCGAGTGGTTCCATGGTGC	GGGAAGCTGCCCCTACCGCTACCCCCACGGCTGGACTGGTTTGTGCACACTCAGATGGGCCAGCTGGCCCAAGACGGGGTCCCCGAGTGGTTCCATGGTGC	chr19	16259623	NM_032855	594	C	T
GGGCACCACGCTCGGAGAAGGACAGGACAATGGCGGCCTTAGGGTCCCCGTCGCACACTTTTCGAGGACTTCTGCGGGAGTTGCGCTACCTGAGCGCGGCC	GGGCACCACGCTCGGAGAAGGACAGGACAATGGCGGCCTTAGGGTCCCCGGCGCACACTTTTCGAGGACTTCTGCGGGAGTTGCGCTACCTGAGCGCGGCC	chr7	139026152	NM_197964	256	T	G
GGGCGCTGCACCTGGGGAGACCACTGTAATTTTAGCCATGACATCGAACTCCCAAAGAAGCGAGAACTGTGCAAGTTTTACATCACTGGATTTTGCGCCAG	GGGCGCTGCACCTGGGGAGACCACTGTAATTTTAGCCATGACATCGAACTGCCAAAGAAGCGAGAACTGTGCAAGTTTTACATCACTGGATTTTGCGCCAG	chr19	47585517	NM_015168	1292	C	G
GGGCTGCTTCCTGGGGGCTCTCCAGACCCCTCTCTAGGACCAAGTCACCCGTCGTGCTGGGAGTGTGGATTCTAGCAAAAGAGCTGGAAAAAAGTCAGACT	GGGCTGCTTCCTGGGGGCTCTCCAGACCCCTCTCTAGGACCAAGTCACCCATCGTGCTGGGAGTGTGGATTCTAGCAAAAGAGCTGGAAAAAAGTCAGACT	chr6	41568064	NM_001012426,NM_001012427,NM_138457	3891,3885,3852	G	A
GGTGAGGGGCTGGCACTGACTGGGCATAGCTCCCCGCTTCTGCCTGCACCCCTGCAGTTTGAGACAGGAGACCTGGCACTGGATGCAGAAACAGTTCACCT	GGTGAGGGGCTGGCACTGACTGGGCATAGCTCCCCGCTTCTGCCTGCACCGCTGCAGTTTGAGACAGGAGACCTGGCACTGGATGCAGAAACAGTTCACCT	chr20	44757814	NM_001250,NM_152854	1046,984	C	G
GGTTTGGCCAGTTTCTAAAAAATGCACATTTAAAGAGAAGCATCTACCACGGCTTTAAAACAAAACAACTCTGAGATGAACAATATGTGTTATACTCAGAG	GGTTTGGCCAGTTTCTAAAAAATGCACATTTAAAGAGAAGCATCTACCACTGCTTTAAAACAAAACAACTCTGAGATGAACAATATGTGTTATACTCAGAG	chr17	4069735	NM_001257999,NM_016376,NR_047571	5091,4889,4770	G	T
GGTTTTGTGACTTATGAGCTGTGACTCAACTGCTTCATTAAACATTCTGCATTGGGTATAATCTAAGAATTGTTTACAAAAAGATTATTTTGTATTTACCC	GGTTTTGTGACTTATGAGCTGTGACTCAACTGCTTCATTAAACATTCTGCCTTGGGTATAATCTAAGAATTGTTTACAAAAAGATTATTTTGTATTTACCC	chr6	90039344	NM_016021	1342	A	C
GTACTTCTCCGCAAACCCTTTGTTTCATTAAGGACTGTTTTACATGAAGGGTGCAAAAGTAGGATAAAAATGAGAACCCTAGGGTGAAACACGTGACAGAA	GTACTTCTCCGCAAACCCTTTGTTTCATTAAGGACTGTTTTACATGAAGGATGCAAAAGTAGGATAAAAATGAGAACCCTAGGGTGAAACACGTGACAGAA	chr6	32813756	NR_037173,NR_037174,NR_037175,NR_037176	977,839,812,751	G	A
GTCAAGATGAGCCCACAGGAGGGGCAGAAGAGAGATGTCTGTGAGCACCATGGAAAAAAACTCCAGATCTTCTGTAAGGAGGATGGAAAAGTCATTTGCTG	GTCAAGATGAGCCCACAGGAGGGGCAGAAGAGAGATGTCTGTGAGCACCACGGAAAAAAACTCCAGATCTTCTGTAAGGAGGATGGAAAAGTCATTTGCTG	chr11	5717762	NM_001199573,NM_006074	679,679	T	C
GTCTATTTTTCATGGCCATGTGACTGGCCAAGCCGTAGTGGGGTCTGATATCACCAGCATAACCGAGCGGTATAGGATATATTCTGTTAAAGATGGAAAAA	GTCTATTTTTCATGGCCATGTGACTGGCCAAGCCGTAGTGGGGTCTGATACCACCAGCATAACCGAGCGGTATAGGATATATTCTGTTAAAGATGGAAAAA	chr1	79095581	NM_006820	883	T	C
GTGCTGGAGGAGAAGGAGCGATCTGCTAGCTACAAGCCCGTGTTTGTGACTGAGATCACTGATGACCTGCACTTCTACGTGCAGGATGTGGAGACCGGCAC	GTGCTGGAGGAGAAGGAGCGATCTGCTAGCTACAAGCCCGTGTTTGTGACCGAGATCACTGATGACCTGCACTTCTACGTGCAGGATGTGGAGACCGGCAC	chr7	127721507	NM_014390	2290	T	C
GTGGAGCACCCTGCCCTCACCACAGGAGCGTGAGCCACTTCTGCAGTCCACGCTGAACATGGGAAACAACCTGAAAAGCAGGCAGGCCTCCCGGTCAGGGA	GTGGAGCACCCTGCCCTCACCACAGGAGCGTGAGCCACTTCTGCAGTCCAAGCTGAACATGGGAAACAACCTGAAAAGCAGGCAGGCCTCCCGGTCAGGGA	chr1	6695331	NM_018198	2190	C	A
GTGGATGAAATCACAAGTGGGAAAGGAAAGCTGACTGATAAAGAGAGACACAGACTTTTGGAGAAAATTCGAGTCCTTGAGGCTGAGAAGGAGAAGAATGC	GTGGATGAAATCACAAGTGGGAAAGGAAAGCTGACTGATAAAGAGAGACAGAGACTTTTGGAGAAAATTCGAGTCCTTGAGGCTGAGAAGGAGAAGAATGC	chr10	95259979	NM_001127182,NM_018131	353,475	C	G
GTGGCCTGACCTACCAGGACAGCCGAGTGGCCTTCTCCCCCCCAACACCGGTCCAGGCCATTGAGACTCGGTCTTGTCCCACGCTTCGCCCGGAACTTTCC	GTGGCCTGACCTACCAGGACAGCCGAGTGGCCTTCTCCCCCCCAACACCGATCCAGGCCATTGAGACTCGGTCTTGTCCCACGCTTCGCCCGGAACTTTCC	chr19	17430915	NM_024050	886	G	A
GTTATAGAGGTTCTTGTTGAAATGAACTTACCATCTGATGATATGTATGTACAGCTGTGTACTTGAGTCTTTTTTAGTTTACTTAGAAAGACTAGCAGTTT	GTTATAGAGGTTCTTGTTGAAATGAACTTACCATCTGATGATATGTATGTGCAGCTGTGTACTTGAGTCTTTTTTAGTTTACTTAGAAAGACTAGCAGTTT	chr12	107367439	NM_152261	2995	A	G
GTTGCCAAGTCTGCCTCCCGCTGACTGAGGGAGGGTAGGGTTACCTTGAACGAAACAGAACTTGAGGGGCCCAAGCCTTATCTCAGCCTTTCCTCAATATG	GTTGCCAAGTCTGCCTCCCGCTGACTGAGGGAGGGTAGGGTTACCTTGAATGAAACAGAACTTGAGGGGCCCAAGCCTTATCTCAGCCTTTCCTCAATATG	chr2	128622491	NM_001199140	1389	C	T
GTTGTCTAGTCCACGCTCGGAGCCATGCCGTCCAAGGGCCCGCTGCAGTCTGTGCAGGTCTTCGGACGCAAGAAGACAGCGACAGCTGTGGCGCACTGCAA	GTTGTCTAGTCCACGCTCGGAGCCATGCCGTCCAAGGGCCCGCTGCAGTCGGTGCAGGTCTTCGGACGCAAGAAGACAGCGACAGCTGTGGCGCACTGCAA	chr19	39926509	NM_001020	110	T	G
GTTTCTGTTTCTATTCTTTCCTCAGACTGCTCAAGAGAAGCACATGAAAAACATTACCTGACTTTAGAGCTTTTTTACATAATTAAACATGATCCTGAGTT	GTTTCTGTTTCTATTCTTTCCTCAGACTGCTCAAGAGAAGCACATGAAAACCATTACCTGACTTTAGAGCTTTTTTACATAATTAAACATGATCCTGAGTT	chr6	32627714	NM_001243961,NM_002123	1191,1167	A	C
TAAACGGTGCAAACAATGTCGCCACAGCACCCACGCGGTTTGCATTCTTTTGGAACTCAATGTGCCGATCAGTGGAGTCAGTATCGAGCCTGACCACCGCA	TAAACGGTGCAAACAATGTCGCCACAGCACCCACGCGGTTTGCATTCTTTCGGAACTCAATGTGCCGATCAGTGGAGTCAGTATCGAGCCTGACCACCGCA	chr9	139317869	NM_015160	1736	T	C
TAAATGGCCTCTACAGAGTTTTATGGAATACCTGGTACTAACGTAGGCAGCTGCAAAACCACACTGAGTTACAGCTGTCAGCCCTCCTCATTCCTAAATAA	TAAATGGCCTCTACAGAGTTTTATGGAATACCTGGTACTAACGTAGGCAGTTGCAAAACCACACTGAGTTACAGCTGTCAGCCCTCCTCATTCCTAAATAA	chr6	7288297	NM_003144	2849	C	T
TAAGAAAAAAAACGAACCCTTCCAGTCAGGTCAGTGACTGGAGAGCTCCATGGAAAGTCTCTCAGTGACCTGGCTGCTGGCACCATGGACTCAGAAAAGAA	TAAGAAAAAAAACGAACCCTTCCAGTCAGGTCAGTGACTGGAGAGCTCCAAGGAAAGTCTCTCAGTGACCTGGCTGCTGGCACCATGGACTCAGAAAAGAA	chr22	36545137	NR_027833,NR_027834,NR_027835	544,428,315	T	A
TAATGGTTTTAAAACAATTAGGAATTTCAGCAACCATGTTAAATGCTTCTAGTTCTAAGGAGCATGTTAAATGGGTTCATGCTGAAATGGTAAATAAAAAC	TAATGGTTTTAAAACAATTAGGAATTTCAGCAACCATGTTAAATGCTTCTTGTTCTAAGGAGCATGTTAAATGGGTTCATGCTGAAATGGTAAATAAAAAC	chr12	21639421	NM_002907,NM_032941	1038,841	A	T
TACATGAATGCCGGTGCTGGGTATGGAAGCTATGGGTACGGAGGCAACTCGGCGACAGCAGGCTACAGTGACTTTTTCACAGACTGCTACGGCTATCATGA	TACATGAATGCCGGTGCTGGGTATGGAAGCTATGGGTACGGAGGCAACTCTGCGACAGCAGGCTACAGTGACTTTTTCACAGACTGCTACGGCTATCATGA	chr19	10794630	NM_001137673,NM_004516	2372,2360	G	T
TACCCATTTTTGTAAGTTAATCATGATTATCCTGGAAAAAGAAGAAAAGAGCTTCTTCTTTGCAGATGAAAATAAAGGTGTTTTTGGTTAACTGTCATTTT	TACCCATTTTTGTAAGTTAATCATGATTATCCTGGAAAAAGAAGAAAAGAACTTCTTCTTTGCAGATGAAAATAAAGGTGTTTTTGGTTAACTGTCATTTT	chr7	32526687	NM_001130710,NM_001139499,NM_012322,NR_024466	445,684,508,1255	G	A
TACTACTAACCAATAACCTGCTTGGCTCAAAGGGCCAGCACCTTCTCTCTAAAGCCCAAGAGGAGTTTGAGGAAAACTAGGTGTCTGTGTTCACTCCAGGC	TACTACTAACCAATAACCTGCTTGGCTCAAAGGGCCAGCACCTTCTCTCTCAAGCCCAAGAGGAGTTTGAGGAAAACTAGGTGTCTGTGTTCACTCCAGGC	chr11	62621044	NR_003098	334	A	C
TAGAACATTTGAGCAAGTAAAATAGTAAAGCACATAGTGAGTGTATGTCCGTCTAACTGGTACATTGATAATTTAGTTTGGGCACATAAAAGGAATATTTA	TAGAACATTTGAGCAAGTAAAATAGTAAAGCACATAGTGAGTGTATGTCCATCTAACTGGTACATTGATAATTTAGTTTGGGCACATAAAAGGAATATTTA	chr5	108671838	NM_014819	3441	G	A
TAGCGCCATCATGGGCTGATTTTTATTACCAGGTCCCCCAGAAGCAGGTGGGAGGCTCTGCTTCCTGCTGCCGCTCTGCAGCCTGGACCTGTGGACCCTGG	TAGCGCCATCATGGGCTGATTTTTATTACCAGGTCCCCCAGAAGCAGGTGAGAGGCTCTGCTTCCTGCTGCCGCTCTGCAGCCTGGACCTGTGGACCCTGG	chr5	177637882	NM_004499,NM_031266	1373,1514	G	A
TATGTGGTCTCTTTTAGAAACCCTTCGCTGAAGCAGCAGCTGTTCTCATATGCTATCCTGGGATTTGCCTTGTCTGAAGCTATGGGTCTCTTTTGTTTGAT	TATGTGGTCTCTTTTAGAAACCCTTCGCTGAAGCAGCAGCTGTTCTCATACGCTATCCTGGGATTTGCCTTGTCTGAAGCTATGGGTCTCTTTTGTTTGAT	chr2	176043097	NM_001190329	1182	T	C
TATTTGAGGATTTTGAAAACATCAGATTTGCTGTGGTATGGGAGAAAAGGCTATGTACTTATTATTTTAGCTCTTTCTGTAATATTTACATTTTTTACCAT	TATTTGAGGATTTTGAAAACATCAGATTTGCTGTGGTATGGGAGAAAAGGTTATGTACTTATTATTTTAGCTCTTTCTGTAATATTTACATTTTTTACCAT	chr2	27016988	NM_001042426	883	C	T
TATTTTAGCAACAATCATCAGAGTGACGCTGATGGTTTGGGGCACCAGCTATACATCAGCCCCAGTGCCAGACCTTCTATTCATTATTTTACGCCTCAGAG	TATTTTAGCAACAATCATCAGAGTGACGCTGATGGTTTGGGGCACCAGCTGTACATCAGCCCCAGTGCCAGACCTTCTATTCATTATTTTACGCCTCAGAG	chr19	16268832	NM_032855	1817	A	G
TCAAACAATTCTCCTGCCTCAGCCTCCCGAGTACTGGGAATATAGGTGCACGCCACCACACCCAACAAATTTTTGTACTTTTAGTACAGATGAGGGTTCAC	TCAAACAATTCTCCTGCCTCAGCCTCCCGAGTACTGGGAATATAGGTGCAAGCCACCACACCCAACAAATTTTTGTACTTTTAGTACAGATGAGGGTTCAC	chr6	26415062	NM_001145008,NM_001145009,NM_007048,NM_194441	2896,3809,3052,3346	C	A
TCACCGATGTCCCCCGCCCTGGTGGATGTTCACCCTGAAGACACCCAGCTTGAGGAGAACGAGGAGCGCACGATGATTGACCCCACTTCCAAGGAAGACCC	TCACCGATGTCCCCCGCCCTGGTGGATGTTCACCCTGAAGACACCCAGCTCGAGGAGAACGAGGAGCGCACGATGATTGACCCCACTTCCAAGGAAGACCC	chr22	44489896	NM_001003828,NM_001243385,NM_001243386,NM_013327	430,135,162,264	T	C
TCAGTTTGTGGCAAAACATTCAGACAGGCTCCTCACTGGAAGAGACATCAGCTTACTCACTTTAAAGAACGACCACAAGGGAAAGTGGTTGCCTTAGATTC	TCAGTTTGTGGCAAAACATTCAGACAGGCTCCTCACTGGAAGAGACATCAACTTACTCACTTTAAAGAACGACCACAAGGGAAAGTGGTTGCCTTAGATTC	chr15	35273620	NM_014106	2370	G	A
TCATCTTGAAATAGAAATATGTATTTTAAGCACTCACGCAAAGGTAAATGAACACGTTTTAAATGTGTGTGTTGCTAATTTTTTCCATAAGAATTGTAAAC	TCATCTTGAAATAGAAATATGTATTTTAAGCACTCACGCAAAGGTAAATGCACACGTTTTAAATGTGTGTGTTGCTAATTTTTTCCATAAGAATTGTAAAC	chr3	42826041	NM_001099668,NM_001099669,NM_014056	1297,1150,1126	A	C
TCCATCCAATTCTTTGAATTTCCCAGTCTCCCCTATGTAAAACTTAGCAACTTGGGGGACCTCATTCCTGGGACTATGCTGTAACCAAATTATTGTCCAAG	TCCATCCAATTCTTTGAATTTCCCAGTCTCCCCTATGTAAAACTTAGCAATTTGGGGGACCTCATTCCTGGGACTATGCTGTAACCAAATTATTGTCCAAG	chr6	32902583	NM_002118	1220	C	T
TCCCAGTGTGTTTTTCATATATTTGCTTTGCTTTGTGTCAGCCTACATCACCGACGAGAACCCAGAAGTTATGATTCCCTTCACCAATGCCAACTACGACA	TCCCAGTGTGTTTTTCATATATTTGCTTTGCTTTGTGTCAGCCTACATCATCGACGAGAACCCAGAAGTTATGATTCCCTTCACCAATGCCAACTACGACA	chr6	116720487	NM_001080976,NM_013352	268,302	C	T
TCCTTCACATCTCACTAACAAGTTGGAGGACAAGACTGTGGCATATACAGTGCAAAAAATGACCAGTGGCAAAATTAAAAAGTTTATCCAGGAAAACATTT	TCCTTCACATCTCACTAACAAGTTGGAGGACAAGACTGTGGCATATACAGAGCAAAAAATGACCAGTGGCAAAATTAAAAAGTTTATCCAGGAAAACATTT	chr1	146650363	NR_002305	934	T	A
TCTCATTTACTTAATTGAGGAGTAGGAGACTAAAAGAATGTTCACTCTTTGAATTTCCTGGATAAGAGTTCTGGAGATGGCAGCTTATTGGACACATGGAT	TCTCATTTACTTAATTGAGGAGTAGGAGACTAAAAGAATGTTCACTCTTTCAATTTCCTGGATAAGAGTTCTGGAGATGGCAGCTTATTGGACACATGGAT	chr14	23034026	NM_001344	478	G	C
TCTCTGGCTACGCGAGGGAGCACGGACAGTGTGCAGATGTGGACGAGTGCTCACTAGCAGAAAAAACCTGTGTGAGGAAAAACGAAAACTGCTACAATACT	TCTCTGGCTACGCGAGGGAGCACGGACAGTGTGCAGATGTGGACGAGTGCGCACTAGCAGAAAAAACCTGTGTGAGGAAAAACGAAAACTGCTACAATACT	chr22	50319079	NM_001135101	1165	T	G
TCTGTTGGTACATTGTTAGCCAAAATGAAGACCTGTGTTGATACCTATACCAACCGTTTAAGATCTAAAAGGGAAAATGTTAAAACAGGAGTAAAACCAGA	TCTGTTGGTACATTGTTAGCCAAAATGAAGACCTGTGTTGATACCTATACGAACCGTTTAAGATCTAAAAGGGAAAATGTTAAAACAGGAGTAAAACCAGA	chr2	32800422	NM_016252	13478	C	G
TCTTTAAGATTTTCCTGTAAACTCACTGCACAAACTGGAATTACTTTCCAAAAGACTTAGGGAATGCAAATATGTTACTCATAAGATGCATTGAGTATTGT	TCTTTAAGATTTTCCTGTAAACTCACTGCACAAACTGGAATTACTTTCCAGAAGACTTAGGGAATGCAAATATGTTACTCATAAGATGCATTGAGTATTGT	chr8	98740419	NM_178812	5598	A	G
TGAAAAAGTGCATCAACTCCTCTTTTTCTGAGAAACATGGAGCAGCGCACGCCCAGGCGATGCCAGTCTGTGTGCCGTGATGCCGCACTGTGTTCCCCATG	TGAAAAAGTGCATCAACTCCTCTTTTTCTGAGAAACATGGAGCAGCGCACACCCAGGCGATGCCAGTCTGTGTGCCGTGATGCCGCACTGTGTTCCCCATG	chr14	35032169	NM_021249,NM_152233	1529,1424	G	A
TGACCAGAAGGGAAAGGCGGCTGTTTGGCTCTTTCTCCCCCGCAAGGACCCGCTGACCCGCTGGATGGAGAGCAAAGGAGACCCCTCCCGAGCCGCTCACA	TGACCAGAAGGGAAAGGCGGCTGTTTGGCTCTTTCTCCCCCGCAAGGACCTGCTGACCCGCTGGATGGAGAGCAAAGGAGACCCCTCCCGAGCCGCTCACA	chr7	102065651	NM_024653,NR_038967	703,1433	C	T
TGACGGAGCTGGGGCGGCCTGCTGCGGAGTACTGGAACAGCCAGAAGGACATCCTGGAGGAGAAGCGGGCAGTGCCGGACAGGATGTGCAGACACAACTAC	TGACGGAGCTGGGGCGGCCTGCTGCGGAGTACTGGAACAGCCAGAAGGACCTCCTGGAGGAGAAGCGGGCAGTGCCGGACAGGATGTGCAGACACAACTAC	chr6	33048628	NM_002121	396	A	C
TGAGCCTGGCACTTCCCCACAACCAGCACAGGCTTCCACTTGGCCCCTTGATCAGGATCAAGCAGGCACTTCAAGCCTCAATAGGACCAAGGTGCTGGGGT	TGAGCCTGGCACTTCCCCACAACCAGCACAGGCTTCCACTTGGCCCCTTGGTCAGGATCAAGCAGGCACTTCAAGCCTCAATAGGACCAAGGTGCTGGGGT	chr6	37450914	NM_138493	403	A	G
TGATGGTGACAGCCTGCAGTACATAGAGCGTGACGGCACTGAGTCCTACCTCACCGTGAGTTCCCATCCCAACTCCTTGATGAAGAAGATCACCCTCCTTA	TGATGGTGACAGCCTGCAGTACATAGAGCGTGACGGCACTGAGTCCTACCACACCGTGAGTTCCCATCCCAACTCCTTGATGAAGAAGATCACCCTCCTTA	chr16	23700676	NM_005030	1441	T	A
TGATTCTACTTGCTGTAGATGAATGGTTAACACGAGCTAGTTAAACAGTGCCATTGTTTTGCCAGTGAAGCCTCCAACCCTAAGCCACTGGGACGGTGGCC	TGATTCTACTTGCTGTAGATGAATGGTTAACACGAGCTAGTTAAACAGTGACATTGTTTTGCCAGTGAAGCCTCCAACCCTAAGCCACTGGGACGGTGGCC	chr1	55315941	NM_014762	3645	C	A
TGATTTATTTACTGTAAGTAGGAGGTATAAATGACACTCTTAAATTGGAAGGAGGGGTGTTTTAGTGTCTGTTTTAGGTCAAAATTAGTGATTCTATTTTT	TGATTTATTTACTGTAAGTAGGAGGTATAAATGACACTCTTAAATTGGAACGAGGGGTGTTTTAGTGTCTGTTTTAGGTCAAAATTAGTGATTCTATTTTT	chr2	109301687	NM_001193482,NM_001193483,NM_001193484,NM_001193485,NM_001193488,NM_004987	2309,2454,2430,2659,2377,2339	G	C
TGCAAAACAGACACCGGCTCCAGCAGCAAGTGTAACTGGCAGCAGGAGACGGCCAAGAGCACCCAGGGAAAGTGCCCAAGCCATAGAAGACCTAGCTGGCT	TGCAAAACAGACACCGGCTCCAGCAGCAAGTGTAACTGGCAGCAGGAGACAGCCAAGAGCACCCAGGGAAAGTGCCCAAGCCATAGAAGACCTAGCTGGCT	chr10	129901747	NM_001145966,NM_002417	7472,8552	G	A
TGCATAAACAGGGTTCCTGAGCTCACTGAAAAGACTATTGTGCCTTAGGAAAAGCATTTGCTGTGTTTCGTTAGCATCTGGCTCCAGGACAGACCTTCAAC	TGCATAAACAGGGTTCCTGAGCTCACTGAAAAGACTATTGTGCCTTAGGACAAGCATTTGCTGTGTTTCGTTAGCATCTGGCTCCAGGACAGACCTTCAAC	chr6	33054355	NM_002121	937	A	C
TGCCATGTGCTGGAGAAGATCGTGGAGCCCCGCGGCTGCTTCGGCCTCACCGCCAAGATCCTCGAGGCCTTTGCTGCCAATGACAGCGTCTTCGTGGAGAA	TGCCATGTGCTGGAGAAGATCGTGGAGCCCCGCGGCTGCTTCGGCCTCACTGCCAAGATCCTCGAGGCCTTTGCTGCCAATGACAGCGTCTTCGTGGAGAA	chr20	47267940	NM_020820	2672	C	T
TGCCCCCACATCTTTGTGGCCACCAACTTTCTGAGCCTTGTTCAGCTACAACTGCTGCCACAAGGGCCCCTGGTGCAGTATTTGACCATGGAGACCTGTGA	TGCCCCCACATCTTTGTGGCCACCAACTTTCTGAGCCTTGTTCAGCTACAGCTGCTGCCACAAGGGCCCCTGGTGCAGTATTTGACCATGGAGACCTGTGA	chr6	31729359	NM_002441,NM_172165,NM_172166,NR_037846	2434,2279,2276,2327	A	G
TGCCCCTCGCCAAGCAGCCCAGCTCACCCTCCGGAGAGGGAGATGGTGGAGAACTTTCACCACAGGGGGTGAGCAAGACACTGGATGGACCGGAGAGCAAC	TGCCCCTCGCCAAGCAGCCCAGCTCACCCTCCGGAGAGGGAGATGGTGGAAAACTTTCACCACAGGGGGTGAGCAAGACACTGGATGGACCGGAGAGCAAC	chr3	16419309	NM_015150	1024	G	A
TGCCTTGGGAAGAGGATGATCCTAAACAAAGCTCTGCTGCTGGGGGCCCTCGCTCTGACCACCGTGATGAGCCCCTGTGGAGGTGAAGACATTGTGGCTGA	TGCCTTGGGAAGAGGATGATCCTAAACAAAGCTCTGCTGCTGGGGGCCCTTGCTCTGACCACCGTGATGAGCCCCTGTGGAGGTGAAGACATTGTGGCTGA	chr6	32605271	NM_002122	89	C	T
TGCGGTAAAGGACTTGGTCTGTTCTACCCCCTGCTCCAGCTTGCCCTGCTCGTCCTGATCCTGTGATTTCTCTGTCCTTGGCTATTCTTGCAGGGAGCTGG	TGCGGTAAAGGACTTGGTCTGTTCTACCCCCTGCTCCAGCTTGCCCTGCTTGTCCTGATCCTGTGATTTCTCTGTCCTTGGCTATTCTTGCAGGGAGCTGG	chr17	4840868	NM_001165417,NM_001165418,NM_003562	1337,1217,1370	C	T
TGCTCAGAATCTGATACCAAAGAGACAGGGCCCGGGCCCAGGCAGAGAGCGACCAGCAGGCTCCTCAGCCCTCTCTTGCCAAAAAGCACAAGATGTTGAGG	TGCTCAGAATCTGATACCAAAGAGACAGGGCCCGGGCCCAGGCAGAGAGCCACCAGCAGGCTCCTCAGCCCTCTCTTGCCAAAAAGCACAAGATGTTGAGG	chr22	36678453	NM_002473	6375	G	C
TGCTGGGACCTTCCTCTTTTGGAGCTGTCCCATGTACAGTGGACCCAAGCTCAGGACCTTCGTGGAGCTGCTTCTCCAACCTGAGAAACTCAAGACCCATC	TGCTGGGACCTTCCTCTTTTGGAGCTGTCCCATGTACAGTGGACCCAAGCCCAGGACCTTCGTGGAGCTGCTTCTCCAACCTGAGAAACTCAAGACCCATC	chr3	124802677	NM_001195483,NM_024628	2252,2313	T	C
TGGACCAGTGAGCAGAACCCACCCTACAGCTACTACCTGTACTACATGTATGCCAACATCATGGTGCTCAACAACCTCCGCAGGGAGCGCGGCCTGAGCAC	TGGACCAGTGAGCAGAACCCACCCTACAGCTACTACCTGTACTACATGTACGCCAACATCATGGTGCTCAACAACCTCCGCAGGGAGCGCGGCCTGAGCAC	chr11	10521764	NM_000480,NM_001025389,NM_001025390,NM_001172430,NM_001172431	2061,2024,2163,1988,1684	T	C
TGGAGAAAGACAGGGAACCAGCATTTTGGGTACTTATACGGACGGTACACGGAGCACAAAGACATTCCCCTTGGCATCAGGGCTGAAGTGGCTGCGATTTA	TGGAGAAAGACAGGGAACCAGCATTTTGGGTACTTATACGGACGGTACACCGAGCACAAAGACATTCCCCTTGGCATCAGGGCTGAAGTGGCTGCGATTTA	chr17	79571637	NM_017921	953	G	C
TGTAGAAGCTCAGCTCTTCTTGGTCTTGGCTAGACTGCCTAGATTCCCACAGCAGACAAGGTTGAGAATCCATTGCTGGAATCTTGGTATTGATGAGTTAC	TGTAGAAGCTCAGCTCTTCTTGGTCTTGGCTAGACTGCCTAGATTCCCACGGCAGACAAGGTTGAGAATCCATTGCTGGAATCTTGGTATTGATGAGTTAC	chr1	211920314	NM_014873	4267	A	G
TGTGTGTGAGCTCGGGGGTGAGGGTGAGCTAGGCCTGGGTGGACCAGCATCCCCACCTGTGCCCCCTGCACTGCCCAACGCGGCCGTGTCCATCCTGGAGG	TGTGTGTGAGCTCGGGGGTGAGGGTGAGCTAGGCCTGGGTGGACCAGCATTCCCACCTGTGCCCCCTGCACTGCCCAACGCGGCCGTGTCCATCCTGGAGG	chr11	65408937	NM_006747,NM_153253	712,841	C	T
TTAAAATATTTCATAGGCGAGATCCGTGTTCTCCATTTATTAATGCATTGTAGACCAATTTAACTGCTGTGTTTCAGGAAAATTCTTCCTAGTTTAATAAG	TTAAAATATTTCATAGGCGAGATCCGTGTTCTCCATTTATTAATGCATTGCAGACCAATTTAACTGCTGTGTTTCAGGAAAATTCTTCCTAGTTTAATAAG	chr2	216807726	NM_018000	2801	T	C
TTAATTAGGATATGTTCTATTATGTATTTTGAATGTTTATCCTGCTAGTGTGATGAACTTTTGTTGGAAAAGCAGAATTAGAAGGAACAGTTTTTCAATCA	TTAATTAGGATATGTTCTATTATGTATTTTGAATGTTTATCCTGCTAGTGCGATGAACTTTTGTTGGAAAAGCAGAATTAGAAGGAACAGTTTTTCAATCA	chr8	81885077	NM_018440	5712	T	C
TTATTTGAAGAAAAGCATATTGCCAAAAATTCTGGTTAAAAGCTTCCTAACGGGTAACAGACCATGGGAGAGATATGTGGTTGGGTAATGCAAATGTAGTT	TTATTTGAAGAAAAGCATATTGCCAAAAATTCTGGTTAAAAGCTTCCTAATGGGTAACAGACCATGGGAGAGATATGTGGTTGGGTAATGCAAATGTAGTT	chr5	118729286	NM_001077654,NM_014350	961,997	C	T
TTCAGGCTCCTGGACGAAAACAAGGACTCGCTGATCAACTTCAAGGAGTTCGTGACAGGGATGAGCGGGATGTACCACGGGGACCTGACAGAGAAGCTCAA	TTCAGGCTCCTGGACGAAAACAAGGACTCGCTGATCAACTTCAAGGAGTTTGTGACAGGGATGAGCGGGATGTACCACGGGGACCTGACAGAGAAGCTCAA	chr5	179297268	NM_015043,NM_198868	2747,2747	C	T
TTCAGGTTGCAGAAAAGATGGAAAAAAGGACATGTGCACTCTGCCCCAAAGATGTCGAATATAATGTCCTATACTTTGCACAATCAGAGAATATAGCTGCT	TTCAGGTTGCAGAAAAGATGGAAAAAAGGACATGTGCACTCTGCCCCAAATATGTCGAATATAATGTCCTATACTTTGCACAATCAGAGAATATAGCTGCT	chr13	50080827	NM_001040443,NM_001040444	488,310	G	T
TTCCAGGCAGCCTTCCTGGAGGAGAGAGATGCCTGGGTTCGGGATATCAAGAAGGCCATTAAATGCATTGAAGGAGGCCAGAAATTTGCCAGGAAATCTAC	TTCCAGGCAGCCTTCCTGGAGGAGAGAGATGCCTGGGTTCGGGATATCAATAAGGCCATTAAATGCATTGAAGGAGGCCAGAAATTTGCCAGGAAATCTAC	chr2	68607947	NM_002664	453	G	T
TTGAATCCAGTGCTGGAGATGATGCCAGCAGCTTAAGGAGCCGTTTGGAAGCCATGAACCAATGCTGGGAGTCAGTGTTACAGAAAACAGAGGAGAGGGAG	TTGAATCCAGTGCTGGAGATGATGCCAGCAGCTTAAGGAGCCGTTTGGAAACCATGAACCAATGCTGGGAGTCAGTGTTACAGAAAACAGAGGAGAGGGAG	chr1	39908506	NM_012090	13282	G	A
TTGGGCTTCGATCCCAGGTGGATGATGATGCCTTCCTACATGGACCCACGTATCACGCCCACTCGGACCCCGGTGGACTTCTACCCCTCCGCCCTGCATCC	TTGGGCTTCGATCCCAGGTGGATGATGATGCCTTCCTACATGGACCCACGCATCACGCCCACTCGGACCCCGGTGGACTTCTACCCCTCCGCCCTGCATCC	chr9	134346315	NM_013318	2107	T	C
TTGGTGAAATGCCTGGCTCCTATTCGAGACCCCAAGACCGAGCAGGATGGACATGATATTGAGAACGAGTGTCTAGGGATGGCTGTCCTGGCCATCTCACA	TTGGTGAAATGCCTGGCTCCTATTCGAGACCCCAAGACCGAGCAGGATGGGCATGATATTGAGAACGAGTGTCTAGGGATGGCTGTCCTGGCCATCTCACA	chr1	65335095	NM_002227	795	A	G
TTTCCCCCTTCTCCTGAATCAGCAGGGATGGAAGGAGGGTAGGGAAGTTATGAATTACTCCTTCCAGTAGTAGCTCTGAAGTGTCACATTTAATATCAGTT	TTTCCCCCTTCTCCTGAATCAGCAGGGATGGAAGGAGGGTAGGGAAGTTACGAATTACTCCTTCCAGTAGTAGCTCTGAAGTGTCACATTTAATATCAGTT	chr3	176739404	NM_024665	5688	T	C
TTTTCCATCCTAGTGAGAAGCTGGCCCTGCAGGTGGTGGCAGCAATGGTGTTGTAAGATTTCCTCCCGTAGTTTTTTCTCCTCATGGATTTGAATGAAATG	TTTTCCATCCTAGTGAGAAGCTGGCCCTGCAGGTGGTGGCAGCAATGGTGGTGTAAGATTTCCTCCCGTAGTTTTTTCTCCTCATGGATTTGAATGAAATG	chr4	1981256	NM_001042424,NM_133330,NM_133331,NM_133335	4894,5212,5032,4857	T	G
TTTTTGCCTATGCAGATTAATACTAACAAGAGCAAAGATGCATCTACAAACCCCCCAAACAGAGAAACGATTGGATCAGCACAGTGTAAAGAGTTGTTTGC	TTTTTGCCTATGCAGATTAATACTAACAAGAGCAAAGATGCATCTACAAATCCCCCAAACAGAGAAACGATTGGATCAGCACAGTGTAAAGAGTTGTTTGC	chr8	17796383	NM_006197	899	C	T
