# Supplementary material for: Detecting riboSNitches with RNA folding algorithms: a genome-wide benchmark
Source: Nucleic Acids Res. 2015 Jan 23;43(3):1859–68. doi: 10.1093/nar/gkv010 (PMC4330374; doi:10.1093/nar/gkv010)
Supplement: SUPPLEMENTARY DATA [file supp_gkv010_nar-02823-z-2014-File011.txt]

ref_seq	alt_seq	chrom	position	transcript	transcript_position	ref_allele	alt_allele
AAAATGATTAACCATGATTCAGAAAAGGAAGATATTGATGCAGAATCTTCGTTTTCATTAAATATGAACTTTAGCAGTAAAAGAACAAAATTTAAAATTAC	AAAATGATTAACCATGATTCAGAAAAGGAAGATATTGATGCAGAATCTTCATTTTCATTAAATATGAACTTTAGCAGTAAAAGAACAAAATTTAAAATTAC	chr10	35302705	NM_001198777,NM_001198778,NM_001198779,NM_003591	2146,2072,2185,2138	G	A
AAACAGCTGCAGAGACACTTGGGCTTCAAGAAGCCCGTGAACGAGCTGCGTGCGGCCTCAGCACTCAACAGGCTGCTGGTGCTGTGTGACAACTCCATCAG	AAACAGCTGCAGAGACACTTGGGCTTCAAGAAGCCCGTGAACGAGCTGCGCGCGGCCTCAGCACTCAACAGGCTGCTGGTGCTGTGTGACAACTCCATCAG	chr2	105924510	NM_001142621,NM_004257	330,333	T	C
AAACGCAACGGATCGTTTCCGGAAGCCGGTAGCCGCCTCAGTCGTCAGACCGGTGCTAGCGACACGGGAGTGGCAAACGCATCCTCTTGCCGTTCCCGGTG	AAACGCAACGGATCGTTTCCGGAAGCCGGTAGCCGCCTCAGTCGTCAGACTGGTGCTAGCGACACGGGAGTGGCAAACGCATCCTCTTGCCGTTCCCGGTG	chr11	89956206	NM_001144073,NM_012124	327,327	C	T
AAACTACGTTTGCAACACAGTATTGAAAGGGAAAAACTCATTGTATCCAACGAACAAGAAGTTTTGCGAGTTCATTACAGAGCTGCAAGAACATTGGCAAA	AAACTACGTTTGCAACACAGTATTGAAAGGGAAAAACTCATTGTATCCAATGAACAAGAAGTTTTGCGAGTTCATTACAGAGCTGCAAGAACATTGGCAAA	chr18	9275542	NM_001083625,NM_001204056,NM_015208	5979,6077,6048	C	T
AAAGAACCTGGTAGCGCCTCCTGGGGCAGCACGTGGGTGGCGCAGCCTTGGTAACGCCATGGACTGCAGCGACAATCAATGGATGGTGCTGTCTATGCACA	AAAGAACCTGGTAGCGCCTCCTGGGGCAGCACGTGGGTGGCGCAGCCTTGATAACGCCATGGACTGCAGCGACAATCAATGGATGGTGCTGTCTATGCACA	chr22	21062168	NM_002650,NM_058004	2849,6563	G	A
AAAGAGACATTTGGTTGATATTCATTAATGGCCCCATGGACTTAAAGTGATCAGGCCCTAAAACGTTGTTGTGATGAGGTTTCTTTAGCAAGTTCTTGTTT	AAAGAGACATTTGGTTGATATTCATTAATGGCCCCATGGACTTAAAGTGACCAGGCCCTAAAACGTTGTTGTGATGAGGTTTCTTTAGCAAGTTCTTGTTT	chr2	230632087	NM_004238	6271	T	C
AAAGATGGTGTGACTGTTGCAAAGTCAATTGACTTAAAAGATAAATACAAAAACATTGGAGCTAAACTTGTTCAAGATGTTGCCAATAACACAAATGAAGA	AAAGATGGTGTGACTGTTGCAAAGTCAATTGACTTAAAAGATAAATACAAGAACATTGGAGCTAAACTTGTTCAAGATGTTGCCAATAACACAAATGAAGA	chr2	198362018	NM_002156,NM_199440	410,390	A	G
AAAGCCTTCACTCAGAAGTCATCTCTCAGTGAACATCAGAGAGTTCACACCGGAGAGAAACCATGGAAATGCTCTGAATGTGGGAAATCCTTCTGTTGGAA	AAAGCCTTCACTCAGAAGTCATCTCTCAGTGAACATCAGAGAGTTCACACTGGAGAGAAACCATGGAAATGCTCTGAATGTGGGAAATCCTTCTGTTGGAA	chr12	133587980	NM_001256279,NM_001256280,NM_019591	2107,1912,2008	C	T
AAAGTGGTACAGGAATTTGGCTTACACAATGAGAACTTGGAACAGAGGCTGGAAATTAAACGTATCATGGAAAATGTGTTCCAACACAAGTTACCAGATTG	AAAGTGGTACAGGAATTTGGCTTACACAATGAGAACTTGGAACAGAGGCTAGAAATTAAACGTATCATGGAAAATGTGTTCCAACACAAGTTACCAGATTG	chr9	88959938	NM_001185059,NM_001185074,NM_024617	1089,1199,1199	G	A
AAATACGAACAGTGTTCCTGAAACCGCTCCAGCTGCAATCCCTGAGACCAAAAGAAACGCAGAGTTCCTCACCTGTAATATACCCACATCAAATGCCTCAA	AAATACGAACAGTGTTCCTGAAACCGCTCCAGCTGCAATCCCTGAGACCAGAAGAAACGCAGAGTTCCTCACCTGTAATATACCCACATCAAATGCCTCAA	chr1	154573967	NM_001025107,NM_001111,NM_001193495,NM_015840,NM_015841	1262,1393,1431,1393,1393	A	G
AAATAGCTGACAATCAAATTCATGCTATGGTGTGAAAGACTACCTTTGACTTGGTATTATAAGCTGGAGTTATATATGTATTTGAAAACAGAGTAAATACT	AAATAGCTGACAATCAAATTCATGCTATGGTGTGAAAGACTACCTTTGACCTGGTATTATAAGCTGGAGTTATATATGTATTTGAAAACAGAGTAAATACT	chr16	57399240	NM_002990	2056	T	C
AAATGAATAAAACACAAAGAAGAATTAGAATATCAGGGTATATCTCAGAGCCTGGAGAACGTGTCTGGTTATTATGCAGATGCACGGCTGGAGGTGGGATC	AAATGAATAAAACACAAAGAAGAATTAGAATATCAGGGTATATCTCAGAGACTGGAGAACGTGTCTGGTTATTATGCAGATGCACGGCTGGAGGTGGGATC	chr22	36556823	NM_145642	1601	C	A
AAATGCAGATGACCACATTCAAGGAAGAACTTTCTGCCCCGGCTTTGCAGGATGAAAAGCTTTCCTGCTTGGCAGTTATTCTTCCACAAGAGAGGGCTTTC	AAATGCAGATGACCACATTCAAGGAAGAACTTTCTGCCCCGGCTTTGCAGAATGAAAAGCTTTCCTGCTTGGCAGTTATTCTTCCACAAGAGAGGGCTTTC	chr6	32546818	NM_001243965,NM_002124	918,945	G	A
AAATGCTACAAATGTGAAGAATGTGGCAAAGTTTTTAACCGATCTTCAAACCTTACAGACCATAAAAAAATTCATACAGGAGAGAAATCCTACAAATGTGA	AAATGCTACAAATGTGAAGAATGTGGCAAAGTTTTTAACCGATCTTCAAATCTTACAGACCATAAAAAAATTCATACAGGAGAGAAATCCTACAAATGTGA	chr7	64437648	NM_015852	3586	C	T
AAATGTCTCCAGACTCTGCCCAGCCTCCCCAGGTAGCCACCCTCGAGACACGACCTCAGAGTCTCTGTGTCTCCTAGAAGCCTGACAGAGACCCCCAGGGC	AAATGTCTCCAGACTCTGCCCAGCCTCCCCAGGTAGCCACCCTCGAGACATGACCTCAGAGTCTCTGTGTCTCCTAGAAGCCTGACAGAGACCCCCAGGGC	chr20	61599474	NM_022082	2117	C	T
AAATGTTGGGGCTTTTCAGGAAGCATAATAAGATTCCTAGAAGTGAGTTGCTGAATGAGCTTATGGACAGTGCAAAAGTGTCTAACAGCCCTTCCCAGGCC	AAATGTTGGGGCTTTTCAGGAAGCATAATAAGATTCCTAGAAGTGAGTTGATGAATGAGCTTATGGACAGTGCAAAAGTGTCTAACAGCCCTTCCCAGGCC	chr2	86364115	NM_017952	1897	C	A
AACACTGTCCCAAGGTGAAATGAAGCAACAGAGAGGAAATTGTACATAAGTACCTCAGCATTTAATCCAAACAGGGGTTCTTAGTCTCAGCACTATGACAT	AACACTGTCCCAAGGTGAAATGAAGCAACAGAGAGGAAATTGTACATAAGCACCTCAGCATTTAATCCAAACAGGGGTTCTTAGTCTCAGCACTATGACAT	chr7	50469981	NM_001220765,NM_001220766,NM_001220769,NM_001220772,NM_001220774,NM_006060	3245,3110,2984,2561,2792,3371	T	C
AACATTGCGATTGTGTTAGGCCCTAACTTGTTATGGGCCAGAAATGAAGGAACACTTGCTGAAATGGCAGCAGCCACATCCGTCCATGTGGTTGCAGTGAT	AACATTGCGATTGTGTTAGGCCCTAACTTGTTATGGGCCAGAAATGAAGGGACACTTGCTGAAATGGCAGCAGCCACATCCGTCCATGTGGTTGCAGTGAT	chr16	24955183	NM_001006634,NM_018054	1335,1335	A	G
AACGTACTTCTGAACAAACCCCACAGTTTTTGCTTTCAACAAAGACCCCACAGTCAATGCAGTCAACATTGGATCGATTCATACCATATAAAGGCTGGAAG	AACGTACTTCTGAACAAACCCCACAGTTTTTGCTTTCAACAAAGACCCCAAAGTCAATGCAGTCAACATTGGATCGATTCATACCATATAAAGGCTGGAAG	chr20	5933108	NM_032485,NM_182802	564,618	C	A
AACGTGACTGGCAACAGTCGGATCCTCTGCTCAGTGTACTGCAATGGCTCTCAGATAACAGGCTCCTCTAACATCACCGTGTACAGGCTCCCGGAGCGTGT	AACGTGACTGGCAACAGTCGGATCCTCTGCTCAGTGTACTGCAATGGCTCCCAGATAACAGGCTCCTCTAACATCACCGTGTACAGGCTCCCGGAGCGTGT	chr19	10449392	NM_002162	364	T	C
AACTATGAAGAAGCCGTCCTGTACTGTGCCAGCAATCACAGCTTTCTTGCAACTATAACATCTTTTGTGGGACTAAAAGCCATCAAAAACAAAATAGCAAA	AACTATGAAGAAGCCGTCCTGTACTGTGCCAGCAATCACAGCTTTCTTGCGACTATAACATCTTTTGTGGGACTAAAAGCCATCAAAAACAAAATAGCAAA	chr2	160710922	NM_001198759,NM_001198760	2618,2618	A	G
AACTCCCAGGGGCAGCTGCGGGTGCCCGTGGTTTTTGTTACAAATGCTGGGAACATCTTACAACACAGCAAAGCCCAGGAGCTGTCAGCCCTGCTGGGGTG	AACTCCCAGGGGCAGCTGCGGGTGCCCGTGGTTTTTGTTACAAATGCTGGTAACATCTTACAACACAGCAAAGCCCAGGAGCTGTCAGCCCTGCTGGGGTG	chr22	17630486	NM_017829,NM_033070	229,304	G	T
AACTCTCCTTCATCCCCATGATGCCATTATGTGGCTTTTATTAGAGTCACCAACCTTATTCTCCAAAACAAAAGCAACAAGGACTTTGACTTCTCAGCAGC	AACTCTCCTTCATCCCCATGATGCCATTATGTGGCTTTTATTAGAGTCACGAACCTTATTCTCCAAAACAAAAGCAACAAGGACTTTGACTTCTCAGCAGC	chr5	176929185	NM_001144875	2056	C	G
AACTGAAAAGCAGACAGATCCTGGGCATGCGCTAGCCAGGTAGAGAGACACAGAGCTGTGTACAGGATGTAATATTACCAACCTTTAAAGACTGATATTCA	AACTGAAAAGCAGACAGATCCTGGGCATGCGCTAGCCAGGTAGAGAGACATAGAGCTGTGTACAGGATGTAATATTACCAACCTTTAAAGACTGATATTCA	chr1	211836752	NM_002497	1505	C	T
AAGAAAAAGATTTTCAAACCAGAAGAACTACGACAGGCACTGATGCCAACTTTGGAGGCACTTTACCGTCAGGATCCAGAATCCCTTCCCTTTCGTCAACC	AAGAAAAAGATTTTCAAACCAGAAGAACTACGACAGGCACTGATGCCAACATTGGAGGCACTTTACCGTCAGGATCCAGAATCCCTTCCCTTTCGTCAACC	chr22	41551039	NM_001429	3578	T	A
AAGAAAGTATCTGTGAGAACAGCCTGGGAGAAGAATAAATCAGTTAGCTACGAACAGTGTAAGCCGGTTTCAGTCACTCCACAGGGGAATGATTTTGAATA	AAGAAAGTATCTGTGAGAACAGCCTGGGAGAAGAATAAATCAGTTAGCTATGAACAGTGTAAGCCGGTTTCAGTCACTCCACAGGGGAATGATTTTGAATA	chr12	123645803	NM_022782	2912	C	T
AAGAAATGGGCTCGACCCCCCATTTCCATGAACTTTGAGGTGCCATTCGCGCCCTCTGGCCTCAAGGTGCGCTACTTGAAGGTGTTTGAACCGAAGCTGAA	AAGAAATGGGCTCGACCCCCCATTTCCATGAACTTTGAGGTGCCATTCGCACCCTCTGGCCTCAAGGTGCGCTACTTGAAGGTGTTTGAACCGAAGCTGAA	chr3	183901281	NM_001025205,NM_004068	1336,1342	G	A
AAGACAGAGAACACAGAAAGTGGGGAAGAATGGAGAGGCTTCATTCTTACAGTAACAGAGCTGTCAGTTCCCCAAAACGTGTCACTCCTACCTGGGCAAGT	AAGACAGAGAACACAGAAAGTGGGGAAGAATGGAGAGGCTTCATTCTTACGGTAACAGAGCTGTCAGTTCCCCAAAACGTGTCACTCCTACCTGGGCAAGT	chr4	68442968	NM_012108	436	A	G
AAGACCACATTGTCCTCACAGTACTGCCGGATCAAGATCAATCTGATGAAGCTCAAGAAAAGATGGTGTACATCTATCATTCCTTAAAGAATAGTAGAGAG	AAGACCACATTGTCCTCACAGTACTGCCGGATCAAGATCAATCTGATGAAACTCAAGAAAAGATGGTGTACATCTATCATTCCTTAAAGAATAGTAGAGAG	chr3	97664725	NM_001042533,NM_001261829,NM_032778,NM_153182	1733,1263,1730,1266	G	A
AAGAGAAGATCTGCCAGGTTGTCTGCTATGCTTGTGCCAGTTACACCAGAGGTGAAGCCTAAAAGAACATCAAGTTCAAGGAAAATGAAGACAAAAAGTGA	AAGAGAAGATCTGCCAGGTTGTCTGCTATGCTTGTGCCAGTTACACCAGAAGTGAAGCCTAAAAGAACATCAAGTTCAAGGAAAATGAAGACAAAAAGTGA	chrX	80373961	NM_030763	428	G	A
AAGAGAGATGACAACATGAACACATCTGAGGATGAGGACATGTTCCCCATCGAGATGAGCTCGGATGAGGCCATGGAGCTGCTGGAGAGCAGCAGAACTCT	AAGAGAGATGACAACATGAACACATCTGAGGATGAGGACATGTTCCCCATTGAGATGAGCTCGGATGAGGCCATGGAGCTGCTGGAGAGCAGCAGAACTCT	chr2	11911761	NM_001261427,NM_001261429,NM_145693	847,950,637	C	T
AAGAGATAAACGACCAAACTCAGTTCGACCAAACTCAGTTCAAACCATTTCAGCCAAACTGTAGATGAAGAGGGCTCTGATCTAACAAAATAAGGTTATAT	AAGAGATAAACGACCAAACTCAGTTCGACCAAACTCAGTTCAAACCATTTGAGCCAAACTGTAGATGAAGAGGGCTCTGATCTAACAAAATAAGGTTATAT	chr14	66209190	NM_004480,NM_178155,NM_178156,NR_038167	3087,3517,3419,3093	C	G
AAGAGGATTGCAGAAATGACAGATATCAAACCCATCCTGAGGAAGCTCCCGCGTATCAAGAAACACTTGTTAAATGGTGATAATATGAGGTGTTCAGTGAA	AAGAGGATTGCAGAAATGACAGATATCAAACCCATCCTGAGGAAGCTCCCACGTATCAAGAAACACTTGTTAAATGGTGATAATATGAGGTGTTCAGTGAA	chr10	3189380	NM_001242307,NM_001242309,NM_014889	2370,2066,2367	G	A
AAGAGTTAGCAGCCAACAGCAGTAGATCAACCACTCCGAGGGGAAAAGACCATGTATGCTTTGCAGAGAACCCTGATACAATAAAGGATTCTTCCTTTGGA	AAGAGTTAGCAGCCAACAGCAGTAGATCAACCACTCCGAGGGGAAAAGACGATGTATGCTTTGCAGAGAACCCTGATACAATAAAGGATTCTTCCTTTGGA	chr11	73850002	NM_015531	945	C	G
AAGATCAAAGGCTGCAGCCCAGAAGGAGTGCACGTCTCTCTAGGCTTCTTCGATGACATTCTCATCCCCCCAGAGTCACTGCAGCAGCCAGCCAAGTTCGA	AAGATCAAAGGCTGCAGCCCAGAAGGAGTGCACGTCTCTCTAGGCTTCTTTGATGACATTCTCATCCCCCCAGAGTCACTGCAGCAGCCAGCCAAGTTCGA	chr22	41928145	NM_001018050,NM_138338	686,377	C	T
AAGCACAACATCCAGGATGAAGACACCATCCACATCTGGAAGACGAACAGCTTACCGCTCCGGTTCTGGGTGAACATCCTCAAGAACCCCCACTTCATCTT	AAGCACAACATCCAGGATGAAGACACCATCCACATCTGGAAGACGAACAGTTTACCGCTCCGGTTCTGGGTGAACATCCTCAAGAACCCCCACTTCATCTT	chr22	50716167	NM_012401	5142	C	T
AAGCAGCTCCAAGAGGAAGATCTGAAAGCGCAGGCCCAGCTCCAGAAGCGCTACAAAGACCTTGAACAACAAGACTGTGAAATTGCTCAGGAAATTCAGGA	AAGCAGCTCCAAGAGGAAGATCTGAAAGCGCAGGCCCAGCTCCAGAAGCGTTACAAAGACCTTGAACAACAAGACTGTGAAATTGCTCAGGAAATTCAGGA	chr3	191075902	NM_174908,NM_178335	818,818	C	T
AAGCCGCCTTTTCTCAGCGGAGAAAACCCCTTTGCCACTGTGAAACTCCGCCCGACTGTGACGAATGATCGCTCGGCACCCATCATTCGATGAGAGGACAG	AAGCCGCCTTTTCTCAGCGGAGAAAACCCCTTTGCCACTGTGAAACTCCGTCCGACTGTGACGAATGATCGCTCGGCACCCATCATTCGATGAGAGGACAG	chr7	97922875	NM_018842	1757	C	T
AAGCTGGCAAAAAATTCAAAGACTCTCTGTTGGAACCTGCTCTTGCATCAGTGGTAATCCATAAGGAGGCCACTGTCTTTGATCTTCCTAAATTTAGTGTT	AAGCTGGCAAAAAATTCAAAGACTCTCTGTTGGAACCTGCTCTTGCATCAATGGTAATCCATAAGGAGGCCACTGTCTTTGATCTTCCTAAATTTAGTGTT	chr7	50514577	NM_001042762,NM_022116	786,779	G	A
AAGCTGGCACGACAGAGGAGCCGGGCATGGCTGAAAGAGGGCGGTGGGGACGAGCCCCTCAACTTCCTGGATCCCAAGGTGGCCCAACGAGTCCTGGCCAC	AAGCTGGCACGACAGAGGAGCCGGGCATGGCTGAAAGAGGGCGGTGGGGATGAGCCCCTCAACTTCCTGGATCCCAAGGTGGCCCAACGAGTCCTGGCCAC	chr10	99126249	NM_001145114,NM_015179	3301,3484	C	T
AAGCTTTCATATTATGATGGGATGATCCAACTGAACTACAGAGGCGGCACACCCTATAACAATGAAAGACACACACCGAGAGCTACGCTCATCACCTTTCT	AAGCTTTCATATTATGATGGGATGATCCAACTGAACTACAGAGGCGGCACGCCCTATAACAATGAAAGACACACACCGAGAGCTACGCTCATCACCTTTCT	chr6	160468278	NM_000876	2287	A	G
AAGGAAGGGCTCCTTCTCTGGTGCCAGAGAAAGACAGCCCCGTATAAGAACGTCAATGTGCAGAACTTCCACATCAGCTGGAAGGATGGTCTTGCCTTCAA	AAGGAAGGGCTCCTTCTCTGGTGCCAGAGAAAGACAGCCCCGTATAAGAATGTCAATGTGCAGAACTTCCACATCAGCTGGAAGGATGGTCTTGCCTTCAA	chr19	39196745	NM_004924	665	C	T
AAGGTCATTCTGTGCCTGAAATTAATTCGGATACCGACAAATCAGAAACCAAGGAATCCATTGTAACCGAAGAGTTAATTGTAGTTACTTCATATACTCTA	AAGGTCATTCTGTGCCTGAAATTAATTCGGATACCGACAAATCAGAAACCGAGGAATCCATTGTAACCGAAGAGTTAATTGTAGTTACTTCATATACTCTA	chr7	43664280	NM_004760	1235	A	G
AAGTAATGGAAGGTAAAGAAAAATTACAGAATGGAAAATAATATTTTGGGCAAGCAAACAAATTCACTGAGAATTCCAAAAGTATATTAAAAAAGAAGATA	AAGTAATGGAAGGTAAAGAAAAATTACAGAATGGAAAATAATATTTTGGGTAAGCAAACAAATTCACTGAGAATTCCAAAAGTATATTAAAAAAGAAGATA	chr1	211920085	NM_014873	4496	C	T
AAGTAGATCATTATGATTGAGAGTAGGAGAAGCTTAGAGAAAGCACAGAATCCCAGATCCAGCTGGTGAAGGAGGGAAGGCTTCAGGCCTTTAAGCTCAGC	AAGTAGATCATTATGATTGAGAGTAGGAGAAGCTTAGAGAAAGCACAGAACCCCAGATCCAGCTGGTGAAGGAGGGAAGGCTTCAGGCCTTTAAGCTCAGC	chr9	123665019	NM_001190945,NM_001190947,NM_005658	3955,3367,4102	T	C
AAGTTGCAGATTTGGATGATGAATTTGCTGACTTGGTTTTAGAAGAATTTAGTGAGAATTTTGATTTGTTACCAGCTGAAAAGCTACAGACTGCAATACAT	AAGTTGCAGATTTGGATGATGAATTTGCTGACTTGGTTTTAGAAGAATTTTGTGAGAATTTTGATTTGTTACCAGCTGAAAAGCTACAGACTGCAATACAT	chr5	74037386	NM_032380,NM_170681,NM_170691	1202,1202,1202	A	T
AAGTTTTTAAAAAATGCAAGAGGCAGTTGTTAGTCTTCAGGGCTTGGCAACTGAAATAGCTATGTGGCGGATACGGAAAACAGAGGACAATTTGAGGATCT	AAGTTTTTAAAAAATGCAAGAGGCAGTTGTTAGTCTTCAGGGCTTGGCAAGTGAAATAGCTATGTGGCGGATACGGAAAACAGAGGACAATTTGAGGATCT	chr20	43705551	NM_006282	3288	C	G
AATAAGTGGTCCCAATCCTCTTAGTTGTTTGAAGAAAAAGAAAAAGGCACCGGACACACAATCATCTGCTTCTGAAAAGAAAAGAAAAAGAAAAAGAATTC	AATAAGTGGTCCCAATCCTCTTAGTTGTTTGAAGAAAAAGAAAAAGGCACTGGACACACAATCATCTGCTTCTGAAAAGAAAAGAAAAAGAAAAAGAATTC	chr8	117783975	NM_032334	745	C	T
AATACAGCCTGTAAATTCCTTATGACATAGTTCAGTGCATTTGGCTTTATTGCCTGCTCCACAGTTCTTTACCTTTACTTGGCTTAGAGAAACTGTATCTT	AATACAGCCTGTAAATTCCTTATGACATAGTTCAGTGCATTTGGCTTTATCGCCTGCTCCACAGTTCTTTACCTTTACTTGGCTTAGAGAAACTGTATCTT	chrX	148562599	NM_000202,NM_001166550	3548,3504	T	C
AATATATGACAGGAAAGAAACTTCCTCCTGGAGGAATACCTGGCATTGACCTCTCAGATCCCAAACAACTGGCAGAATTTGCTAGAATGAAGCCAAGAAAA	AATATATGACAGGAAAGAAACTTCCTCCTGGAGGAATACCTGGCATTGACATCTCAGATCCCAAACAACTGGCAGAATTTGCTAGAATGAAGCCAAGAAAA	chr14	100728769	NM_003403	1288	C	A
AATATTGAAACCTTTACTTGTGATACACAGAATATTACCTACAGATTTCAGTGTGGTAATATGATATTTGATAATAAAGAAATTAAATTAGAAAACCTTGA	AATATTGAAACCTTTACTTGTGATACACAGAATATTACCTACAGATTTCAATGTGGTAATATGATATTTGATAATAAAGAAATTAAATTAGAAAACCTTGA	chr1	198677386	NM_002838	1242	G	A
AATCCATACTAAAGAGCATTTATAATAATTATATGTGATAGAGATTTTCCGCAGGCCAAAGTCTCACTAGGCATCAAAAACTTTTTTGATGAAACCATACA	AATCCATACTAAAGAGCATTTATAATAATTATATGTGATAGAGATTTTCCACAGGCCAAAGTCTCACTAGGCATCAAAAACTTTTTTGATGAAACCATACA	chr19	53115842	NM_001105552	2504	G	A
AATGAAAAAAGGTTTTTTTGCCCACCTCCTTGTGTATATCTTATGGGCAGTGGATGGAAGAAAAAAAAAGAACAAATGGAACGCGATGGTTGTTCTGAACA	AATGAAAAAAGGTTTTTTTGCCCACCTCCTTGTGTATATCTTATGGGCAGCGGATGGAAGAAAAAAAAAGAACAAATGGAACGCGATGGTTGTTCTGAACA	chr4	26417136	NM_005349,NM_015874,NM_203284	470,417,600	T	C
AATGAAAATGCTTAAACTACAGAAATTTAAAAATGCCATAACAATCTTGCGAGACTAACTTTAAAATATACTTTAAATGATTATTATGATTTTGGTGGTAA	AATGAAAATGCTTAAACTACAGAAATTTAAAAATGCCATAACAATCTTGCAAGACTAACTTTAAAATATACTTTAAATGATTATTATGATTTTGGTGGTAA	chrX	119391880	NM_001184742,NM_006777	4937,4838	G	A
AATGGAACCCCACCACTGTTGGTCCAATTTTCACACACGTGAGAATCCCTGGCAAAGGGAGCAGAACTGAACCGGCTTTACCAAACCGCCAGCGAACTTGA	AATGGAACCCCACCACTGTTGGTCCAATTTTCACACACGTGAGAATCCCTAGCAAAGGGAGCAGAACTGAACCGGCTTTACCAAACCGCCAGCGAACTTGA	chr17	43183108	NM_021079	1610	G	A
AATGGTCCTTGTGCCCTCCCCACTCATCCCTGGTCTGGTCCCCTGTTGCCTATAGCCCTTTACCCTGAGCACCACCCCAACAGACTGGGGACCAGCCCCCT	AATGGTCCTTGTGCCCTCCCCACTCATCCCTGGTCTGGTCCCCTGTTGCCCATAGCCCTTTACCCTGAGCACCACCCCAACAGACTGGGGACCAGCCCCCT	chr17	7215536	NM_001143760,NM_001143761,NM_001143762,NM_001970	1010,1038,1094,1109	T	C
AATGTGGAGCGGATCCTGGCCCGGGGGGAAAACTTGGAACATCTCCGCAACAAGACAGAGGATCTGGAAGCCACATCTGAGCACTTCAAGACGACATCGCA	AATGTGGAGCGGATCCTGGCCCGGGGGGAAAACTTGGAACATCTCCGCAATAAGACAGAGGATCTGGAAGCCACATCTGAGCACTTCAAGACGACATCGCA	chr2	85806266	NM_003761	294	C	T
AATGTTCACTCTTTGAATTTCCTGGATAAGAGTTCTGGAGATGGCAGCTTATTGGACACATGGATTTTCTTCAGATTTGCACTTACTGCTAGCTCTGCTTT	AATGTTCACTCTTTGAATTTCCTGGATAAGAGTTCTGGAGATGGCAGCTTGTTGGACACATGGATTTTCTTCAGATTTGCACTTACTGCTAGCTCTGCTTT	chr14	23033990	NM_001344	514	A	G
ACAAAGCGAACTGTGATTAAAACGATGGAAGAATATAATAATGACAATACCGCGCCAGCTGAAGATGTTATCATTATGATTCAGGTTCCTCAATCCAAATG	ACAAAGCGAACTGTGATTAAAACGATGGAAGAATATAATAATGACAATACGGCGCCAGCTGAAGATGTTATCATTATGATTCAGGTTCCTCAATCCAAATG	chr16	24582299	NM_006910,NM_018703	4952,4850	C	G
ACAAGTATAAATCAGGAATAAAATCGACAGAAACACAGCCTTCAAGTACTACACCAAAATGTGGCCACTACCCTGAGGAGTCTGAAGATACTGTGACTGAC	ACAAGTATAAATCAGGAATAAAATCGACAGAAACACAGCCTTCAAGTACTGCACCAAAATGTGGCCACTACCCTGAGGAGTCTGAAGATACTGTGACTGAC	chr4	186111639	NM_020827	859	A	G
ACACAAACAAGAAAGTGGTGGCTCCTGTAGAGAGCCATGTCCCTGAATCCAACCAAGCTCAAGGTGAGAGTCCTGCTGCAAATGAGGGGACAACAGTACAG	ACACAAACAAGAAAGTGGTGGCTCCTGTAGAGAGCCATGTCCCTGAATCCGACCAAGCTCAAGGTGAGAGTCCTGCTGCAAATGAGGGGACAACAGTACAG	chr1	16259813	NM_015001	7282	A	G
ACACAGCCCTGCAGGCAGAAGGATCCCGCAAACGTGGATTACGAGGATCTCTTCCTCTACTCCAACGCAGTGGCCGAGGAAGCTGCCTGCCCGGTGTCTGC	ACACAGCCCTGCAGGCAGAAGGATCCCGCAAACGTGGATTACGAGGATCTTTTCCTCTACTCCAACGCAGTGGCCGAGGAAGCTGCCTGCCCGGTGTCTGC	chr19	16265241	NM_032855	945	C	T
ACACCTGGTCAGGAATGCGGACCACGGGCCAACTCAGGCTCGCCCATGGCGTCAGACTAAAGGCGAACAAGGACTCTCTGTATAAGCCAATCCTGAGGCAA	ACACCTGGTCAGGAATGCGGACCACGGGCCAACTCAGGCTCGCCCATGGCATCAGACTAAAGGCGAACAAGGACTCTCTGTATAAGCCAATCCTGAGGCAA	chr10	43319197	NM_014753	3779	G	A
ACACGGCTCTGGAACAAATACATGAGCAACACCTACGAGCAGTTGAGCAAGCTAGACAACACTGTCCAGGATGCTGGGCTATACCAGGGTCAGGTGCTAGT	ACACGGCTCTGGAACAAATACATGAGCAACACCTACGAGCAGTTGAGCAAACTAGACAACACTGTCCAGGATGCTGGGCTATACCAGGGTCAGGTGCTAGT	chr3	49362369	NM_003363	670	G	A
ACACTGATGGAATCTAACAAACTTGAGACAATTCGTTATCTTGCAGCTTCGGTGTTTACTTGCCTGGCAATAGCATTGGGATTTTATAGATTCTGGAAGTA	ACACTGATGGAATCTAACAAACTTGAGACAATTCGTTATCTTGCAGCTTCAGTGTTTACTTGCCTGGCAATAGCATTGGGATTTTATAGATTCTGGAAGTA	chr11	82973004	NM_021825	1076	G	A
ACAGCTTCCACAAGTTCCATTACCTGACCTTTGTGCCCTCAGCAGAGGACTTCTATGACTGCAGGGTGGAGCACTGGGGCTTGGACCAGCCGCTCCTCAAG	ACAGCTTCCACAAGTTCCATTACCTGACCTTTGTGCCCTCAGCAGAGGACGTCTATGACTGCAGGGTGGAGCACTGGGGCTTGGACCAGCCGCTCCTCAAG	chr6	33036853	NM_001242524,NM_001242525,NM_033554	769,693,678	T	G
ACATCCTCCTTCGTGGAGGAGCTGCCTGGAGAGAAGGACCTTGCCCACGTGGTAGAGATCTATGACTTTGAACCAGCGCTCAAGACGGAGGACCTGCTGGC	ACATCCTCCTTCGTGGAGGAGCTGCCTGGAGAGAAGGACCTTGCCCACGTTGTAGAGATCTATGACTTTGAACCAGCGCTCAAGACGGAGGACCTGCTGGC	chr8	23148978	NM_001136108	1034	G	T
ACATCTTGACGTAACCTCCTGCGCAGCCTCGGACAGACATGAACATTGGATGGACAGAGGTGGCTTCGGTGTAGGAAAAATGAAAACCAAACTCAGTGAAG	ACATCTTGACGTAACCTCCTGCGCAGCCTCGGACAGACATGAACATTGGAGGGACAGAGGTGGCTTCGGTGTAGGAAAAATGAAAACCAAACTCAGTGAAG	chr10	22826093	NM_005028	1506	T	G
ACATGGCACACACATACACTCCTGCGTGTGCACAAGCACACACATGCAAGCCATATACATGGACACCGACACAGGCACATGTACGTGCACAGGTGTGCTAC	ACATGGCACACACATACACTCCTGCGTGTGCACAAGCACACACATGCAAGGCATATACATGGACACCGACACAGGCACATGTACGTGCACAGGTGTGCTAC	chr22	20052532	NM_152906	1356	C	G
ACATTCACCTGAAGATGCAGCCTGTGGTCCAGGGCATATTTGTAGTGAACAAAATACCAATGATAGGGAAAAGAACCATGGAAGTTCTCCTGAACAGGTAG	ACATTCACCTGAAGATGCAGCCTGTGGTCCAGGGCATATTTGTAGTGAACGAAATACCAATGATAGGGAAAAGAACCATGGAAGTTCTCCTGAACAGGTAG	chr5	108714298	NM_014819	1110	A	G
ACCAGAAAAAGAAGCTATGCTTCAAAGAAAATGCAGAACAAGGGGAGGTGGACATGGAGAGCCACCGGAATGCCAACGCAGAGCCAGCTGTTCAGCGTACT	ACCAGAAAAAGAAGCTATGCTTCAAAGAAAATGCAGAACAAGGGGAGGTGAACATGGAGAGCCACCGGAATGCCAACGCAGAGCCAGCTGTTCAGCGTACT	chrX	2656258	NM_001122898,NM_002414	619,667	G	A
ACCAGAGTAGGTTCAGAGAAACTCCCAAAGTTTGTACTTTAGACACATCATGCTTGATTGGTAACTTCCCTCCTTTTTTGGGGAACATGTTTGTGTCCTAT	ACCAGAGTAGGTTCAGAGAAACTCCCAAAGTTTGTACTTTAGACACATCAAGCTTGATTGGTAACTTCCCTCCTTTTTTGGGGAACATGTTTGTGTCCTAT	chr5	32602946	NM_006713	2268	T	A
ACCCCCAAAATCTTGGAGCCCACAGCCTTCCAGGAACCCCCACCCAAGCCCAGCCGACCTAAGTACAGACCCCCTCCGCAAACCAACCTCCTGGCTCCAAA	ACCCCCAAAATCTTGGAGCCCACAGCCTTCCAGGAACCCCCACCCAAGCCGAGCCGACCTAAGTACAGACCCCCTCCGCAAACCAACCTCCTGGCTCCAAA	chr8	27301725	NM_004103,NM_173174,NM_173175,NM_173176	2404,2959,2306,2391	C	G
ACCCCTGGCAAAACTTCCCGTTTGCATGTCAAATCACATTGAAGCCTGAAAATTAGCTTTTCTTACTGGTTTTTCCAATAAGTAATAGCAAAGCCCACTTA	ACCCCTGGCAAAACTTCCCGTTTGCATGTCAAATCACATTGAAGCCTGAAGATTAGCTTTTCTTACTGGTTTTTCCAATAAGTAATAGCAAAGCCCACTTA	chr15	42192040	NM_139265	2492	A	G
ACCCTCTTCCCACGCTGACCTGTGCTCCCTCCCCAATCATCTTTCCTGTTCCAGAGAGGTGGGGCTGAGGTGTCTCCATCTCTGTCTCAACTTCATGGTGC	ACCCTCTTCCCACGCTGACCTGTGCTCCCTCCCCAATCATCTTTCCTGTTGCAGAGAGGTGGGGCTGAGGTGTCTCCATCTCTGTCTCAACTTCATGGTGC	chr6	29913449	NM_001242758,NM_002116	1399,1399	C	G
ACCGAGATCAACCTGACCTTCGCCAGCAACAATGTGACCGATATGTTCCCGGACCTGCCCTTCACTGACGAGCTCCGCCAGCGGTACTGCCTGGACACCTG	ACCGAGATCAACCTGACCTTCGCCAGCAACAATGTGACCGATATGTTCCCCGACCTGCCCTTCACTGACGAGCTCCGCCAGCGGTACTGCCTGGACACCTG	chr9	140006425	NM_013379	1137	G	C
ACCGCTTGTCAATGTGACCCTCTACTATGAAGCACTGTGCGGTGGCTGCCGAGCCTTCCTGATCCGGGAGCTCTTCCCAACATGGCTGTTGGTCATGGAGA	ACCGCTTGTCAATGTGACCCTCTACTATGAAGCACTGTGCGGTGGCTGCCAAGCCTTCCTGATCCGGGAGCTCTTCCCAACATGGCTGTTGGTCATGGAGA	chr19	18285944	NM_006332	300	G	A
ACCTGATACTTTCACATGTAATTAAATTCCAGGCAACCAGCACAAGAGCCGTGAGCTTGGCACATGTGCTGCTCGTGAGCAGGAAAATCAGAGGAGCCACT	ACCTGATACTTTCACATGTAATTAAATTCCAGGCAACCAGCACAAGAGCCATGAGCTTGGCACATGTGCTGCTCGTGAGCAGGAAAATCAGAGGAGCCACT	chr20	4764576	NM_014737,NM_170774	1520,1378	G	A
ACGAGCTGGAAAACCATGAGGCAGTCTCCACCTTGATGGAGAGGCCAGGCGGGAGAACTACCGCAGCAGGTGGGCGTACGGACTGCTTGGCGCATGGCACC	ACGAGCTGGAAAACCATGAGGCAGTCTCCACCTTGATGGAGAGGCCAGGCAGGAGAACTACCGCAGCAGGTGGGCGTACGGACTGCTTGGCGCATGGCACC	chr10	71873919	NM_001198696,NM_032797	1354,1351	G	A
ACGGCATGCCCTGACTTACAGCTGTCAGCTGCTAGTGTGGGTAACTGTCCCACCAAAAAATATATGCCAGCTGTTACTTCAACCCCAACTGTTAATCAACA	ACGGCATGCCCTGACTTACAGCTGTCAGCTGCTAGTGTGGGTAACTGTCCTACCAAAAAATATATGCCAGCTGTTACTTCAACCCCAACTGTTAATCAACA	chr8	17819572	NM_006197	2774	C	T
ACGGCGCTTGCATCTCTTCGCCTCTCGGAGCTGGAAATGCAGCTATTGAGATCTTCGAATGCTGCGGAGCTGGAGGCGGAGGCAGCTGGGGAGGTCCGAGC	ACGGCGCTTGCATCTCTTCGCCTCTCGGAGCTGGAAATGCAGCTATTGAGGTCTTCGAATGCTGCGGAGCTGGAGGCGGAGGCAGCTGGGGAGGTCCGAGC	chr12	92539590	NM_001731	84	A	G
ACGGGGTACAGAGGATAGTGTGGGTCAGAGGTGCCAGTAGTATAATATTCGTCTCCCTGGAGTTATGTTGAAGGCAGAGTTTTCATAGGGTTAGATTTTTT	ACGGGGTACAGAGGATAGTGTGGGTCAGAGGTGCCAGTAGTATAATATTCATCTCCCTGGAGTTATGTTGAAGGCAGAGTTTTCATAGGGTTAGATTTTTT	chr8	11643915	NM_001135746	1263	G	A
ACGTTGTATATTCAGAGAGAGAGAGGGAGTCAAGGTGTGACCGTCGACCACAGCCAGTGTCAGGCCTCTGCCTCTGGGCCTTTGCTTTGTGGCCTCACTGC	ACGTTGTATATTCAGAGAGAGAGAGGGAGTCAAGGTGTGACCGTCGACCATAGCCAGTGTCAGGCCTCTGCCTCTGGGCCTTTGCTTTGTGGCCTCACTGC	chr19	16243416	NM_005370	1148	C	T
ACTAGATGACTGTAAACTTGGTCACAGGCCTGGTTCTGGCAGTTCTTTGCGGACTTTTTTCTAGCATTATGCCAAATAAACATGCAGTCTCAGTGTGCTCT	ACTAGATGACTGTAAACTTGGTCACAGGCCTGGTTCTGGCAGTTCTTTGCCGACTTTTTTCTAGCATTATGCCAAATAAACATGCAGTCTCAGTGTGCTCT	chr17	78368110	NM_001256071	16586	G	C
ACTATGACAACATTTTTACTGTCCTTTAAAGCATTGCAATAGCGTTTTTGGATATGCCTCAATCTAATCTTGCGTTCAGTGAATTAAACATAGTAATTAAG	ACTATGACAACATTTTTACTGTCCTTTAAAGCATTGCAATAGCGTTTTTGCATATGCCTCAATCTAATCTTGCGTTCAGTGAATTAAACATAGTAATTAAG	chr12	69663852	NM_007007	2330	G	C
ACTCACCGCTAGCCCGCAGCGCTCGGCTTCCTGGTAATTCTTCACCTCTTTTCTCAGCTCCCTGCAGCATGGGTGCTGGGCCCTCCTTGCTGCTCGCCGCC	ACTCACCGCTAGCCCGCAGCGCTCGGCTTCCTGGTAATTCTTCACCTCTTCTCTCAGCTCCCTGCAGCATGGGTGCTGGGCCCTCCTTGCTGCTCGCCGCC	chr11	88070858	NM_001114173,NM_148170	84,84	T	C
ACTGACATCCGCAAACCCCAGTGAATGCCTCTTAGTTGGAGGTTGTGTCTCCCCCAAGGCAAGTGTGTTGTCCCAGACTCTTCTGTAGTCCAGCATGCGCA	ACTGACATCCGCAAACCCCAGTGAATGCCTCTTAGTTGGAGGTTGTGTCTTCCCCAAGGCAAGTGTGTTGTCCCAGACTCTTCTGTAGTCCAGCATGCGCA	chr7	139249414	NM_001113239,NM_022740	12046,12127	C	T
ACTGCAGTTCCCAGTGCCACGGAAGTGTGATTGGAGCCTGCAGATAATGCCCAGCCATCCTCCCATCCTGCACTTTAGCCAGCTGCAGGGCGGGCAAGGCA	ACTGCAGTTCCCAGTGCCACGGAAGTGTGATTGGAGCCTGCAGATAATGCTCAGCCATCCTCCCATCCTGCACTTTAGCCAGCTGCAGGGCGGGCAAGGCA	chr1	154556663	NM_001025107,NM_001111,NM_001193495,NM_015840,NM_015841	4411,4542,4580,4464,4407	C	T
ACTGTCCTTGAAATAGATTTGCTGTGGGAAGAAGGGCAGTGAGTGTGGGAGAAAGGAGCCGTGAGCGTGGGGAACCCCACAGAGCCCAAAGGACTTTTTCA	ACTGTCCTTGAAATAGATTTGCTGTGGGAAGAAGGGCAGTGAGTGTGGGAAAAAGGAGCCGTGAGCGTGGGGAACCCCACAGAGCCCAAAGGACTTTTTCA	chr1	150594701	NM_004436,NM_207042,NM_207045,NM_207046	1137,1185,1049,1001	G	A
ACTGTGACCAGCACCCAACCCACTGGAGCTCCAACTGCACCAGAGTCCCCGACAGAGGAGTCCAGCTCTGACCACACACCCACTTCACATGCCACAGCTGA	ACTGTGACCAGCACCCAACCCACTGGAGCTCCAACTGCACCAGAGTCCCCAACAGAGGAGTCCAGCTCTGACCACACACCCACTTCACATGCCACAGCTGA	chr4	75938179	NM_015393	841	G	A
ACTTACACCGAGCATAGTATGCTGAGTGCTGATGAAGACTCGCCTTCTTCTCCCGAGGACACCTCTTACGATGACTCAGATATACTCAACTCCACAGCAGC	ACTTACACCGAGCATAGTATGCTGAGTGCTGATGAAGACTCGCCTTCTTCGCCCGAGGACACCTCTTACGATGACTCAGATATACTCAACTCCACAGCAGC	chr7	129297332	NM_001040110,NM_005011	241,258	T	G
ACTTAGTAATCGAAAACCATATCCTGTAATTTAATAAAAAAAACTAAGGACGAAAAAACCCTCCAATTTTCCCAAATGCAATCAGTGTAACTAGGGGCTGT	ACTTAGTAATCGAAAACCATATCCTGTAATTTAATAAAAAAAACTAAGGAAGAAAAAACCCTCCAATTTTCCCAAATGCAATCAGTGTAACTAGGGGCTGT	chr3	122144952	NR_026698	2808	C	A
ACTTTGAGAAGACAATCTTGGCTCTGATGAAGACCCCAGTCCTCTTTGACATTTATGAGATAAAGGAAGCCATCAAGGGGGTTGGCACTGATGAAGCCTGC	ACTTTGAGAAGACAATCTTGGCTCTGATGAAGACCCCAGTCCTCTTTGACGTTTATGAGATAAAGGAAGCCATCAAGGGGGTTGGCACTGATGAAGCCTGC	chr10	81925866	NM_001157,NM_145868,NM_145869	1070,1119,1315	A	G
AGAAAAAGAAGCTATGCTTCAAAGAAAATGCAGAACAAGGGGAGGTGGACATGGAGAGCCACCGGAATGCCAACGCAGAGCCAGCTGTTCAGCGTACTCTT	AGAAAAAGAAGCTATGCTTCAAAGAAAATGCAGAACAAGGGGAGGTGGACGTGGAGAGCCACCGGAATGCCAACGCAGAGCCAGCTGTTCAGCGTACTCTT	chrX	2656261	NM_001122898,NM_002414	622,670	A	G
AGAACATTTGAGCAAGTAAAATAGTAAAGCACATAGTGAGTGTATGTCCGTCTAACTGGTACATTGATAATTTAGTTTGGGCACATAAAAGGAATATTTAT	AGAACATTTGAGCAAGTAAAATAGTAAAGCACATAGTGAGTGTATGTCCGCCTAACTGGTACATTGATAATTTAGTTTGGGCACATAAAAGGAATATTTAT	chr5	108671837	NM_014819	3442	T	C
AGAACCCACATAAGGAAGTGTCCAGAAGCCACACAGGGTATATCTCAGAGCCTGGAGAACGTGTCTGGTTATTATGCAGATGCACGGCTGGAGGTGGGATC	AGAACCCACATAAGGAAGTGTCCAGAAGCCACACAGGGTATATCTCAGAGACTGGAGAACGTGTCTGGTTATTATGCAGATGCACGGCTGGAGGTGGGATC	chr22	36556823	NM_145641	1664	C	A
AGAACTGAGATATTGTCTTGTATACTTATATTAGCCAAAGTTTTCTTTTCCTCCACCATACATATCTATGTGATTTAATCAGTAAATTGTACTGTAATGAG	AGAACTGAGATATTGTCTTGTATACTTATATTAGCCAAAGTTTTCTTTTCTTCCACCATACATATCTATGTGATTTAATCAGTAAATTGTACTGTAATGAG	chr14	50575821	NM_001040662,NM_024558,NR_049738,NR_049739	1208,1313,1302,1409	C	T
AGAAGACAAGATGGCTGAACTCTGGCCGGGGCGACGAAGCTTCCGAGGAAGGGCAGAATGGAAGCAGTCCCAAGTCGAAGACTAAGTGGACTAAAGAGGAT	AGAAGACAAGATGGCTGAACTCTGGCCGGGGCGACGAAGCTTCCGAGGAATGGCAGAATGGAAGCAGTCCCAAGTCGAAGACTAAGTGGACTAAAGAGGAT	chr4	2906707	NM_001119,NM_014190	1566,1566	G	T
AGAAGACGAAGAGCAAATGACCCTGACGCCGCCCTCAGGGAGCTGGCTCCCCCAGCAAAGGCCCTTTTCATGGTCGTCCCGCAATGCTTTTGAATGTGCTG	AGAAGACGAAGAGCAAATGACCCTGACGCCGCCCTCAGGGAGCTGGCTCCGCCAGCAAAGGCCCTTTTCATGGTCGTCCCGCAATGCTTTTGAATGTGCTG	chr12	14927825	NM_177925,NR_027716	556,556	C	G
AGAAGACTCTAAAAATAGCAAAGATGCTTTTGAGCCAGAATGCCTTCATCTTCAGATCACTTAATTTGGTTCTCATGGTGTATATCAGCCTCGTGTTTGGT	AGAAGACTCTAAAAATAGCAAAGATGCTTTTGAGCCAGAATGCCTTCATCGTCAGATCACTTAATTTGGTTCTCATGGTGTATATCAGCCTCGTGTTTGGT	chr21	34614255	NM_000874,NM_207584,NM_207585	402,356,356	T	G
AGAAGCCCATCCAGACTAAGTTCCGAATGCCACTCTTGAACTGGGTGGCACTGAAACCCAGCCAGATCACCGGCACTGTCTTCACAGAGCTCAATGATGAG	AGAAGCCCATCCAGACTAAGTTCCGAATGCCACTCTTGAACTGGGTGGCATTGAAACCCAGCCAGATCACCGGCACTGTCTTCACAGAGCTCAATGATGAG	chr17	43319770	NM_005892	2148	C	T
AGACATTGTGGCTGACCACGTTGCCTCTTGTGGTGTAAACTTGTACCAGTTTTACGGTCCCTCTGGCCAGTACACCCATGAATTTGATGGAGATGAGCAGT	AGACATTGTGGCTGACCACGTTGCCTCTTGTGGTGTAAACTTGTACCAGTCTTACGGTCCCTCTGGCCAGTACACCCATGAATTTGATGGAGATGAGCAGT	chr6	32609126	NM_002122	175	T	C
AGACCCGTCTGCTGTTAATACTTCCATCCTCTTCCTTCCCAAAGAGCAGATCCCAAGGCATTTACTCCTTGGTCTGTCTCGCTTTATCTGTCGCCCCTCCC	AGACCCGTCTGCTGTTAATACTTCCATCCTCTTCCTTCCCAAAGAGCAGACCCCAAGGCATTTACTCCTTGGTCTGTCTCGCTTTATCTGTCGCCCCTCCC	chr7	150070663	NM_001099695,NM_001099696,NM_013400,NM_014374	2697,2499,2822,2406	T	C
AGACTAGATGAGACAATACAGGCCATTGCCAATGGAACCTTGAACCAGCCACTGACCAAATTGGATAGATCTTCTGAAGAGCCTTTGGGAGTTCTGGTAAA	AGACTAGATGAGACAATACAGGCCATTGCCAATGGAACCTTGAACCAGCCGCTGACCAAATTGGATAGATCTTCTGAAGAGCCTTTGGGAGTTCTGGTAAA	chr15	64706332	NM_016213	1152	A	G
AGACTGTGAATTTGGATATATTTACAGGCTGGCTCAGGACTATCTGCAGTGCGTCCTACAGATACCACAACCTGGATCAGGTCCAAGCAAAACGTCCAGAG	AGACTGTGAATTTGGATATATTTACAGGCTGGCTCAGGACTATCTGCAGTACGTCCTACAGATACCACAACCTGGATCAGGTCCAAGCAAAACGTCCAGAG	chr15	80263406	NM_001114735,NM_004049	238,238	G	A
AGAGAATGCTGCTCGGTCCTCCTACCCCTCTTCCCGAGGCCCTGCTGCCATGTTGTATGCCCCAGAAGGTACCTTGGTCCCCCGGAAGGAGAGAAAAAAGA	AGAGAATGCTGCTCGGTCCTCCTACCCCTCTTCCCGAGGCCCTGCTGCCACGTTGTATGCCCCAGAAGGTACCTTGGTCCCCCGGAAGGAGAGAAAAAAGA	chr2	85808982	NM_003761	602	T	C
AGAGAGACCTTACGTGGAGCAGATAGTGCTTACTACCAGGTTGGGCAGACGGGCAAGGAGGGGACCGAGAATCAAGGCGTTGAGCCTCAAGATGAAGTAGA	AGAGAGACCTTACGTGGAGCAGATAGTGCTTACTACCAGGTTGGGCAGACAGGCAAGGAGGGGACCGAGAATCAAGGCGTTGAGCCTCAAGATGAAGTAGA	chr2	209212707	NM_015040	5492	G	A
AGAGCCTCTGCCTGTGCATGGCCAGCTGCGTCTACTCAGGTCCCAAGGGGTTTCTGTTTCTATTCTTTCCTCAGACTGCTCAAGAGAAGCACATGAAAAAC	AGAGCCTCTGCCTGTGCATGGCCAGCTGCGTCTACTCAGGTCCCAAGGGGATTCTGTTTCTATTCTTTCCTCAGACTGCTCAAGAGAAGCACATGAAAAAC	chr6	32627763	NM_001243961,NM_002123	1142,1118	T	A
AGAGGCTTTTATCCATGGGGCCAATATAACCGAGGAGGCTATGGAAACTACCGCTCAAATTGGCAGAATTACCGGCAAGCATACAGTCCTCGTCGAGGCCG	AGAGGCTTTTATCCATGGGGCCAATATAACCGAGGAGGCTATGGAAACTATCGCTCAAATTGGCAGAATTACCGGCAAGCATACAGTCCTCGTCGAGGCCG	chr1	36752152	NM_005119	545	C	T
AGAGGTGCAAGGAGTGAGGATGTGATTTTAGCAACAAGTCAGCCATCAGCCACACCAGCGGAAATGCTTAGGGAGAAGCCTTGTTTGTAAGGTAATGTGGA	AGAGGTGCAAGGAGTGAGGATGTGATTTTAGCAACAAGTCAGCCATCAGCTACACCAGCGGAAATGCTTAGGGAGAAGCCTTGTTTGTAAGGTAATGTGGA	chr3	48311233	NM_016089	2118	C	T
AGAGGTTCTTTGACCTAAATAGTTCAGCATTTGTATTTTTATTCTGGTATCTAATCAGATTCCTAATCATAGCCCGTAAGAAGGAATGTTACTTTAATATT	AGAGGTTCTTTGACCTAAATAGTTCAGCATTTGTATTTTTATTCTGGTATTTAATCAGATTCCTAATCATAGCCCGTAAGAAGGAATGTTACTTTAATATT	chr5	151184701	NM_005754,NM_198395	2621,2590	C	T
AGAGTCGGTCTGCGAGGTATCTCGTAAGAGGGGAGGTCCACCTAGACACACTCTAAATATGTGGCCTAGAAGATTTTGGTCTACTTTTCTGTGAACAGAAT	AGAGTCGGTCTGCGAGGTATCTCGTAAGAGGGGAGGTCCACCTAGACACATTCTAAATATGTGGCCTAGAAGATTTTGGTCTACTTTTCTGTGAACAGAAT	chr6	32973841	NM_002119	1603	C	T
AGATAAATGTATGTGAATGTTTATGATAAACGCTTAAATATTTCTAAAATATTAACTTCAAAAAAGTCTTTTTCAGTTCTTAAATAAAAATTTATTTATTT	AGATAAATGTATGTGAATGTTTATGATAAACGCTTAAATATTTCTAAAATGTTAACTTCAAAAAAGTCTTTTTCAGTTCTTAAATAAAAATTTATTTATTT	chr4	113198130	NM_052864	1725	A	G
AGATACAAGGAGGAGAACATCGAGCTGGCGTTTGACGACTTGGAACCCCCGACGGATGACTCTGTGGCTGCTGTGGACCAGGCCTCCCATCAGTCCCTGGT	AGATACAAGGAGGAGAACATCGAGCTGGCGTTTGACGACTTGGAACCCCCCACGGATGACTCTGTGGCTGCTGTGGACCAGGCCTCCCATCAGTCCCTGGT	chr17	27441077	NM_078471,NM_203318	2708,2708	G	C
AGATGAAAATTCTGGCTGGTCTGCACAGAAAGTGACCAATCTACATCTAATGCTACAGCTTGTTCGTGTATTGGTATCTCCCACCAACCCTCCTGGTGCTA	AGATGAAAATTCTGGCTGGTCTGCACAGAAAGTGACCAATCTACATCTAACGCTACAGCTTGTTCGTGTATTGGTATCTCCCACCAACCCTCCTGGTGCTA	chr4	76704004	NM_003715	872	T	C
AGATTGTGTCATTTGGCTCCACCTTCATCTTGCAGAGCCAGCTGATCTCAGATTGCCAAGAAACTAGAAGCCACTTGCACGGTGTGGCCAGAGCCTCAGCT	AGATTGTGTCATTTGGCTCCACCTTCATCTTGCAGAGCCAGCTGATCTCATATTGCCAAGAAACTAGAAGCCACTTGCACGGTGTGGCCAGAGCCTCAGCT	chr5	150410219	NM_001252385,NM_001252386,NM_001252390,NM_001252391,NM_001258454,NM_001258455,NM_001258456,NM_006058	2224,2035,2072,2104,2207,1810,1713,2207	G	T
AGATTTGATATATCAGACTGGACCTAAATCTACGTATATTTCATCAGCAGCTGATAACATTCGAAATCAAAAAGCCACCATCTTAGCTGGCACTGCAAATG	AGATTTGATATATCAGACTGGACCTAAATCTACGTATATTTCATCAGCAGGTGATAACATTCGAAATCAAAAAGCCACCATCTTAGCTGGCACTGCAAATG	chr14	93263982	NM_005113	382	C	G
AGCAATGCAGCAGAACGCAGGGGGCCTCTGTAAGGCACATGGAGGTGATGGTGTTTCTTAGAGAGAAGATCACTGAAGAAACTTCTGCTTTAATGGCTTTA	AGCAATGCAGCAGAACGCAGGGGGCCTCTGTAAGGCACATGGAGGTGATGATGTTTCTTAGAGAGAAGATCACTGAAGAAACTTCTGCTTTAATGGCTTTA	chr6	32412435	NM_019111	892	G	A
AGCACAGCATTCTTGCTTGTAAAATTGAAATGGTTGACTACAAAGAAGAATATAATACTACACTGCCACAGTTTATGCCATATGAAGATGGTATTTACAGT	AGCACAGCATTCTTGCTTGTAAAATTGAAATGGTTGACTACAAAGAAGAACATAATACTACACTGCCACAGTTTATGCCATATGAAGATGGTATTTACAGT	chr2	160673526	NM_001198759,NM_001198760,NM_002349	4245,4245,4245	T	C
AGCACCAGCTCCTCCTCATCTTCGTCTTCCAACCAGCAAACCGAGAAAGAAACAAACACCCCCAAGAAGAAGGAGAGTAAAGTCAGCATGAGCAAAAACTC	AGCACCAGCTCCTCCTCATCTTCGTCTTCCAACCAGCAAACCGAGAAAGACACAAACACCCCCAAGAAGAAGGAGAGTAAAGTCAGCATGAGCAAAAACTC	chr3	23848835	NM_182666	304	A	C
AGCACCTCTTTAACCAGGTGGACTCCATCAATGCTCTCCTCAAGGGGCCAGTCATGAGCCGGGCTTTCGAAGAGACCAAGCATTTCCCTATGAACCACAGC	AGCACCTCTTTAACCAGGTGGACTCCATCAATGCTCTCCTCAAGGGGCCAATCATGAGCCGGGCTTTCGAAGAGACCAAGCATTTCCCTATGAACCACAGC	chr20	47258763	NM_020820	3741	G	A
AGCACTAATATGGAGATTATCCTTTCATTGAGCCTTTTATCCTCTGTTCTCCTTTGAAGAACCCCTCACTGTCACCTTCCCGAGAATACCCTAAGACCAAT	AGCACTAATATGGAGATTATCCTTTCATTGAGCCTTTTATCCTCTGTTCTTCTTTGAAGAACCCCTCACTGTCACCTTCCCGAGAATACCCTAAGACCAAT	chr6	33032861	NM_001242524,NM_001242525,NM_033554	1257,1181,1166	C	T
AGCAGACATGGACAGACGAGGGCTCAGTCTCAGAGCGAATGCTGCGGAGTCAACTACTACTCCTCGCCTGTGTGCACAACTATCAGCCGTGCGTACAGAGG	AGCAGACATGGACAGACGAGGGCTCAGTCTCAGAGCGAATGCTGCGGAGTGAACTACTACTCCTCGCCTGTGTGCACAACTATCAGCCGTGCGTACAGAGG	chr5	96118852	NM_001040458,NM_001198541,NM_016442	2535,2293,2535	C	G
AGCAGCGAGCAAATAGGTCTGATAAATACCCCCCTTCCCTTCCCTCCCCAGGAGGGAATGACTACAGGGAAGAAGGATGGATTGATGTGGACTCATTCAGG	AGCAGCGAGCAAATAGGTCTGATAAATACCCCCCTTCCCTTCCCTCCCCAAGAGGGAATGACTACAGGGAAGAAGGATGGATTGATGTGGACTCATTCAGG	chr6	31130593	NM_001077511,NM_007109	1661,1907	G	A
AGCAGTTGGTCTATTCAGAATCAAACCTTTTTATATTTTATACTGCACTTTAGTGTATTTTCTGTCACTGTAGGTATAGAAGATCTGCCTCCCCTGTGGAA	AGCAGTTGGTCTATTCAGAATCAAACCTTTTTATATTTTATACTGCACTTCAGTGTATTTTCTGTCACTGTAGGTATAGAAGATCTGCCTCCCCTGTGGAA	chr2	242292307	NM_001008491,NM_001008492,NM_004404,NM_006155	2462,2260,2175,2361	T	C
AGCCCTTGGGTCCTCTCTAGAGAATCCAGAACCCCGAACTCGGGCACGAGCAATCCAGCTTTTGTCACAGGTGCTACTCCACTGTCACACCTTGCTCCTGG	AGCCCTTGGGTCCTCTCTAGAGAATCCAGAACCCCGAACTCGGGCACGAGGAATCCAGCTTTTGTCACAGGTGCTACTCCACTGTCACACCTTGCTCCTGG	chr10	99240758	NM_022362	428	C	G
AGCCGGGCCACGCGCGCAGGCAGACAAGCTGTTCGCGGCGACCGGAGAGCGCCGACACCATGTGGATCCAGGTTCGGACCATGGACGGGAGGCAGACCCAC	AGCCGGGCCACGCGCGCAGGCAGACAAGCTGTTCGCGGCGACCGGAGAGCTCCGACACCATGTGGATCCAGGTTCGGACCATGGACGGGAGGCAGACCCAC	chr19	4910889	NM_001048201	160	G	T
AGCCTCACCTGAACCTGTGGCTGGAAGCCCCCGACCTCCTCTTGGCCGAAGTTGACCTCCCCAAACTGGATGGAGCCCTGGGGCTGTCGCTGGAGATCGGG	AGCCTCACCTGAACCTGTGGCTGGAAGCCCCCGACCTCCTCTTGGCCGAAATTGACCTCCCCAAACTGGATGGAGCCCTGGGGCTGTCGCTGGAGATCGGG	chr19	49950298	NM_017916	954	G	A
AGCGCCGAGTCCAGCCTAGGGTGAATGTTTCCCCCTCCAAGAAGGGGCCCTTGCAGCACCACAACCTGCTTGTCTGCCACGTGACGGATTTCTACCCAGGC	AGCGCCGAGTCCAGCCTAGGGTGAATGTTTCCCCCTCCAAGAAGGGGCCCCTGCAGCACCACAACCTGCTTGTCTGCCACGTGACGGATTTCTACCCAGGC	chr6	33052768	NM_002121	522	T	C
AGCTAGATCTCCTGCCATCAATCTGATGGGATTCAACGTGGAAGAGATGTATGAGGCCCACGCATGGATCCAAAGAATCCTGAGTCTCCAGAACCACCACA	AGCTAGATCTCCTGCCATCAATCTGATGGGATTCAACGTGGAAGAGATGTGTGAGGCCCACGCATGGATCCAAAGAATCCTGAGTCTCCAGAACCACCACA	chr3	122259606	NM_001146106	1804	A	G
AGCTGCCCAGACTGCCCGTCAGCACCCCAAGATGCATCTTGCCCACAGCACCCTCAAACCTGCTGCTCACCTCATTGGAGACCCCAGCAAGCAGAACTCAC	AGCTGCCCAGACTGCCCGTCAGCACCCCAAGATGCATCTTGCCCACAGCAACCTCAAACCTGCTGCTCACCTCATTGGAGACCCCAGCAAGCAGAACTCAC	chr6	31540784	NM_000595,NM_001159740	341,392	C	A
AGCTGGCAATATTACAATCCTTGACCTCAGTGAAAGCAGTCATCTTCAGCATTTTCCAGCCCTATAGCCACCCCAAGTGTGGATATGCCTCTTCGATTGCT	AGCTGGCAATATTACAATCCTTGACCTCAGTGAAAGCAGTCATCTTCAGCGTTTTCCAGCCCTATAGCCACCCCAAGTGTGGATATGCCTCTTCGATTGCT	chr6	32412539	NM_019111	996	A	G
AGCTTCCTGCTCGTGTTCGCTGTTGAGAAGCTACCCGCGGGGTTGTAGACCTCGGACCTCATGGCAGAGATAATTCAGGAACGCATAGAAGATCGGCTCCC	AGCTTCCTGCTCGTGTTCGCTGTTGAGAAGCTACCCGCGGGGTTGTAGACTTCGGACCTCATGGCAGAGATAATTCAGGAACGCATAGAAGATCGGCTCCC	chr17	30228656	NM_018428	74	C	T
AGGAATGTCAGGAAAAGCTGCAGGTAGCCCTGCAGAGGCTGATAAAGGAGGATCAAGAGGCTGAGAAGCTGGAAGATGACATCAGACAAGAGAGAACCGCC	AGGAATGTCAGGAAAAGCTGCAGGTAGCCCTGCAGAGGCTGATAAAGGAGAATCAAGAGGCTGAGAAGCTGGAAGATGACATCAGACAAGAGAGAACCGCC	chr11	5718517	NM_006074	842	G	A
AGGACAAGAGGAGATAAGTGGCGCACTCCCGGTGGCATCACCTGCATCCTCGAGGACAGACCTTGTGAAGTCAGAGCTGCTACACATTGAATCTCAAGTCG	AGGACAAGAGGAGATAAGTGGCGCACTCCCGGTGGCATCACCTGCATCCTTGAGGACAGACCTTGTGAAGTCAGAGCTGCTACACATTGAATCTCAAGTCG	chr5	7878179	NM_002454,NM_024010	661,635	C	T
AGGACACCTGCTGTCCTTTCTGTCCTGTCTGGAGAATGGGCTGCTGCCTCGGGGACAGCTAGAGCCCCCGCTGTGGACCCAGCAAGGGAAGGGGAAAGTGT	AGGACACCTGCTGTCCTTTCTGTCCTGTCTGGAGAATGGGCTGCTGCCTCAGGGACAGCTAGAGCCCCCGCTGTGGACCCAGCAAGGGAAGGGGAAAGTGT	chr17	2268311	NM_001098509,NM_014853	1296,1298	G	A
AGGACAGAGGGCTTCCGGGAGTTTTCAAGCCGACTGTGTGGCAGCTGAGAGGAGTTTTGCACGTGGATCGCCGTTCGGGTGGGCGAGATGGAGACAGCCCC	AGGACAGAGGGCTTCCGGGAGTTTTCAAGCCGACTGTGTGGCAGCTGAGAAGAGTTTTGCACGTGGATCGCCGTTCGGGTGGGCGAGATGGAGACAGCCCC	chr6	33256984	NM_001164267	321	G	A
AGGACCAAGTTTGCGGCCACTTCTGCAGGCGTCCCTTCTTAGCTCTCGCCCGCCCCTTTCTGCAGCCTAGGCGGCCCGGGTTCTCTTCTCTTCCTCGCGCG	AGGACCAAGTTTGCGGCCACTTCTGCAGGCGTCCCTTCTTAGCTCTCGCCTGCCCCTTTCTGCAGCCTAGGCGGCCCGGGTTCTCTTCTCTTCCTCGCGCG	chr8	29207872	NM_001394	396	C	T
AGGATCAGCAGAAGATTGCGTAGCTCTCAAATGTGTGTTCCTGCTTTTCTAATGGATATTTTAAATTCATTCAACAAGCACCTAGTAAGTGCCTGCTGTAT	AGGATCAGCAGAAGATTGCGTAGCTCTCAAATGTGTGTTCCTGCTTTTCTGATGGATATTTTAAATTCATTCAACAAGCACCTAGTAAGTGCCTGCTGTAT	chr6	409119	NM_001195286,NM_002460,NR_046000	3000,3003,3134	A	G
AGGCATAGCTCATAAACTACCCCTCCCTGGGATCCCGCTCCTCTTCAGCCTCCTTCCCCATGAAGCTGGGCTAACTTTCTAAGTCATTTTGCTTAGAAATT	AGGCATAGCTCATAAACTACCCCTCCCTGGGATCCCGCTCCTCTTCAGCCCCCTTCCCCATGAAGCTGGGCTAACTTTCTAAGTCATTTTGCTTAGAAATT	chr12	109888482	NM_031954	1948	T	C
AGGCCACAGGACCCCCTGGCCCGACTCAGGCACAAGGAGCTGCAGATGGAGCAAGTTTACCATGGCCTCATGGAGCGGTACCTCAGTGTGAAGTCTCTCCC	AGGCCACAGGACCCCCTGGCCCGACTCAGGCACAAGGAGCTGCAGATGGAACAAGTTTACCATGGCCTCATGGAGCGGTACCTCAGTGTGAAGTCTCTCCC	chr9	117122202	NM_030767	2427	G	A
AGGCCGCCATATTGAATAAGCGACCCGGCCTCCTAGGGGGTCGTCGTGGTCCAGACAGTTTAGCAGAACAGCCTCCGCGGCTCCGGGGAGAAGCAATATGT	AGGCCGCCATATTGAATAAGCGACCCGGCCTCCTAGGGGGTCGTCGTGGTGCAGACAGTTTAGCAGAACAGCCTCCGCGGCTCCGGGGAGAAGCAATATGT	chr2	207024107	NM_001199982,NM_001199983	137,137	C	G
AGGCCTGGCGGGTGCCTTGGCAACCTGAGCCACACAGGCCTCCACCCCTGCGCCTCACAGGGGTCGCTGGCGTTGGAGCGGAGGCCTGGACTTCTGAGTTG	AGGCCTGGCGGGTGCCTTGGCAACCTGAGCCACACAGGCCTCCACCCCTGTGCCTCACAGGGGTCGCTGGCGTTGGAGCGGAGGCCTGGACTTCTGAGTTG	chr16	66646591	NM_144601,NM_181553,NR_037613,NR_037619	906,742,1126,799	C	T
AGGCGGGCGCTCCCCGGCCACAGGCCTGTTGTTCTCGGAAGGGAGAAAGCTGGACATTTCCCCACGTAACTCCCAGCTCTGGGCCTAGAGTGCGTGCATGG	AGGCGGGCGCTCCCCGGCCACAGGCCTGTTGTTCTCGGAAGGGAGAAAGCAGGACATTTCCCCACGTAACTCCCAGCTCTGGGCCTAGAGTGCGTGCATGG	chr1	243419429	NM_006642	123	T	A
AGGCTCTGTACACTGCCATGAAGGGCTTTGGCAGTGACAAGGAGGCCATACTGGACATAATCACCTCACGGAGCAACAGGCAGAGGCAGGAGGTCTGCCAG	AGGCTCTGTACACTGCCATGAAGGGCTTTGGCAGTGACAAGGAGGCCATATTGGACATAATCACCTCACGGAGCAACAGGCAGAGGCAGGAGGTCTGCCAG	chr5	150518988	NM_001155,NM_001193544	358,235	C	T
AGGCTGATAAGAAGCAAAGAGAAAAGGGAGATCAGCTTTTCGATCAAAAGAAAGAACAGAAGCCTGAAATGATGGAGAAAGACCTCTCATCTGGCCTGGTA	AGGCTGATAAGAAGCAAAGAGAAAAGGGAGATCAGCTTTTCGATCAAAAGGAAGAACAGAAGCCTGAAATGATGGAGAAAGACCTCTCATCTGGCCTGGTA	chr1	117617705	NM_003594	519	A	G
AGGGAATGTAATCCTCCAGTGTGACTCACAGGTGGCATTTGATGGCTTCAGTCTGTGTAAGGAAGGAGAAGATGAACACCCACAATGCCTGAACTCCCAGC	AGGGAATGTAATCCTCCAGTGTGACTCACAGGTGGCATTTGATGGCTTCATTCTGTGTAAGGAAGGAGAAGATGAACACCCACAATGCCTGAACTCCCAGC	chr19	55143491	NM_001081637,NM_001081638,NM_001081639	629,689,689	G	T
AGGGCACCTACCTCTGTCGGGCCAGGAGCACTCAAGGGGAGGTCACCCGCAAGGTGACCGTGAATGTGCTCTCCCCCCGGTATGAGATTGTCATCATCACT	AGGGCACCTACCTCTGTCGGGCCAGGAGCACTCAAGGGGAGGTCACCCGCGAGGTGACCGTGAATGTGCTCTCCCCCCGGTATGAGATTGTCATCATCACT	chr19	10395683	NM_000201	1724	A	G
AGGGCAGCTCCGCTACTCTCACCTGTGTGCCTTTGGGAAACCTGATTGTTGTAAATGCTACACTAAAAATCAACAATGAGATTAGAAGTGTGAAAAGATTG	AGGGCAGCTCCGCTACTCTCACCTGTGTGCCTTTGGGAAACCTGATTGTTATAAATGCTACACTAAAAATCAACAATGAGATTAGAAGTGTGAAAAGATTG	chr22	32881190	NM_001033024,NM_001257990,NM_012179	669,821,1064	G	A
AGGGTGGGGCAACAATTTACAATTCTGAACACGTGCTTTCTGGGCAGGTCGCCCCTCAGTCTCCACTAGAGACAGGACTGACCAGTTGCTCTTCCTTCCAA	AGGGTGGGGCAACAATTTACAATTCTGAACACGTGCTTTCTGGGCAGGTCACCCCTCAGTCTCCACTAGAGACAGGACTGACCAGTTGCTCTTCCTTCCAA	chr18	72167120	NM_001168499	298	G	A
AGGTAATTTTTTTTTCAAAACCCAAGAGGATAAAGAACCTATCTCTGAAAACATAGAAGTTTCCAAAGAGCTTCAAATCCCAGCTCTTTCTACTAGAGATA	AGGTAATTTTTTTTTCAAAACCCAAGAGGATAAAGAACCTATCTCTGAAAGCATAGAAGTTTCCAAAGAGCTTCAAATCCCAGCTCTTTCTACTAGAGATA	chr2	201437048	NM_001160033,NM_001160046,NM_152524	2092,2092,2092	A	G
AGGTCTTTATTTGTATTACGTATCTCCCGAAGTCCTCTGTGGCCAGCTGCATCTGTCTGAATGGTGCGTGAAGGCTCTCAGACCTTACACACCATTTTGTA	AGGTCTTTATTTGTATTACGTATCTCCCGAAGTCCTCTGTGGCCAGCTGCGTCTGTCTGAATGGTGCGTGAAGGCTCTCAGACCTTACACACCATTTTGTA	chr6	410848	NM_001195286,NM_002460,NR_046000	4729,4732,4863	A	G
AGGTGCATCCCGGCCCCACGCCCCAGGCACCCCTGCAGGCCGAGTCCGCCCGGAACTCAAGACCAAGCAGCAGATCCTGAAGCAGCGGCGCCGGGCCCAGA	AGGTGCATCCCGGCCCCACGCCCCAGGCACCCCTGCAGGCCGAGTCCGCCTGGAACTCAAGACCAAGCAGCAGATCCTGAAGCAGCGGCGCCGGGCCCAGA	chr12	113596866	NM_001111322,NM_024072	2493,2490	C	T
AGGTGCCAAAAGACCATCCAACTATCCCGAGAGCTATTTCCAGAGAGTGCCTATCAACGAATCCTTCATCAGTATGGTCATTGGTCGACTGAGATCTGATG	AGGTGCCAAAAGACCATCCAACTATCCCGAGAGCTATTTCCAGAGAGTGCTTATCAACGAATCCTTCATCAGTATGGTCATTGGTCGACTGAGATCTGATG	chr8	126091044	NM_014846	976	C	T
AGTAGCTGAGCACCTGCCCTCACATTCTGCTCTTTTCCCCTCTCCCTCCATACCAGAGATGTGGTGAGCTCTGTTCTTCTACCAACCCAGTCTCAACACAC	AGTAGCTGAGCACCTGCCCTCACATTCTGCTCTTTTCCCCTCTCCCTCCACACCAGAGATGTGGTGAGCTCTGTTCTTCTACCAACCCAGTCTCAACACAC	chr1	45468606	NM_024602	3242	T	C
AGTCATGTTCGTCCTGACAGGCAGACTCTCTTATTTAGTGCAACTTTTCGGAAGAAGATTGAAAAGTTGGCCAGAGACATCCTGATCGACCCTATTCGAGT	AGTCATGTTCGTCCTGACAGGCAGACTCTCTTATTTAGTGCAACTTTTCGAAAGAAGATTGAAAAGTTGGCCAGAGACATCCTGATCGACCCTATTCGAGT	chr17	61888461	NM_007372,NM_203499	1583,1512	G	A
AGTCCGGTTACAGATCCAAGGAGAAAGTCAGGGGCCAGTGCGCGCTACAGCCAGCGCCCAGTACCGCGGTGTGATGGGCACCATTCTGACCATGGTGCGTA	AGTCCGGTTACAGATCCAAGGAGAAAGTCAGGGGCCAGTGCGCGCTACAGTCAGCGCCCAGTACCGCGGTGTGATGGGCACCATTCTGACCATGGTGCGTA	chr11	73689104	NM_003355	544	C	T
AGTGAGCCCAAGTGTGTGGAAGAGTTGCCTGAGTGGAATTTCGATGGCTCTAGTACTTTACAGTCTGAGGGTTCCAACAGTGACATGTATCTCGTGCCTGC	AGTGAGCCCAAGTGTGTGGAAGAGTTGCCTGAGTGGAATTTCGATGGCTCCAGTACTTTACAGTCTGAGGGTTCCAACAGTGACATGTATCTCGTGCCTGC	chr1	182356399	NM_001033044,NM_001033056,NM_002065	736,438,1092	T	C
AGTGCAGTGCTGGAGTTCGTGGGTGACGGGATCTATAACAACACCATGGGCCACGTGCACAGCCACTTGCAGGGAGAGGTGTTTGGGGCTGTCCTGCGCCA	AGTGCAGTGCTGGAGTTCGTGGGTGACGGGATCTATAACAACACCATGGGTCACGTGCACAGCCACTTGCAGGGAGAGGTGTTTGGGGCTGTCCTGCGCCA	chr6	32819968	NM_000593	1097	C	T
AGTGCTGGGCCTTCCAGTTCTCAGATCTCTGGGGGAGCCATGGACTCTCAATTACATCCAAACAGTGGAGGCTTCCGCCCTGGGACACCCTCACTGCACCC	AGTGCTGGGCCTTCCAGTTCTCAGATCTCTGGGGGAGCCATGGACTCTCAGTTACATCCAAACAGTGGAGGCTTCCGCCCTGGGACACCCTCACTGCACCC	chr6	31603770	NM_004638,NM_080686	5854,5817	A	G
AGTGGGATTTATTTCAGTGATTCGCTCAGTACAAGTATCAAGTACTCACACCCGGGAGAGACAGATGGCACCAGACTCCTGCTCATTTGTGACGTAGCCCT	AGTGGGATTTATTTCAGTGATTCGCTCAGTACAAGTATCAAGTACTCACAACCGGGAGAGACAGATGGCACCAGACTCCTGCTCATTTGTGACGTAGCCCT	chr13	25052393	NM_006437	1576	C	A
AGTGGGGGAGGGATGCAGGGACATTTACTGAAGGAGGGACATGGACAAAACAACATTGAATTCCCAGCCCCATTGGGGAGTGATCTCTTGGACACAGAGCC	AGTGGGGGAGGGATGCAGGGACATTTACTGAAGGAGGGACATGGACAAAATAACATTGAATTCCCAGCCCCATTGGGGAGTGATCTCTTGGACACAGAGCC	chr6	32948685	NM_001113182,NM_001199455,NM_001199456,NM_005104,NR_037625	4210,4005,2613,4297,4302	C	T
AGTGGTGGCTACAGTGACCGGAGCTCGGGCGGGTCCTACAGAGACAGTTATGACAGTTACGCTACACACAACGAGTAAAAACCCTTCCTGCTCAAGATCGT	AGTGGTGGCTACAGTGACCGGAGCTCGGGCGGGTCCTACAGAGACAGTTACGACAGTTACGCTACACACAACGAGTAAAAACCCTTCCTGCTCAAGATCGT	chr19	1272040	NM_001280	641	T	C
AGTGTGCCCATCCCCTGGCAGAACGAGATGGTGGAGACCGAGTGCTTCCAAGAGCTGAATGTCTTTGGGCTGGATGGCTCAGTTCCCCCAGACCTGGACTG	AGTGTGCCCATCCCCTGGCAGAACGAGATGGTGGAGACCGAGTGCTTCCAGGAGCTGAATGTCTTTGGGCTGGATGGCTCAGTTCCCCCAGACCTGGACTG	chr5	176867943	NM_001004105,NM_001004106,NM_002082	1726,1726,1726	A	G
AGTGTGGTCACACCAACAACCTGCGTCCCAAGAAGAAGGTCAAATAAGGTGGTTCTTTCCTTGAAGGGCAGCCTCCTGCCCAGGCCCCGTGGCCCTGGAGC	AGTGTGGTCACACCAACAACCTGCGTCCCAAGAAGAAGGTCAAATAAGGTTGTTCTTTCCTTGAAGGGCAGCCTCCTGCCCAGGCCCCGTGGCCCTGGAGC	chr19	18685964	NM_001033930,NM_003333	505,483	G	T
AGTGTTTCATATTTGGAAGTATGATAATTTTGCTCATCGAACTGAAGTTCGGAAAGCCTTGGCCAAAGATAAGGAATGGCAAGAACAATTCCTCATTCCAA	AGTGTTTCATATTTGGAAGTATGATAATTTTGCTCATCGAACTGAAGTTCAGAAAGCCTTGGCCAAAGATAAGGAATGGCAAGAACAATTCCTCATTCCAA	chr9	107515214	NM_015469	404	G	A
AGTTATTTTATCAGCACTTTATGCACGTATTATTGACATTAATACCTAATCGGCGAGTGCCCATCTGCCCCACCTGCTCCAGTGCGTGCTGTCTGTGGAGT	AGTTATTTTATCAGCACTTTATGCACGTATTATTGACATTAATACCTAATTGGCGAGTGCCCATCTGCCCCACCTGCTCCAGTGCGTGCTGTCTGTGGAGT	chr10	3178881	NM_001242339,NM_002627	2665,2541	C	T
AGTTGCCAAAATACCTTCTGAACTACACTGCATTGTTGTGCCGAGAACACCGAGCACTGAACTTTGCAAAGACCTTCGTCTTTGAGAAGACGGTAGCTTCT	AGTTGCCAAAATACCTTCTGAACTACACTGCATTGTTGTGCCGAGAACACTGAGCACTGAACTTTGCAAAGACCTTCGTCTTTGAGAAGACGGTAGCTTCT	chr7	6442433	NM_006908,NM_018890	1176,1233	C	T
AGTTTGAGACTAGACTGGGCAACATAGCAAGACCCCGTCTCTACAAAGCACAACGAAAAACAACAAATGGAGTTGTGCTATGTTGTATTGCTTTGCACAAA	AGTTTGAGACTAGACTGGGCAACATAGCAAGACCCCGTCTCTACAAAGCAAAACGAAAAACAACAAATGGAGTTGTGCTATGTTGTATTGCTTTGCACAAA	chr3	196663321	NM_001042540,NM_007362	963,1122	C	A
ATAAATTCTTCTGTGGGATCAGAGGGCACGCCTATTACAACCAGAAAACTACAAGTATAACAGCGAGGATGGATGAACAGGCTCTATTAGGGCTAAATCCA	ATAAATTCTTCTGTGGGATCAGAGGGCACGCCTATTACAACCAGAAAACTCCAAGTATAACAGCGAGGATGGATGAACAGGCTCTATTAGGGCTAAATCCA	chr12	64803798	NM_007235	489	A	C
ATAATACAAATCATCAGTGCTTTTAGTACTTCAGTGTTTAAAGAAATACCGTGAAATTTATAGGTAGATAACCAGATTGTTGCTTTTTGTTTAAACCAAGC	ATAATACAAATCATCAGTGCTTTTAGTACTTCAGTGTTTAAAGAAATACCATGAAATTTATAGGTAGATAACCAGATTGTTGCTTTTTGTTTAAACCAAGC	chr17	61823899	NM_020198	2130	G	A
ATACTGATGGCTTCCTCCTTCCCAAGTACTTCAAGGAGGCCCTGCAGCTACGCCCTACCCGAAAGCCCCTTTCCTTGGCTGGTGATGAAGAGACAGAGTGT	ATACTGATGGCTTCCTCCTTCCCAAGTACTTCAAGGAGGCCCTGCAGCTATGCCCTACCCGAAAGCCCCTTTCCTTGGCTGGTGATGAAGAGACAGAGTGT	chr11	63991581	NM_001033678,NM_001160389,NM_001160390,NM_001160393,NM_031472	875,881,863,673,791	C	T
ATAGAAAACCTGACAATATCAAATGCACAAATGCCACACATGCTTTTCCCGAATTATCCTACGAAATTCCAATATTTAAATTTTGCCAATAATATCTTAAC	ATAGAAAACCTGACAATATCAAATGCACAAATGCCACACATGCTTTTCCCTAATTATCCTACGAAATTCCAATATTTAAATTTTGCCAATAATATCTTAAC	chr4	38776180	NM_001017388,NM_001195106,NM_001195107,NM_001195108,NM_030956	1164,1481,1353,1384,1670	G	T
ATAGATGAAACTGAAGGCTCAGAAGAGGATGATAAAGAAAATGATAAGACCGAAGAAATGCCAAATGATTCAGTCCTTGAAAACAAGTCTCTTCAAGAAAA	ATAGATGAAACTGAAGGCTCAGAAGAGGATGATAAAGAAAATGATAAGACTGAAGAAATGCCAAATGATTCAGTCCTTGAAAACAAGTCTCTTCAAGAAAA	chr1	46078884	NM_152298	612	C	T
ATAGATGGCCAGCTTTCCCCCGAGGGTCAACGAGAAAGAGATCGTGAGATTACGTACTATAGGTGAACTTTTAGCTCCTGCAGCTCCTTTTGACAAGAAAT	ATAGATGGCCAGCTTTCCCCCGAGGGTCAACGAGAAAGAGATCGTGAGATCACGTACTATAGGTGAACTTTTAGCTCCTGCAGCTCCTTTTGACAAGAAAT	chr17	25628820	NM_015626	363	T	C
ATATATGACAGGAAAGAAACTTCCTCCTGGAGGAATACCTGGCATTGACCTCTCAGATCCCAAACAACTGGCAGAATTTGCTAGAATGAAGCCAAGAAAAA	ATATATGACAGGAAAGAAACTTCCTCCTGGAGGAATACCTGGCATTGACCGCTCAGATCCCAAACAACTGGCAGAATTTGCTAGAATGAAGCCAAGAAAAA	chr14	100728770	NM_003403	1289	T	G
ATATGGCTTGTCAGAGCTCATTCGACAGTTAAAGCCATTGTTTAAAGAAATGGTGCTTTGCTCTGTGTTTGTGCTCCTGATTTCCCTGGAGGTTCTGGATG	ATATGGCTTGTCAGAGCTCATTCGACAGTTAAAGCCATTGTTTAAAGAAACGGTGCTTTGCTCTGTGTTTGTGCTCCTGATTTCCCTGGAGGTTCTGGATG	chr2	42578149	NM_004718	610	T	C
ATATTGAGTACCTCAGGATGCAAAGGTGGGAACAACAGACACTGCAGACTGGAACACTGTGGGTGAGGAGGGCAGAAGGATAGGTTGAAAAACTACCTATT	ATATTGAGTACCTCAGGATGCAAAGGTGGGAACAACAGACACTGCAGACTAGAACACTGTGGGTGAGGAGGGCAGAAGGATAGGTTGAAAAACTACCTATT	chr14	53503668	NM_001160147,NM_001160148,NM_030637	12688,12751,12667	G	A
ATATTTCATGAGTGACTGCTACCTTGGCCTGGACCAGCAGTATGACATCTATCTCAACGTTACACAAGCGAGTCTTTCTGCACAGGTCAACACCAAGGTCT	ATATTTCATGAGTGACTGCTACCTTGGCCTGGACCAGCAGTATGACATCTGTCTCAACGTTACACAAGCGAGTCTTTCTGCACAGGTCAACACCAAGGTCT	chr6	100957344	NM_006828	6856	A	G
ATCACAGTAGAAACAGTGATCCAGGAAAATGTAGGTGCCCAAAAGATACCCGGAGAGAAGAGTGTACACGAAGGCGCTCTTAAGCAAGACATGGGAGAAGA	ATCACAGTAGAAACAGTGATCCAGGAAAATGTAGGTGCCCAAAAGATACCTGGAGAGAAGAGTGTACACGAAGGCGCTCTTAAGCAAGACATGGGAGAAGA	chr6	131190838	NM_001431	2654	C	T
ATCAGCTATTATACTGACATGGAAGAAATTGGGAATTTATTGTCCAATGCCGCGAATCCTGTGGAATTCATGTGTCAGGCCTTTAAAATTGTGCCCTACAA	ATCAGCTATTATACTGACATGGAAGAAATTGGGAATTTATTGTCCAATGCTGCGAATCCTGTGGAATTCATGTGTCAGGCCTTTAAAATTGTGCCCTACAA	chr10	98411293	NM_152309	956	C	T
ATCAGGTAAAAAGTACACTTTAAAATATTTTAATCAGGCAGAGTTTTATGGATAGAGAATAGAAGAGAAAGGTAGTAAATATTGAACATATTCCAATATAG	ATCAGGTAAAAAGTACACTTTAAAATATTTTAATCAGGCAGAGTTTTATGAATAGAGAATAGAAGAGAAAGGTAGTAAATATTGAACATATTCCAATATAG	chr12	26490349	NM_002223	10504	G	A
ATCCACAATATTCTCGTGCAGTGTGTTTGGAATCCTGGTCTGGGCTCTCGTCGTTGGCCTTGTAGATCAAGTAGGGGAAGTGAGTGATGTTCAGTCATGCT	ATCCACAATATTCTCGTGCAGTGTGTTTGGAATCCTGGTCTGGGCTCTCGGCGTTGGCCTTGTAGATCAAGTAGGGGAAGTGAGTGATGTTCAGTCATGCT	chr1	3696890	NM_020710	2542	T	G
ATCCGTCAAAGGAGTCAGAAAGGACCTCAAGGGCCTCCACCAGCAGGGCTTCTGCACTGACTCCTGAGACTATTTTAACTAGGATTGGTTATCACTCTTCT	ATCCGTCAAAGGAGTCAGAAAGGACCTCAAGGGCCTCCACCAGCAGGGCTCCTGCACTGACTCCTGAGACTATTTTAACTAGGATTGGTTATCACTCTTCT	chr6	32628022	NM_001243961	883	T	C
ATCCTGAAGATGCGAGCTGCCCTCTTCTGCATCTTCACCTACCTGGACACGCGCACACTGCTGCATGCTGCCGAGGTCTGCCGGGACTGGCGCTTCGTGGC	ATCCTGAAGATGCGAGCTGCCCTCTTCTGCATCTTCACCTACCTGGACACACGCACACTGCTGCATGCTGCCGAGGTCTGCCGGGACTGGCGCTTCGTGGC	chr2	73491514	NM_001080410	1698	G	A
ATCGTCATTGCACTCGCGGGTAACAAGGCAGACCTGGCCAGCAAGAGAGCCGTGGAATTCCAGGAAGCACAAGCCTATGCAGACGACAACAGTTTGCTGTT	ATCGTCATTGCACTCGCGGGTAACAAGGCAGACCTGGCCAGCAAGAGAGCTGTGGAATTCCAGGAAGCACAAGCCTATGCAGACGACAACAGTTTGCTGTT	chr17	40280291	NM_001252039,NM_004583,NM_201434	885,669,786	C	T
ATCGTCTACTACTTCATCATGGCTTGTGACCAGTACAGCTGCGCCCTGACTGGCCCTGTGGTGGACATCGTCACCGGACATGCTCGGCTCTCGGACATCTG	ATCGTCTACTACTTCATCATGGCTTGTGACCAGTACAGCTGCGCCCTGACCGGCCCTGTGGTGGACATCGTCACCGGACATGCTCGGCTCTCGGACATCTG	chr11	71155153	NM_001163817,NM_001360	457,480	T	C
ATCTAGGCACTTTGGAATTTGACCTCACAGATGTTACAACTTGATCAGTCGTTTGACCTAATTTGTGGTAGCTATCTGTATGTTTTGCAATCTTAATACAG	ATCTAGGCACTTTGGAATTTGACCTCACAGATGTTACAACTTGATCAGTCATTTGACCTAATTTGTGGTAGCTATCTGTATGTTTTGCAATCTTAATACAG	chr1	234740880	NM_001077397,NM_182972	3750,3798	G	A
ATCTATGTTTTCTTAGAACATGTGGAAGAAGGAAAAAGACAAAAAAGGAAATCTGGATTCTGAGGACCACGTCTCACCCAGGGTGACATCAGGAATGGTGC	ATCTATGTTTTCTTAGAACATGTGGAAGAAGGAAAAAGACAAAAAAGGAAGTCTGGATTCTGAGGACCACGTCTCACCCAGGGTGACATCAGGAATGGTGC	chr3	124802231	NM_001195483,NM_024628	2698,2759	A	G
ATCTATTGCCATTTAAATAAGGTAACTGGGATTTGGTTAAGTTCACAAAGATAGCAGAAGATTTATTTACAGGCTTCACCTGTACTGTCAGGGCAAGAGAA	ATCTATTGCCATTTAAATAAGGTAACTGGGATTTGGTTAAGTTCACAAAGTTAGCAGAAGATTTATTTACAGGCTTCACCTGTACTGTCAGGGCAAGAGAA	chr6	31131276	NM_007109	2590	A	T
ATCTCTGACCACCCTGGCACCTTAAATAAGGAAGAGGCCCAGATTGTGAAGACGGACCCATATATCCCTACCTCCCACCACCTAGTGGCCAAACACCCCGC	ATCTCTGACCACCCTGGCACCTTAAATAAGGAAGAGGCCCAGATTGTGAACACGGACCCATATATCCCTACCTCCCACCACCTAGTGGCCAAACACCCCGC	chr19	19740729	NM_016573	3073	G	C
ATCTGCATCGTGGACAACATCTTCCCCCCTGTGATCAATATCACCTGGCTGCGCAACGGCCAAACTGTCACTGAGGGAGTGGCCCAGACCAGCTTCTATTC	ATCTGCATCGTGGACAACATCTTCCCCCCTGTGATCAATATCACCTGGCTACGCAACGGCCAAACTGTCACTGAGGGAGTGGCCCAGACCAGCTTCTATTC	chr6	32975257	NM_002119	520	G	A
ATCTGGCTGCTGCTTAAAGCCAGTTTTCCCTAAGAACTCCAAAGGCTAAAGTCTACTAGGGGCAGAGTGTGAGGATAGATTTCTAATCAGAGAAAAGTGGC	ATCTGGCTGCTGCTTAAAGCCAGTTTTCCCTAAGAACTCCAAAGGCTAAACTCTACTAGGGGCAGAGTGTGAGGATAGATTTCTAATCAGAGAAAAGTGGC	chr1	32639057	NM_012316	4261	G	C
ATCTGTATCTATTAGGACATTTTTTACATAGACTTCAGTTGAGATGTATACTTAGCAAAATTATTTTTAAATTGAAACAGCACAGTAAATACTTAATATAA	ATCTGTATCTATTAGGACATTTTTTACATAGACTTCAGTTGAGATGTATAATTAGCAAAATTATTTTTAAATTGAAACAGCACAGTAAATACTTAATATAA	chr5	32125842	NM_022130	1658	C	A
ATCTTCCTTGGGCTGGGCCTTATCATCCGTCAAAGGAGTCAGAAAGGGCTTCTGCACTGACTCCTGAGACTATTTTAACTAGGATTGGTTATCACTCTTCT	ATCTTCCTTGGGCTGGGCCTTATCATCCGTCAAAGGAGTCAGAAAGGGCTCCTGCACTGACTCCTGAGACTATTTTAACTAGGATTGGTTATCACTCTTCT	chr6	32628022	NM_002123	859	T	C
ATGATATACCTACAACATTCCAGGGTGCTACGGCCAGTACATCGTACGGACTCCAGAATTCCTCAGCAGCATCCTTTCATCAACCTACCCAACCTGTAGCT	ATGATATACCTACAACATTCCAGGGTGCTACGGCCAGTACATCGTACGGAGTCCAGAATTCCTCAGCAGCATCCTTTCATCAACCTACCCAACCTGTAGCT	chr6	90039670	NM_016021	1016	C	G
ATGATCACTGTGAAAATTGACCAAGTGATGTGTTTACATTTACTGAAATGCGCTCTTTAATTTGTTGTAGATTAGGTCTTGCTGGAAGACAGAGAAAACTT	ATGATCACTGTGAAAATTGACCAAGTGATGTGTTTACATTTACTGAAATGTGCTCTTTAATTTGTTGTAGATTAGGTCTTGCTGGAAGACAGAGAAAACTT	chr6	408079	NM_001195286,NM_002460,NR_046000	1960,1963,2094	C	T
ATGATTGAATGGGCCCTGGGGGGCTTCCAGCCTTCTGGCCCTAAGGGCCTGGAGCCACCAGAAGAAGAGAAGAATCCCTACAAAGAAGTGTACACGGACAT	ATGATTGAATGGGCCCTGGGGGGCTTCCAGCCTTCTGGCCCTAAGGGCCTAGAGCCACCAGAAGAAGAGAAGAATCCCTACAAAGAAGTGTACACGGACAT	chr2	25469502	NM_022552,NM_153759,NM_175629	1533,817,1604	G	A
ATGCAGCTCATGCACGCCAACGCCCAGCGGACAGATGCTCTCCAGCCACCACACGAGTATGTGCCCTGGGTCACCGTCAATGGGAAACCCTTGGAAGATCA	ATGCAGCTCATGCACGCCAACGCCCAGCGGACAGATGCTCTCCAGCCACCGCACGAGTATGTGCCCTGGGTCACCGTCAATGGGAAACCCTTGGAAGATCA	chr19	18288069	NM_006332	676	A	G
ATGCCTCTGATTATCCAAGGTTTTAAAGACGCAGCTGAGGAAGCAGGAACATCTGTAACAGGCGGCCAAACAGTACTAAACCCCTGGATTGTCCTGGGAGG	ATGCCTCTGATTATCCAAGGTTTTAAAGACGCAGCTGAGGAAGCAGGAACGTCTGTAACAGGCGGCCAAACAGTACTAAACCCCTGGATTGTCCTGGGAGG	chr10	13375906	NM_001195602,NM_001195604,NM_012247	577,848,848	A	G
ATGCTAGAATGTCCTTTCCAGCTACGTGAATAAGAAGTCCCATGCCCGCATCCACCGGAAGCAGAAGCCTGGTGGATGCCTGGTTCGTTCCGCAGCACCAG	ATGCTAGAATGTCCTTTCCAGCTACGTGAATAAGAAGTCCCATGCCCGCACCCACCGGAAGCAGAAGCCTGGTGGATGCCTGGTTCGTTCCGCAGCACCAG	chr13	111955907	NM_001113513,NM_003899	2772,2885	T	C
ATGCTGTACGTGTGGGCGCTCTGCCGAGACCAGGACGAGCTCAACCCCTACGCGGCCTGGCGGCTCCTGGACATCTCGGCCTCCAGCACCGAGCAGATTCT	ATGCTGTACGTGTGGGCGCTCTGCCGAGACCAGGACGAGCTCAACCCCTATGCGGCCTGGCGGCTCCTGGACATCTCGGCCTCCAGCACCGAGCAGATTCT	chr19	7992126	NM_006351	1477	C	T
ATGGACAGTGCGCTGCTCTGGACAGCACTGGGAGCGTGAGGCTGCTGTGCGCTTCCAGCATGTGGGCACCTCTGTGTTCCTGTCAGTCACGGGTGAGCAGT	ATGGACAGTGCGCTGCTCTGGACAGCACTGGGAGCGTGAGGCTGCTGTGCACTTCCAGCATGTGGGCACCTCTGTGTTCCTGTCAGTCACGGGTGAGCAGT	chr22	21998280	NM_022044	566	G	A
ATGGACCAATGTCCATTTGCTTATTGGAGGCAAAGCTACAATAGAAGTCAGAGCATCACCAGAATGGTCTTTAATGAGCATGGAACCTGAGCAAAGGGAAT	ATGGACCAATGTCCATTTGCTTATTGGAGGCAAAGCTACAATAGAAGTCAAAGCATCACCAGAATGGTCTTTAATGAGCATGGAACCTGAGCAAAGGGAAT	chr2	75882656	NM_014763	1149	G	A
ATGGAGATGACAGACTTTACCCGAGGTAAAGGACCACTCAAAAATACATCGGATGTCATCAGTGCTGCCAAGAAAATTGCTGAGGCAGGATCCAGGATGGA	ATGGAGATGACAGACTTTACCCGAGGTAAAGGACCACTCAAAAATACATCAGATGTCATCAGTGCTGCCAAGAAAATTGCTGAGGCAGGATCCAGGATGGA	chr5	138266546	NM_001903	2315	G	A
ATGGGGGGAGACTACAATGCTGCTAAATTTACTAAAGCTGCAAAGGATTATTGTGCAACAAAGTGGTCCATTTTGCGGGAACGCTTTGACCGAGGACTGTA	ATGGGGGGAGACTACAATGCTGCTAAATTTACTAAAGCTGCAAAGGATTACTGTGCAACAAAGTGGTCCATTTTGCGGGAACGCTTTGACCGAGGACTGTA	chr8	23292985	NM_001128930,NM_004901	1628,1652	T	C
ATGTAAATAAGAGAAAGTGTGGATATAAATGACCATTGTTTATAAACAGTTATGAAAAATGCTGTGACTTGAAATCTTTCCCACATCTCCCAAGAAAGTAG	ATGTAAATAAGAGAAAGTGTGGATATAAATGACCATTGTTTATAAACAGTCATGAAAAATGCTGTGACTTGAAATCTTTCCCACATCTCCCAAGAAAGTAG	chr14	75599647	NM_006827	2668	T	C
ATGTAGAAGTTTCTAAAATGAAAATCAATGTTACTGAAATTCCTGACACATTGCGTGAAGATCAAATGAGAGACAAACTAGAGCTGAGCTTTTCAAAGTCC	ATGTAGAAGTTTCTAAAATGAAAATCAATGTTACTGAAATTCCTGACACACTGCGTGAAGATCAAATGAGAGACAAACTAGAGCTGAGCTTTTCAAAGTCC	chr2	152132130	NM_004688	832	T	C
ATGTATTGCGGATATTCTTAGACCCTCTTCTGGATGTGCTTATGAAGTTTAGTACCAATGCCTACATGCCCTTGCTGAAGACTGACAGATGCCTCCAGCTG	ATGTATTGCGGATATTCTTAGACCCTCTTCTGGATGTGCTTATGAAGTTTGGTACCAATGCCTACATGCCCTTGCTGAAGACTGACAGATGCCTCCAGCTG	chr1	234582651	NM_005646	2032	A	G
ATGTCCAGTTGGCCAGATCACTTTCCAAGGGAGCGATACTAAGGCAGACTCAGCTTTTTAAAGATGGGAGGTCAGGAGGTGGAAGTGAGAGGAGATCCCAT	ATGTCCAGTTGGCCAGATCACTTTCCAAGGGAGCGATACTAAGGCAGACTGAGCTTTTTAAAGATGGGAGGTCAGGAGGTGGAAGTGAGAGGAGATCCCAT	chr20	4762736	NM_014737,NM_170774	3360,3218	C	G
ATTACTTTTACACTTAATGGTAGGCCACAATCTTCATCAATCTGTTCATCATAAGACAGAGTAAGAATTTTTAACAGAAAATTCTAAAAGAGATAGAAGCT	ATTACTTTTACACTTAATGGTAGGCCACAATCTTCATCAATCTGTTCATCGTAAGACAGAGTAAGAATTTTTAACAGAAAATTCTAAAAGAGATAGAAGCT	chr3	120049117	NM_001099678	2142	A	G
ATTATTCCTTTGGCTCCTCCGAAGCGCCGTAGGGGTGTTTGTTGTTAGAGTTGGAAGCTTGGCAGTTGGCCTCCCTTCTTCCCATGGAGGACGGGGGCTTA	ATTATTCCTTTGGCTCCTCCGAAGCGCCGTAGGGGTGTTTGTTGTTAGAGGTGGAAGCTTGGCAGTTGGCCTCCCTTCTTCCCATGGAGGACGGGGGCTTA	chr2	242082480	NM_001252120	254	T	G
ATTCGCAACATTGAGGAGCACGCCTCTGCAGACGTCGAAAAGATGATACTCGGGAACAAGTGTGATGTGAATGACAAGAGACAAGTTTCCAAGGAACGGGG	ATTCGCAACATTGAGGAGCACGCCTCTGCAGACGTCGAAAAGATGATACTTGGGAACAAGTGTGATGTGAATGACAAGAGACAAGTTTCCAAGGAACGGGG	chr19	16238279	NM_005370	579	C	T
ATTCTCACCCCAGGCCTCTGCCTGCTTTCTCAGACCCTCATCTGTCACCCCCACGCTGAACCCAGCTGCCACCCCCAGAAGCCCATCAGACTGCCCCCAGC	ATTCTCACCCCAGGCCTCTGCCTGCTTTCTCAGACCCTCATCTGTCACCCTCACGCTGAACCCAGCTGCCACCCCCAGAAGCCCATCAGACTGCCCCCAGC	chr16	27413850	NM_181078,NM_181079	368,368	C	T
ATTCTGATGGACAAAGAGAGATTACTTCGAAGGACACAGACCAAGCGCTCTGTCTATCGAGTTCTTGGCAAACCTGAGCCAGCAGCTCAGCCTGTCCCAGA	ATTCTGATGGACAAAGAGAGATTACTTCGAAGGACACAGACCAAGCGCTCCGTCTATCGAGTTCTTGGCAAACCTGAGCCAGCAGCTCAGCCTGTCCCAGA	chr17	35346641	NM_012138	1496	T	C
ATTGACCCCAAAGTTGCATTTCCTCGTCGAGCGCAACCCAAGATGGTCACAAGAACAAAGAAAATATTTGTAGGCGGGTTATCTGCGAACACAGTAGTGGA	ATTGACCCCAAAGTTGCATTTCCTCGTCGAGCGCAACCCAAGATGGTCACGAGAACAAAGAAAATATTTGTAGGCGGGTTATCTGCGAACACAGTAGTGGA	chr17	55478748	NM_138962,NM_170721	494,344	A	G
ATTGACTGTATGCATTTTGTTAATGCACATTCTGTTTGTTTAAGGTGTGTAAGATACACACCCTTCTAGATGAAACTATATGTGCCACACTTTGCACTACT	ATTGACTGTATGCATTTTGTTAATGCACATTCTGTTTGTTTAAGGTGTGTGAGATACACACCCTTCTAGATGAAACTATATGTGCCACACTTTGCACTACT	chr10	64914467	NM_030759	1577	A	G
ATTGCATGAATGTGGCTAATGTGGTTCTCAGAAATTGGTCAGTATGGCCCAACATAGCTTCTGCTCTGTCTTACTGACTCAATACCTTTAGGATTTGTATC	ATTGCATGAATGTGGCTAATGTGGTTCTCAGAAATTGGTCAGTATGGCCCGACATAGCTTCTGCTCTGTCTTACTGACTCAATACCTTTAGGATTTGTATC	chr3	32523777	NM_017801	2393	A	G
ATTGCCAAGGGCATTGTCCAGAAACTCCCCTGAGACCTTACTCCTTCCAGCCCCAAATCATTTACTTTTCTGTGGTCCAGCCCTACTCCTATAAGTCATGA	ATTGCCAAGGGCATTGTCCAGAAACTCCCCTGAGACCTTACTCCTTCCAGTCCCAAATCATTTACTTTTCTGTGGTCCAGCCCTACTCCTATAAGTCATGA	chr6	32780724	NM_002120	1188	C	T
ATTTCAGTGCACTGAAAGAACTACTTTCTGGGCCAAACCGACTGAAGATCCGTATTGATGCTATGCATGGAGTTGTGGGACCGTATGTAAAGAAGATCCTC	ATTTCAGTGCACTGAAAGAACTACTTTCTGGGCCAAACCGACTGAAGATCTGTATTGATGCTATGCATGGAGTTGTGGGACCGTATGTAAAGAAGATCCTC	chr1	64097432	NM_001172818,NM_001172819,NM_002633	960,751,874	C	T
ATTTGATGGAGATGAGCAGTTCTACGTGGACCTGGAGAGGAAGGAGACTGCCTGGCGGTGGCCTGAGTTCAGCAAATTTGGAGGTTTTGACCCGCAGGGTG	ATTTGATGGAGATGAGCAGTTCTACGTGGACCTGGAGAGGAAGGAGACTGTCTGGCGGTGGCCTGAGTTCAGCAAATTTGGAGGTTTTGACCCGCAGGGTG	chr6	32609207	NM_002122	256	C	T
CAAAAAGACCTTCATATTATCTGTTTTGACCAAAATATGTAGCTATTTCCCTTACACAGATTGGACCGCACTTATCTCCCTTGTCCTGTATCCTTTAATTT	CAAAAAGACCTTCATATTATCTGTTTTGACCAAAATATGTAGCTATTTCCATTACACAGATTGGACCGCACTTATCTCCCTTGTCCTGTATCCTTTAATTT	chr4	88060025	NM_001166693,NM_005935	7104,7212	C	A
CAAAAAGGTATTTGGTCATTATCTTCTACAGCAGTGGAATGAGTGGTCCCGGAGATGTGCTATATGAAACATTCTTTCTGAGATATATCAACCACACGTGG	CAAAAAGGTATTTGGTCATTATCTTCTACAGCAGTGGAATGAGTGGTCCCAGAGATGTGCTATATGAAACATTCTTTCTGAGATATATCAACCACACGTGG	chr17	37921742	NM_001257408,NM_001257409,NM_001257411,NM_001257412,NM_001257414,NM_012481,NM_183230	1791,1674,1464,1347,1491,1893,1776	G	A
CAAAACAGGAAAAAAATCAACTCTACCACCCTCTATTCAACAAATTTGGTGATTTCTGATATACTTTTTACCACCGCTTTGCCTACACGAATAGCCTACTA	CAAAACAGGAAAAAAATCAACTCTACCACCCTCTATTCAACAAATTTGGTTATTTCTGATATACTTTTTACCACCGCTTTGCCTACACGAATAGCCTACTA	chr13	99948178	NM_004951	396	G	T
CAAAATGTGTGTGTGTACATGTGTGTGCACACATGGTACGTGTCCATGTGCCTACCTGATACTTTCACATGTAATTAAATTCCAGGCAACCAGCACAAGAG	CAAAATGTGTGTGTGTACATGTGTGTGCACACATGGTACGTGTCCATGTGTCTACCTGATACTTTCACATGTAATTAAATTCCAGGCAACCAGCACAAGAG	chr20	4764629	NM_014737,NM_170774	1467,1325	C	T
CAAATAATCAGTCTGCTTGTTTTGAAGCACCTGATCAAAAGACCTTATCCGCTCCTCAAGAGGAGCGGATTTCAGCTGTAGAAAGTCAGCCTTCCCGGAAA	CAAATAATCAGTCTGCTTGTTTTGAAGCACCTGATCAAAAGACCTTATCCACTCCTCAAGAGGAGCGGATTTCAGCTGTAGAAAGTCAGCCTTCCCGGAAA	chr1	171509327	NM_015172	2982	G	A
CAACTAAAGCGCTCCAGCACATCAGTCCCGACGCTTCCTGTGAGGTGCACGCTCCGCAGCCCAGCCCAGCCGGGAGACCACGTGGCCATTGCGGTCTCCTG	CAACTAAAGCGCTCCAGCACATCAGTCCCGACGCTTCCTGTGAGGTGCACACTCCGCAGCCCAGCCCAGCCGGGAGACCACGTGGCCATTGCGGTCTCCTG	chr21	46271452	NM_004339	874	G	A
CAAGAATGAGATTTTGTTTTCTGAATTCAACATCAACTATAATAATGAGCTGCCGATGTATAGGAAAGGGACTGTGTTGATATGGCAGAAGGTGGATGAAG	CAAGAATGAGATTTTGTTTTCTGAATTCAACATCAACTATAATAATGAGCCGCCGATGTATAGGAAAGGGACTGTGTTGATATGGCAGAAGGTGGATGAAG	chr5	157164962	NM_017872	821	T	C
CAAGTTGTGACTTTCACTTTCCCTTTTGGGTTCCAGGGTATATCTCAGAGCCTGGAGAACGTGTCTGGTTATTATGCAGATGCACGGCTGGAGGTGGGATC	CAAGTTGTGACTTTCACTTTCCCTTTTGGGTTCCAGGGTATATCTCAGAGACTGGAGAACGTGTCTGGTTATTATGCAGATGCACGGCTGGAGGTGGGATC	chr22	36556823	NM_145640,NR_027833,NR_027834	155,155,155	C	A
CAATCCAATGCTCACCTATTCAGTTGCTCTGTGGTCAGTGTGGCTGCATAACAGTGGATTCCATGAAAGGAGTCATTTTAGTGATGAGCTGCCAGTCCATT	CAATCCAATGCTCACCTATTCAGTTGCTCTGTGGTCAGTGTGGCTGCATAGCAGTGGATTCCATGAAAGGAGTCATTTTAGTGATGAGCTGCCAGTCCATT	chr1	31205796	NM_006762	1759	A	G
CAATTAGACACTTTGGAAGATGGCATAACCTGTCTCACCTGGACTTAAGCATCTGGCTCTAATTCACAGTGCTCTTTTCTCCTCACTGTATCCAGGTTCCC	CAATTAGACACTTTGGAAGATGGCATAACCTGTCTCACCTGGACTTAAGCGTCTGGCTCTAATTCACAGTGCTCTTTTCTCCTCACTGTATCCAGGTTCCC	chr3	49396751	NM_001664	1749	A	G
CACAAGAAGGCAGCCCAAGACACCTTTGGAGAAAAGGGACGTACAGAAGGAGCTCTCAGCCCTGAAGAAGCTCACACAGACATCAGGGGAAACCACACACA	CACAAGAAGGCAGCCCAAGACACCTTTGGAGAAAAGGGACGTACAGAAGGTGCTCTCAGCCCTGAAGAAGCTCACACAGACATCAGGGGAAACCACACACA	chr10	129905896	NM_001145966,NM_002417	3323,4403	A	T
CACAGTGTGTTTGTGATTGTTTGCTCTGAGAGTTCCCCTGTCCCCTCCCCCTTCCCTCACACCGCGTCTGGTGACAACCGAGTGGCTGTCATCAGCCTGTG	CACAGTGTGTTTGTGATTGTTTGCTCTGAGAGTTCCCCTGTCCCCTCCCCGTTCCCTCACACCGCGTCTGGTGACAACCGAGTGGCTGTCATCAGCCTGTG	chr17	34415763	NM_002983	636	C	G
CACATGCAGTGGTCTAAGGAAGAAGAAGCAGCAGCCAGAAAAAAAGTAAAAGAAAACTCAGCTGTGCGAGTCCTTCTGGAAGAGCAAGTTAAGTATGAGAG	CACATGCAGTGGTCTAAGGAAGAAGAAGCAGCAGCCAGAAAAAAAGTAAAGGAAAACTCAGCTGTGCGAGTCCTTCTGGAAGAGCAAGTTAAGTATGAGAG	chr2	172216969	NM_024770	339	A	G
CACCAGGTCATCTCCTTTCATCCCCACCCCAAGGCGCTGGCTGTGACTCTGCTTCCTGCACTGACCCAGAGCCTCTGCCTGTGCATGGCCAGCTGCGTCTA	CACCAGGTCATCTCCTTTCATCCCCACCCCAAGGCGCTGGCTGTGACTCTACTTCCTGCACTGACCCAGAGCCTCTGCCTGTGCATGGCCAGCTGCGTCTA	chr6	32627830	NM_001243961,NM_002123	1075,1051	G	A
CACCCCCTCCACATCCGGGAGAACCGCAGTGCGGCCCTGAAGAAGGCGGATGTCATTGTCCTAGCAGGAACTGTGTGTGACTTCCGCCTATCCTATGGCCG	CACCCCCTCCACATCCGGGAGAACCGCAGTGCGGCCCTGAAGAAGGCGGACGTCATTGTCCTAGCAGGAACTGTGTGTGACTTCCGCCTATCCTATGGCCG	chr19	15229993	NM_006844	1156	T	C
CACCGGCACGCGCTGCGGCTCCTCATTCACCTGCACCCCAGGGTGGCCCCGTCTAAGCTGGAGGCGTTGCAGAAGGCCCTGGAGCCTACAGGCCAGAGCGG	CACCGGCACGCGCTGCGGCTCCTCATTCACCTGCACCCCAGGGTGGCCCCATCTAAGCTGGAGGCGTTGCAGAAGGCCCTGGAGCCTACAGGCCAGAGCGG	chr9	140167022	NM_015456	1754	G	A
CACCGGCGTACTCACGCTGGCCTGCGGCCCTACAGCTGTGAGCGTTGCGGCAAAGCCTATGCGGAGCTCAAGGACCTCCGCAACCATGAGCGGTCCCACAC	CACCGGCGTACTCACGCTGGCCTGCGGCCCTACAGCTGTGAGCGTTGCGGTAAAGCCTATGCGGAGCTCAAGGACCTCCGCAACCATGAGCGGTCCCACAC	chr16	31075175	NM_001172670	917	C	T
CACCGGGACCTTCGCGACACACCAGATCCTCGCCCCTGGCTCGCGCGAACGCACAGGATGACCACCACCCTCGTGTCTGCCACCATCTTCGACTTGAGCGA	CACCGGGACCTTCGCGACACACCAGATCCTCGCCCCTGGCTCGCGCGAACTCACAGGATGACCACCACCCTCGTGTCTGCCACCATCTTCGACTTGAGCGA	chr14	69259662	NM_001244698,NM_001244701,NM_004926	970,295,970	G	T
CACGACATCAATGTCTATTCCCTTGCGGGCTTGGCACCACACATTACTCTGAATCCAACAATTCCCTTGTTTCAGGCCCATCCACAGTTGAAGCAGTGTGT	CACGACATCAATGTCTATTCCCTTGCGGGCTTGGCACCACACATTACTCTAAATCCAACAATTCCCTTGTTTCAGGCCCATCCACAGTTGAAGCAGTGTGT	chr16	58579274	NM_001265612,NM_016284,NM_206999,NR_049763	4446,4461,4461,4446	G	A
CACGCCAAATACAACAAAATCCTGAATAAGTATGGGGACATGAGACGGCTAATTGGCTTCTCCATCCGTGATATGTGGTACAAGCTTGGTCAGAACAAAAT	CACGCCAAATACAACAAAATCCTGAATAAGTATGGGGACATGAGACGGCTCATTGGCTTCTCCATCCGTGATATGTGGTACAAGCTTGGTCAGAACAAAAT	chr5	169435713	NM_004946	3275	A	C
CACGCCTGGACGTGCCGTGTGGAGCACGCGCGCCAGCAGCTGCAGCAGGTGCCCGGGCTGCTGCACCGCATGGCCAACCTGATGGGCATTGAGTTCCACGG	CACGCCTGGACGTGCCGTGTGGAGCACGCGCGCCAGCAGCTGCAGCAGGTTCCCGGGCTGCTGCACCGCATGGCCAACCTGATGGGCATTGAGTTCCACGG	chr22	43576880	NM_015140	476	G	T
CACGCGGATGAGGAGCGTGAGAAAACCTACAAGCTGGCTGAGAACATCGATGCACAGCTCAAGCGCATGGCCCAGGATCTCAAGGACATCATCGAGCACCT	CACGCGGATGAGGAGCGTGAGAAAACCTACAAGCTGGCTGAGAACATCGACGCACAGCTCAAGCGCATGGCCCAGGATCTCAAGGACATCATCGAGCACCT	chr19	50411742	NM_001193357,NM_012346,NM_016553,NM_153718,NM_153719	1526,1567,1928,1606,1761	T	C
CACTAACTAGTGATTCTTCTCCAAAATTGAGAAAGACAGCACCCATTGAAGCAGATATGTGTGTGAAAGTATATTTTTCAATTCCAGATTTTTAATTTTAA	CACTAACTAGTGATTCTTCTCCAAAATTGAGAAAGACAGCACCCATTGAAACAGATATGTGTGTGAAAGTATATTTTTCAATTCCAGATTTTTAATTTTAA	chr2	68624260	NM_002664	2527	G	A
CACTACTACCACCGCCACACGCGCAGCATCTTCTGGGAGCTCCAGGACATTATCCCCTTTGGCAACAACCCCATCTTCCGCTACCTCTTTGGCTGGATGGT	CACTACTACCACCGCCACACGCGCAGCATCTTCTGGGAGCTCCAGGACATCATCCCCTTTGGCAACAACCCCATCTTCCGCTACCTCTTTGGCTGGATGGT	chr1	55319902	NM_014762	1155	T	C
CACTCACCTGCCAACATTGCTGCAATACACATGGTTTATCTGAAATTCCAAGGCCAGAGTGCACATCAGCTCACATGACTGGCAACTCTAAATAGAGAGCC	CACTCACCTGCCAACATTGCTGCAATACACATGGTTTATCTGAAATTCCAGGGCCAGAGTGCACATCAGCTCACATGACTGGCAACTCTAAATAGAGAGCC	chr16	12664246	NM_032167	4264	A	G
CACTCAGTGCCGGGAGGGCAACGCAGTCGCCGTTCGCCTGTGGCTGGACAACACGGAGAACGACCTCAACCAGGGGGACGATCATGGCTTCTCCCCCTTGC	CACTCAGTGCCGGGAGGGCAACGCAGTCGCCGTTCGCCTGTGGCTGGACAGCACGGAGAACGACCTCAACCAGGGGGACGATCATGGCTTCTCCCCCTTGC	chr11	6625566	NM_001014794,NM_001014795,NM_004517	200,360,246	A	G
CACTCCAGTAATAAAATGACAGCATCTTATGAACAAGCTTCTCAGGAAACCCGACAGAAGAAACATGTAACACAGAACTCACGTCCACTAAAAACAAAAAC	CACTCCAGTAATAAAATGACAGCATCTTATGAACAAGCTTCTCAGGAAACGCGACAGAAGAAACATGTAACACAGAACTCACGTCCACTAAAAACAAAAAC	chr12	32137852	NM_018169	4377	C	G
CACTGCCAGAACACTATTCAACCAAGTGATGGAAAAGGAGTTTGAAGACGGCATCATTAACTGGGGAAGAATTGTAACCATATTTGCATTTGAAGGTATTC	CACTGCCAGAACACTATTCAACCAAGTGATGGAAAAGGAGTTTGAAGACGACATCATTAACTGGGGAAGAATTGTAACCATATTTGCATTTGAAGGTATTC	chr15	80263217	NM_001114735,NM_004049	427,427	G	A
CACTGTGGGAAAACCAGCAAAGCATCAAAACTCTCAATTCTCCTGTTACCAAATGCAGATCTGAATTATAAGATGTTTATGTTTGACCATTGTTTCAACAA	CACTGTGGGAAAACCAGCAAAGCATCAAAACTCTCAATTCTCCTGTTACCGAATGCAGATCTGAATTATAAGATGTTTATGTTTGACCATTGTTTCAACAA	chr10	22825133	NM_005028	2466	A	G
CACTTGGACGATGAGATCCGCTACATCCTGGATGGCAGTGGGTACTTCGATGTGAGGGACAAGGAGGACCAGTGGATCCGGATCTTCATGGAGAAGGGAGA	CACTTGGACGATGAGATCCGCTACATCCTGGATGGCAGTGGGTACTTCGACGTGAGGGACAAGGAGGACCAGTGGATCCGGATCTTCATGGAGAAGGGAGA	chr2	3504687	NM_018269	410	T	C
CAGAAAAGCTACACTTGAGCTGACACACAATTGGGGCACTGAAGATGATGAGACCCAGAGTTACCACAATGGCAATTCAGACCCTCGAGGATTCGGTCATA	CAGAAAAGCTACACTTGAGCTGACACACAATTGGGGCACTGAAGATGATGCGACCCAGAGTTACCACAATGGCAATTCAGACCCTCGAGGATTCGGTCATA	chr6	38650628	NM_006708	454	A	C
CAGAAGTGTGGAGACATGGCCGTGGCCTTCCGCCGGCAGCGGCTCAAGCCAGAGATCCAGTGCGTGTCAGCCAAGTCCCCCCAACACTGCATGGAGCGGAT	CAGAAGTGTGGAGACATGGCCGTGGCCTTCCGCCGGCAGCGGCTCAAGCCGGAGATCCAGTGCGTGTCAGCCAAGTCCCCCCAACACTGCATGGAGCGGAT	chr3	196742290	NM_005929	1293	A	G
CAGAAGTTTTAATGATGCACCAGAGACTGGAGCATAAATACAATCCTGACGTTCATAAAAACTGTCGAAACAAGTCCTTGCTTAGAAGTCGACGTACCGGA	CAGAAGTTTTAATGATGCACCAGAGACTGGAGCATAAATACAATCCTGACATTCATAAAAACTGTCGAAACAAGTCCTTGCTTAGAAGTCGACGTACCGGA	chr20	52193088	NM_006526	2486	G	A
CAGAATTTCATAGCTGACTACTTTGAGACGAGCAGCCAGTGCTCCAAGCCCGGTGTCATCTTCCTAACCAAGCGAAGCCGGCAGGTCTGTGCTGACCCCAG	CAGAATTTCATAGCTGACTACTTTGAGACGAGCAGCCAGTGCTCCAAGCCTGGTGTCATCTTCCTAACCAAGCGAAGCCGGCAGGTCTGTGCTGACCCCAG	chr17	34416537	NM_002983	282	C	T
CAGAGATAGCTACTCATCCATCAGGGCTCCATAACCAGCAGAAAAGGCTGTCCTGGGACAAGTTGGATCATCTGATGAATGAGGAACAGCAGCTGCTTTGG	CAGAGATAGCTACTCATCCATCAGGGCTCCATAACCAGCAGAAAAGGCTGACCTGGGACAAGTTGGATCATCTGATGAATGAGGAACAGCAGCTGCTTTGG	chr14	51206145	NM_016350,NM_020921,NM_182944,NM_182946	3561,5700,5700,5700	T	A
CAGAGGTGCTGGTAAAACTGATGGGGGTTTTTGCTGTCCCTCCCCTCAGCGCCGACACCATGTGGATCCAGGTTCGGACCATGGACGGGAGGCAGACCCAC	CAGAGGTGCTGGTAAAACTGATGGGGGTTTTTGCTGTCCCTCCCCTCAGCTCCGACACCATGTGGATCCAGGTTCGGACCATGGACGGGAGGCAGACCCAC	chr19	4910889	NM_013282	324	G	T
CAGATCCCCTTGGGGAGCCTCTGCCCTCCTCCAGCCCGGATGGCTCTCCTCCATTTTGGTTTGTTTCCTCTTGTTTGTCATCTTATTTTGGGTGCTGGGGT	CAGATCCCCTTGGGGAGCCTCTGCCCTCCTCCAGCCCGGATGGCTCTCCTTCATTTTGGTTTGTTTCCTCTTGTTTGTCATCTTATTTTGGGTGCTGGGGT	chr19	47112740	NM_005184	960	C	T
CAGATGAGCTTATTTCAAAAGGAAGGGTGGCTTTGCATTTCTTGTGTTCTGTAGACTGCCATCATTGATGATCACTGTGAAAATTGACCAAGTGATGTGTT	CAGATGAGCTTATTTCAAAAGGAAGGGTGGCTTTGCATTTCTTGTGTTCTATAGACTGCCATCATTGATGATCACTGTGAAAATTGACCAAGTGATGTGTT	chr6	408012	NM_001195286,NM_002460,NR_046000	1893,1896,2027	G	A
CAGATGCATGCGCTGCTGGCCATTGCCCTCACGATGTACCCCATGCGTATTGATGAGAGCATTCACCTCCAGCTGCGGGAGAAATATGGGGACAAGATGTT	CAGATGCATGCGCTGCTGGCCATTGCCCTCACGATGTACCCCATGCGTATCGATGAGAGCATTCACCTCCAGCTGCGGGAGAAATATGGGGACAAGATGTT	chr22	38273749	NM_001242923,NM_016091	1080,1224	T	C
CAGCAGCTCCCTGCTGTCCATCATGTCTTCCAGCCCGAGCTGCCTGCAGAGCCGGCGGCCTACTGGAGCAAGTTGAATGATCTGTTTGGGGATGCTGCACT	CAGCAGCTCCCTGCTGTCCATCATGTCTTCCAGCCCGAGCTGCCTGCAGAACCGGCGGCCTACTGGAGCAAGTTGAATGATCTGTTTGGGGATGCTGCACT	chr4	3213832	NM_002111	6736	G	A
CAGCTGCCTCAAATCGTCGTAGTGGGAACGCAGAGCAGCGGAAAGAGCTCAGTGCTAGAAAGCCTGGTGGGGAGGGACCTGCTTCCCAGAGGTACTGGAAT	CAGCTGCCTCAAATCGTCGTAGTGGGAACGCAGAGCAGCGGAAAGAGCTCCGTGCTAGAAAGCCTGGTGGGGAGGGACCTGCTTCCCAGAGGTACTGGAAT	chr12	32854366	NM_005690,NM_012062,NM_012063	281,281,281	A	C
CAGGAATAATTCTATTTGTTTCCTGTTTTGAAACTTCCATCTGTAAGTATTGTTATGACAGCAGAGGGTGATGCTCCAGAGCTGCCAGAAGAAAGGGAACT	CAGGAATAATTCTATTTGTTTCCTGTTTTGAAACTTCCATCTGTAAGTATAGTTATGACAGCAGAGGGTGATGCTCCAGAGCTGCCAGAAGAAAGGGAACT	chr4	38777173	NM_001195108	391	T	A
CAGGACCCCAACACCATCTTCCGAGGAAACTCACTGGCGTCCAAGTGCATCGACGAGACCATGAAGCTGGCGGGGATGCATTACCTGCATGTCACCCTGAA	CAGGACCCCAACACCATCTTCCGAGGAAACTCACTGGCGTCCAAGTGCATTGACGAGACCATGAAGCTGGCGGGGATGCATTACCTGCATGTCACCCTGAA	chr13	114782779	NM_007368	1271	C	T
CAGGAGAATGGGTCTCTTGTTGAAATCCGAAATTTCTTGGGTGAAAAATATATCCGCAGGGTTCGGATGAGACCAGGTGTTGCTTGTTCAGTATCTCAAGC	CAGGAGAATGGGTCTCTTGTTGAAATCCGAAATTTCTTGGGTGAAAAATACATCCGCAGGGTTCGGATGAGACCAGGTGTTGCTTGTTCAGTATCTCAAGC	chr4	39458051	NM_000661,NM_001024921	425,514	T	C
CAGGAGCAGCCTGGGTTCAGCCAGTCAGTGACTGGTGGGTTTGAATCTGCACTTATCCCCACCACCTGGGGACCCCCTTGTTGTGTCCAGGACTCCCCCTG	CAGGAGCAGCCTGGGTTCAGCCAGTCAGTGACTGGTGGGTTTGAATCTGCGCTTATCCCCACCACCTGGGGACCCCCTTGTTGTGTCCAGGACTCCCCCTG	chr1	150238699	NM_001243771,NM_016022,NR_045033,NR_045034,NR_045035	1195,1366,1230,1121,1292	A	G
CAGGAGGAGGAGGAGGACGGCGGCCCGGCCCTGCAGGAGCTTCTGAGCACACGCCCCACGGGCTCCGTCTCCTCCACACTGGGGCTGGCCTCCATCCAACC	CAGGAGGAGGAGGAGGACGGCGGCCCGGCCCTGCAGGAGCTTCTGAGCACGCGCCCCACGGGCTCCGTCTCCTCCACACTGGGGCTGGCCTCCATCCAACC	chr16	2049849	NM_178167	1716	A	G
CAGGCAGCCACACCTTGGTCCTCATCTTGGTCCCTTCCAATCTGAAACCTCGTGCCTGGCTCGTCTGCCACCTACATTTCTCTTTCCAGCTGCTGTTTTGT	CAGGCAGCCACACCTTGGTCCTCATCTTGGTCCCTTCCAATCTGAAACCTTGTGCCTGGCTCGTCTGCCACCTACATTTCTCTTTCCAGCTGCTGTTTTGT	chr22	36863491	NM_012473	938	C	T
CAGGCCGCTTACTACGGACAGACCCCAGGTCCTGGCGGCCCCCAGCCGCCGCCCACGCAGCAGGGACAGCAGCAGGCTCAATGAATCGAATGAATGTGAAC	CAGGCCGCTTACTACGGACAGACCCCAGGTCCTGGCGGCCCCCAGCCGCCACCCACGCAGCAGGGACAGCAGCAGGCTCAATGAATCGAATGAATGTGAAC	chr19	6415176	NM_003685	2213	G	A
CAGGGACTTGAACCAAGCCCTCTGCTCTGAAGACCGCGTCCTGAATTTCTTCACTAGAGCTTCCTCATCAGGTTACCCAGAAGTGGGTCCCATCCACCATC	CAGGGACTTGAACCAAGCCCTCTGCTCTGAAGACCGCGTCCTGAATTTCTACACTAGAGCTTCCTCATCAGGTTACCCAGAAGTGGGTCCCATCCACCATC	chr17	45900968	NM_145255,NM_148887,NR_037575	1419,1517,1568	T	A
CAGGGGCCTCGGGGGCTGTTTGTATCTTGTTCCTTTGTGAAGTGTGTTGCAGAACCGACGCTTACTGTGCGAGAATCGGAGGGCGCGCACGCGGATCCCCC	CAGGGGCCTCGGGGGCTGTTTGTATCTTGTTCCTTTGTGAAGTGTGTTGCGGAACCGACGCTTACTGTGCGAGAATCGGAGGGCGCGCACGCGGATCCCCC	chr5	1463589	NM_024830	1899	A	G
CAGGTGTTCAAAGGGGCAGTGAAGATTCGGAAAGGGCAAGCAGTGACCCTGATGATGGATGCCACCAATATGCCAGCTGTCAAAGCCATCATATATCAGTA	CAGGTGTTCAAAGGGGCAGTGAAGATTCGGAAAGGGCAAGCAGTGACCCTCATGATGGATGCCACCAATATGCCAGCTGTCAAAGCCATCATATATCAGTA	chr8	11689119	NM_004462	1124	G	C
CAGTAGCCTCCAAAGCACACAGAGCCCCTGGCCCCGCCGCGGCTCTCACTATCTGTCAGGGGAGGTTGTACAGGTGAATGAGCCGGGGGGCTCATGTTCCT	CAGTAGCCTCCAAAGCACACAGAGCCCCTGGCCCCGCCGCGGCTCTCACTGTCTGTCAGGGGAGGTTGTACAGGTGAATGAGCCGGGGGGCTCATGTTCCT	chr4	10076658	NM_005112,NM_017491	2028,2448	A	G
CAGTCAAGACGATTCGCTGATTCCCTCCCCCACCTGTCCTGCAGTCTTTGACTTTTCCTTTCTTTTTTGCCACCCTTTCAGGAACCCTGTATGGTTTTTAG	CAGTCAAGACGATTCGCTGATTCCCTCCCCCACCTGTCCTGCAGTCTTTGTCTTTTCCTTTCTTTTTTGCCACCCTTTCAGGAACCCTGTATGGTTTTTAG	chr6	31637734	NM_001320	1019	A	T
CAGTCTGGAGTAAACAACACAAAGAAATGGAAGATGGAGTTTGATACCAGAGAGCGATGGGAAAATCCTTTGATGGGTTGGGCATCAACGGCTGATCCCTT	CAGTCTGGAGTAAACAACACAAAGAAATGGAAGATGGAGTTTGATACCAGGGAGCGATGGGAAAATCCTTTGATGGGTTGGGCATCAACGGCTGATCCCTT	chr5	52942197	NM_002495	340	A	G
CAGTGAAAGCAGTCATCTTCAGCATTTTCCAGCCCTATAGCCACCCCAAGTGTGGATATGCCTCTTCGATTGCTCCGTACTCTAACATCTAGCTGGCTTCC	CAGTGAAAGCAGTCATCTTCAGCATTTTCCAGCCCTATAGCCACCCCAAGAGTGGATATGCCTCTTCGATTGCTCCGTACTCTAACATCTAGCTGGCTTCC	chr6	32412566	NM_019111	1023	T	A
CAGTTCCCTGAATCCGTGTGCACACTGCGTATGTGTACGCGCAGCATGCTATACTGAACTCAACAAGATCTTGGCTGTACATAAATATTTGTAAAAGAGAC	CAGTTCCCTGAATCCGTGTGCACACTGCGTATGTGTACGCGCAGCATGCTGTACTGAACTCAACAAGATCTTGGCTGTACATAAATATTTGTAAAAGAGAC	chr8	142205237	NM_014957	4780	A	G
CAGTTCTACATTCACTGATTATTACAGTGTGATTTTCATCGGTTTTGTAAGTACAGGACTTGCCGTTTCTTTTGATCTCTTGATTGAAGGAGGATAGGGCA	CAGTTCTACATTCACTGATTATTACAGTGTGATTTTCATCGGTTTTGTAAATACAGGACTTGCCGTTTCTTTTGATCTCTTGATTGAAGGAGGATAGGGCA	chr20	54979035	NM_001033522,NM_001324	1745,1776	G	A
CATAAAGATTTAGTTGATACATTAACACTAAGATACTCTGATTTTTAGCCGAACTAAACAAAGTGCTTCTACTGAGAGGCCTTTATACCACCATGTACAGT	CATAAAGATTTAGTTGATACATTAACACTAAGATACTCTGATTTTTAGCCAAACTAAACAAAGTGCTTCTACTGAGAGGCCTTTATACCACCATGTACAGT	chr12	102315592	NM_018370	1734	G	A
CATCTCCACCCGGATCACCTACTCTTCAGAAATTTGGTCTGCTGAGAACAGACCCAGTCCCTGAGGAAGGAGAAGATGTTGCTGCCACGATCAGTGCCACA	CATCTCCACCCGGATCACCTACTCTTCAGAAATTTGGTCTGCTGAGAACATACCCAGTCCCTGAGGAAGGAGAAGATGTTGCTGCCACGATCAGTGCCACA	chr8	80976814	NM_001025252	476	G	T
CATGTCTTGAGTGTCCTGGAGCCAACGGCTGTCACTGGGAAAAACACCAGGCCCCAAAGATCGAATCAGAGACGTGGCTGCGTGTTTGCGATTGTAGCCAG	CATGTCTTGAGTGTCCTGGAGCCAACGGCTGTCACTGGGAAAAACACCAGACCCCAAAGATCGAATCAGAGACGTGGCTGCGTGTTTGCGATTGTAGCCAG	chr5	437586	NM_001242412,NM_020731	4787,4841	G	A
CATTAACTTAGTCACCTGTTGTATTCTGGATCTACACAAAATTATTTTAACTGCTCTTATTAATCTGTGAGGATTAATATACAAAAAGTATCCTTTGAGAT	CATTAACTTAGTCACCTGTTGTATTCTGGATCTACACAAAATTATTTTAAGTGCTCTTATTAATCTGTGAGGATTAATATACAAAAAGTATCCTTTGAGAT	chr4	113198805	NM_052864	1050	C	G
CATTCTTGCTTGTAAAATTGAAATGGTTGACTACAAAGAAGAATATAATACTACACTGCCACAGTTTATGCCATATGAAGATGGTATTTACAGTGTTATTC	CATTCTTGCTTGTAAAATTGAAATGGTTGACTACAAAGAAGAATATAATATTACACTGCCACAGTTTATGCCATATGAAGATGGTATTTACAGTGTTATTC	chr2	160673519	NM_001198759,NM_001198760	4252,4252	C	T
CATTTCGTGTTGGTTGGGGCCCCAACTGGACTCTTGCTAATAGTGGAGAACAGCTGAATGGCTCTCATGAACTAGAAAATCATCAGATTGCCGATTCCATG	CATTTCGTGTTGGTTGGGGCCCCAACTGGACTCTTGCTAATAGTGGAGAAGAGCTGAATGGCTCTCATGAACTAGAAAATCATCAGATTGCCGATTCCATG	chr11	3723781	NM_139132	3845	C	G
CCAAACGATAATGATCAAAAAGAACAGAACCCTCTCCAGCCTGCTGACCCAAACCCAACCACACAATGGTTTGTCTCAATCTGACCCAGCGGCTGGACCCT	CCAAACGATAATGATCAAAAAGAACAGAACCCTCTCCAGCCTGCTGACCCGAACCCAACCACACAATGGTTTGTCTCAATCTGACCCAGCGGCTGGACCCT	chr2	242168976	NM_001243900,NM_005336,NM_203346	3944,4080,4020	A	G
CCAAAGGAATTCCGAGAAATCTCTTACCTCAAGAAATTGAAGGTTAAAAAACAGGACCGTATATTCCCCCCAGAAACCAGCGCCTCCGTGGCGGCCACGCC	CCAAAGGAATTCCGAGAAATCTCTTACCTCAAGAAATTGAAGGTTAAAAAGCAGGACCGTATATTCCCCCCAGAAACCAGCGCCTCCGTGGCGGCCACGCC	chr1	226570840	NM_001618	1227	A	G
CCAAGGATAGGCGTAAATGTGGGCTTTTCTGGGCAAACCTTCGAGCTGCTATTAATGTTAATGTATTAGCCACCAGAGAAATGTATGAACTGCAGACATTC	CCAAGGATAGGCGTAAATGTGGGCTTTTCTGGGCAAACCTTCGAGCTGCTGTTAATGTTAATGTATTAGCCACCAGAGAAATGTATGAACTGCAGACATTC	chr4	38774889	NM_001017388,NM_001195106,NM_001195107,NM_001195108,NM_030956	2455,2772,2644,2675,2961	A	G
CCAAGTAAAACCTGAAAAAAGGTTACTAAGTGATGGACAACAGCACCTTACGGAAAGCCTGAGAGAAAAGTGCTCTAGAATAAAAGAGCTTTTGAAGAGAT	CCAAGTAAAACCTGAAAAAAGGTTACTAAGTGATGGACAACAGCACCTTATGGAAAGCCTGAGAGAAAAGTGCTCTAGAATAAAAGAGCTTTTGAAGAGAT	chr4	104059542	NM_001813	6359	C	T
CCACACCACGAGCTCAACCCCATGCGGGTCCTGCTAAAGATCGCCAAGTCGGACCCTCCCACGCTGCTCACGCCCTCTAAGTGGTCTGTAGAGTTCCGTGA	CCACACCACGAGCTCAACCCCATGCGGGTCCTGCTAAAGATCGCCAAGTCAGACCCTCCCACGCTGCTCACGCCCTCTAAGTGGTCTGTAGAGTTCCGTGA	chr5	171533656	NM_005990	1056	G	A
CCACCAGAGGACAGACGTTGAAAGATACCACGTCCAGTTCTTCAGCAGACTCAACTATCATGGACATTCAGGTCCCGACACGAGCCCCAGATGCAGTCTAC	CCACCAGAGGACAGACGTTGAAAGATACCACGTCCAGTTCTTCAGCAGACGCAACTATCATGGACATTCAGGTCCCGACACGAGCCCCAGATGCAGTCTAC	chr19	35648365	NM_001164605,NM_014164,NM_144779,NR_028406	194,191,204,885	T	G
CCACCAGCCACAGAATATTATGTAAAGACCACCCCTCCTCATTCCAGAACGAACAGCCTGACACATACGCACGGGGCCGCCGCCCCCAGTAGTTGGTCTTG	CCACCAGCCACAGAATATTATGTAAAGACCACCCCTCCTCATTCCAGAACCAACAGCCTGACACATACGCACGGGGCCGCCGCCCCCAGTAGTTGGTCTTG	chr16	2569810	NM_001198569,NM_001694	607,766	G	C
CCACCCCAAGGCGCTGGCTGTGACTCTGCTTCCTGCACTGACCCAGAGCCTCTGCCTGTGCATGGCCAGCTGCGTCTACTCAGGTCCCAAGGGGTTTCTGT	CCACCCCAAGGCGCTGGCTGTGACTCTGCTTCCTGCACTGACCCAGAGCCACTGCCTGTGCATGGCCAGCTGCGTCTACTCAGGTCCCAAGGGGTTTCTGT	chr6	32627807	NM_001243961,NM_002123	1098,1074	T	A
CCACCCTTTGGGGCCTGGTCCCATCCTGCACCTTGGGGGCTCCAGCCCCCCTAAAATTAAATTTCTGCAGCATCCCTTTAGCTTTCAATCTCCCCAGCCCC	CCACCCTTTGGGGCCTGGTCCCATCCTGCACCTTGGGGGCTCCAGCCCCCTTAAAATTAAATTTCTGCAGCATCCCTTTAGCTTTCAATCTCCCCAGCCCC	chr19	3578653	NM_006339	1156	C	T
CCACCTCAGCCTCCTAAAGTGCTGGGATTACAGCTGTGAGCCACCCTGCCCGGCCACTTTTGTATGATTTCTAATGTATTTGTAATTTACCTAACAAATTG	CCACCTCAGCCTCCTAAAGTGCTGGGATTACAGCTGTGAGCCACCCTGCCTGGCCACTTTTGTATGATTTCTAATGTATTTGTAATTTACCTAACAAATTG	chr1	28836046	NR_002909,NR_036473	880,988	C	T
CCACTACTGCAGCTCAGTGCCCAGCGGCCGCATGCACACCTCCCGGCCCCTCCTCAGCAGCGCAGGGGCTGGGGGCCCTTCCTGGCACCCTTTTGCCTGAC	CCACTACTGCAGCTCAGTGCCCAGCGGCCGCATGCACACCTCCCGGCCCCGCCTCAGCAGCGCAGGGGCTGGGGGCCCTTCCTGGCACCCTTTTGCCTGAC	chr22	19025330	NM_001173533,NM_001173534,NM_001184781,NM_005137,NR_033674	2826,2817,2940,2949,2834	T	G
CCACTGCCCCACACCGGGCCCACCAAGCCCCGCCCCTCGCGGCCACCGGGGCTTCCTTGCTCTTCTTATCATCTCCATCTTTATGATGAGGCTTGTTAACA	CCACTGCCCCACACCGGGCCCACCAAGCCCCGCCCCTCGCGGCCACCGGGCCTTCCTTGCTCTTCTTATCATCTCCATCTTTATGATGAGGCTTGTTAACA	chr12	54357495	NR_003716,NR_047517,NR_047518	959,965,934	G	C
CCACTGCCGCCTCCCAAGGAGGTCATCAACGGAAACATAAAGACAGTGACAGAGTACAAGATAGATGAGGATGGCAAGAAGTTCAAGATTGTCCGCACCTT	CCACTGCCGCCTCCCAAGGAGGTCATCAACGGAAACATAAAGACAGTGACGGAGTACAAGATAGATGAGGATGGCAAGAAGTTCAAGATTGTCCGCACCTT	chr19	10229580	NM_003755	268	A	G
CCAGCCTGGCGCCCCAGCGGGATCCCAGAGAAGGATCTGCACAGTGTTATGGCACCCTACTTCCTGCAGCAACGGGACACCCTGCGGCGCCATGTGCAGAA	CCAGCCTGGCGCCCCAGCGGGATCCCAGAGAAGGATCTGCACAGTGTTATAGCACCCTACTTCCTGCAGCAACGGGACACCCTGCGGCGCCATGTGCAGAA	chr1	156206121	NM_001199662	439	G	A
CCAGCCTGTAAATACTTGATGCATTCGTTTCCTCAGTGCTGCAATACATCGTGGACTTAAACATCTTATTTATCTGATAAACTCAGCCTTACCTTGTGGAA	CCAGCCTGTAAATACTTGATGCATTCGTTTCCTCAGTGCTGCAATACATCATGGACTTAAACATCTTATTTATCTGATAAACTCAGCCTTACCTTGTGGAA	chr6	89322239	NM_003800	2213	G	A
CCAGCTCTGGACATCACCGCCCCTGGAACTGGGGCCACCAGCCCTGGGCACGAGATTTGCTCTGACTTTATTTATATGGCATGAAATCTCTGGTTTATTTT	CCAGCTCTGGACATCACCGCCCCTGGAACTGGGGCCACCAGCCCTGGGCATGAGATTTGCTCTGACTTTATTTATATGGCATGAAATCTCTGGTTTATTTT	chr20	47241805	NM_020820	5621	C	T
CCAGGGTTTACTCCTGGCTTGGGGGCATTAGGAAGCACTGGAGGCTCTTCGGGAACTAATGGATCTAACGCCACACCTAGTGAAAACACAAGTCCCACAGC	CCAGGGTTTACTCCTGGCTTGGGGGCATTAGGAAGCACTGGAGGCTCTTCAGGAACTAATGGATCTAACGCCACACCTAGTGAAAACACAAGTCCCACAGC	chr9	86278913	NM_013438,NM_053067	2068,1984	G	A
CCAGGTCTGCTTGCCCAGCAGGCTTGGCCAAGTGGGACCCAGCAGATCCTGCTTCCCCCAGCATGGCAGCAACTGACTGGAGTGGCCACCCACACATCAGT	CCAGGTCTGCTTGCCCAGCAGGCTTGGCCAAGTGGGACCCAGCAGATCCTACTTCCCCCAGCATGGCAGCAACTGACTGGAGTGGCCACCCACACATCAGT	chr7	139288937	NM_001113239,NM_022740	2335,2416	G	A
CCAGGTGTGTCAGTACCTCTGCAGCTGGGCCTGCCTGACACAGTGCCCCCCCAGTATGGGGCGCTGAGAGAAGTCAGCATTCACACGGTGCGGGCCAGGCT	CCAGGTGTGTCAGTACCTCTGCAGCTGGGCCTGCCTGACACAGTGCCCCCGCAGTATGGGGCGCTGAGAGAAGTCAGCATTCACACGGTGCGGGCCAGGCT	chr15	63918307	NM_003922	13300	C	G
CCAGTACACCCATGAATTTGATGGAGATGAGCAGTTCTACGTGGACCTGGAGAGGAAGGAGACTGCCTGGCGGTGGCCTGAGTTCAGCAAATTTGGAGGTT	CCAGTACACCCATGAATTTGATGGAGATGAGCAGTTCTACGTGGACCTGGGGAGGAAGGAGACTGCCTGGCGGTGGCCTGAGTTCAGCAAATTTGGAGGTT	chr6	32609192	NM_002122	241	A	G
CCAGTCAGAGGCGCTATGTGTATTACTATAGCTACCTGGTAAAGAATCATGTGGATTATAGACCAGTGGCACTGTTGTTTCACAAGATGATGTTTGAAACT	CCAGTCAGAGGCGCTATGTGTATTACTATAGCTACCTGGTAAAGAATCATCTGGATTATAGACCAGTGGCACTGTTGTTTCACAAGATGATGTTTGAAACT	chr9	33676094	NR_023917	1325	G	C
CCATTTATCAGTATTATCATTTTATTCAGTAGCTGGCAGGTGTATTAGACCAACGAGACTTAGGTAAGGAATGGAACCTTTCCTGTGGTTTGACTGCACAT	CCATTTATCAGTATTATCATTTTATTCAGTAGCTGGCAGGTGTATTAGACAAACGAGACTTAGGTAAGGAATGGAACCTTTCCTGTGGTTTGACTGCACAT	chr11	9773517	NM_015055	3857	C	A
CCCAGAGGAGCTCGGCCTGCGCTGCGCCACGATGTCCGGGGAGTCAGCCAGGAGCTTGGGGAAGGGAAGCGCGCCCCCGGGGCCGGTCCCGGAGGGCTCGA	CCCAGAGGAGCTCGGCCTGCGCTGCGCCACGATGTCCGGGGAGTCAGCCAAGAGCTTGGGGAAGGGAAGCGCGCCCCCGGGGCCGGTCCCGGAGGGCTCGA	chr10	106014706	NM_001191002,NM_004832	239,239	G	A
CCCAGGAGCTCGGGGACTTCACTGATGACGACTTGGACGTGGTGTTCACGCCAAAGGAATGTAGGACTTTGCAGCCCTCTTTGCCGGAGGAAGGGGTTGAA	CCCAGGAGCTCGGGGACTTCACTGATGACGACTTGGACGTGGTGTTCACGACAAAGGAATGTAGGACTTTGCAGCCCTCTTTGCCGGAGGAAGGGGTTGAA	chr9	286593	NM_001190458,NM_001193536,NM_203447	186,186,401	C	A
CCCCAAACAATCTTAATAAACACGACTGAGCAAGAAAGTGGCGCTGTGTAGGGCTATTTCCACCCACCCGGCAGCTCTTAGGACACATTCCCAGAAGAGCG	CCCCAAACAATCTTAATAAACACGACTGAGCAAGAAAGTGGCGCTGTGTAAGGCTATTTCCACCCACCCGGCAGCTCTTAGGACACATTCCCAGAAGAGCG	chr12	125510104	NM_080626	1027	G	A
CCCCCCAGAGAACCCCAGGTTCCTGACCCCCTGTTGTCCTCTCAGCGCAGGTCATATGCATTTGAAACACAGGCTAACCCTGGGAAAGGTGAAGGACTGTG	CCCCCCAGAGAACCCCAGGTTCCTGACCCCCTGTTGTCCTCTCAGCGCAGATCATATGCATTTGAAACACAGGCTAACCCTGGGAAAGGTGAAGGACTGTG	chr1	161017556	NM_001025598,NM_181720	3601,2968	G	A
CCCCGAAGCTCGAGGGTCAGGCCCAAGCAGAGGCAAAGGCCGGTGAGGGCACCTACGCGTTGGACTCCGAGAGTTGTATGGAGAAACTGGCAGCCCTCAGT	CCCCGAAGCTCGAGGGTCAGGCCCAAGCAGAGGCAAAGGCCGGTGAGGGCTCCTACGCGTTGGACTCCGAGAGTTGTATGGAGAAACTGGCAGCCCTCAGT	chr22	30977353	NM_001243225,NM_014303	897,897	A	T
CCCCTTCCCTCCCTTCTTGGTTCCATTTCCATCCATGACAGGTACAGCATCCCAGGAGCCCGGCCTGAGGGGCTGGACCCGAGCCGGCTGTGAACATCCCT	CCCCTTCCCTCCCTTCTTGGTTCCATTTCCATCCATGACAGGTACAGCATTCCAGGAGCCCGGCCTGAGGGGCTGGACCCGAGCCGGCTGTGAACATCCCT	chr7	2702282	NM_025250	2668	C	T
CCCGGGGGAAGAGGAAGAAGGGCTCCACCATGGAGCGCTGGGGACAGAAGTACATGACCGCCGTGGTGAAGCTGTTCGGGCCCTTTACCAGGAATTACTAT	CCCGGGGGAAGAGGAAGAAGGGCTCCACCATGGAGCGCTGGGGACAGAAGCACATGACCGCCGTGGTGAAGCTGTTCGGGCCCTTTACCAGGAATTACTAT	chr16	88713236	NM_000101	285	T	C
CCCTACCCCACGCTACCCAGGGCCCAGCGGCCACCCCGTACCACTGTTGATGTGAAGCACCTCTTCTGAGCCAGGCCGAGCCCCTGGCCGACTTGGGAGCC	CCCTACCCCACGCTACCCAGGGCCCAGCGGCCACCCCGTACCACTGTTGAAGTGAAGCACCTCTTCTGAGCCAGGCCGAGCCCCTGGCCGACTTGGGAGCC	chr19	10370490	NM_146388	2158	T	A
CCCTATACCTACCCCCCGGCCCAGCCCCTCCCTCAGCACTGCTCTCTGGGTTAGCTCTCAAGGGCCAGTTTCTGGATTTCTCCACAATGCAAGCTACAGAG	CCCTATACCTACCCCCCGGCCCAGCCCCTCCCTCAGCACTGCTCTCTGGGGTAGCTCTCAAGGGCCAGTTTCTGGATTTCTCCACAATGCAAGCTACAGAG	chr6	31604044	NM_004638,NM_080686	5969,5932	T	G
CCCTATGGGATTTGTCATTGGATGTTATTTAGACAGAAAGAGTGATGAACGGCTAACTGCCTTCCGGAACAAGAGTATGTTATTTAAAAGGGAATTGCAAC	CCCTATGGGATTTGTCATTGGATGTTATTTAGACAGAAAGAGTGATGAACAGCTAACTGCCTTCCGGAACAAGAGTATGTTATTTAAAAGGGAATTGCAAC	chr14	92583881	NM_004545	274	G	A
CCCTCCCCTCCTTTACCGAGGACAGCCTGCCTCTGCCACAGCAAGGCTGTCGGGGTCAAGCTGGAAAGGCCAGCAGCCTTCCAGTGGCTTCTCCCAACACT	CCCTCCCCTCCTTTACCGAGGACAGCCTGCCTCTGCCACAGCAAGGCTGTTGGGGTCAAGCTGGAAAGGCCAGCAGCCTTCCAGTGGCTTCTCCCAACACT	chr22	36677982	NM_002473	6846	C	T
CCGAAATAGGGCATACAGATTAGTTTGGATGGGAAAGTGGTAAGACTTGACTTTTTAATACTGTGCCTATTTCCAAAAGAAGACTTGATGTGGCTTTTTAC	CCGAAATAGGGCATACAGATTAGTTTGGATGGGAAAGTGGTAAGACTTGAGTTTTTAATACTGTGCCTATTTCCAAAAGAAGACTTGATGTGGCTTTTTAC	chr5	112355668	NM_001242377,NM_152624,NR_038352	7869,7974,7694	C	G
CCGAGGAGTAGTCGCTGGAGTCCGCGCCTCCCTGGGACTGCAATGTGCCGATCTTAGCTGCTGCCTGAGAGGATGTCTGGGGTGTCCGAGCCCCTGAGTCG	CCGAGGAGTAGTCGCTGGAGTCCGCGCCTCCCTGGGACTGCAATGTGCCGGTCTTAGCTGCTGCCTGAGAGGATGTCTGGGGTGTCCGAGCCCCTGAGTCG	chr8	27255080	NM_004103,NM_173174,NM_173175,NM_173176	232,787,134,219	A	G
CCGAGTAATTCAGAGAGTAGTCCTTCCAGATGCCCTTCAGACCCAGACTCCACCTCCCAGCCAAGGTCAGGGGACTCTGCAGATGTAGCTAGAGATGTAAA	CCGAGTAATTCAGAGAGTAGTCCTTCCAGATGCCCTTCAGACCCAGACTCTACCTCCCAGCCAAGGTCAGGGGACTCTGCAGATGTAGCTAGAGATGTAAA	chr10	101639796	NM_015221	4412	C	T
CCGCGCGGTGAGGTTGTCTAGTCCACGCTCGGAGCCATGCCGTCCAAGGGCCCGCTGCAGTCTGTGCAGGTCTTCGGACGCAAGAAGACAGCGACAGCTGT	CCGCGCGGTGAGGTTGTCTAGTCCACGCTCGGAGCCATGCCGTCCAAGGGTCCGCTGCAGTCTGTGCAGGTCTTCGGACGCAAGAAGACAGCGACAGCTGT	chr19	39926521	NM_001020	98	C	T
CCGGCGGCGGAGCACGCGTGTGTGCGGACGCAGTTGCGTGAGGGGTTTGTACTATCCTCGGTGCTGTGGTGCAGAGCTAGTTCCTCTCCAGCTCAGCCGCG	CCGGCGGCGGAGCACGCGTGTGTGCGGACGCAGTTGCGTGAGGGGTTTGTGCTATCCTCGGTGCTGTGGTGCAGAGCTAGTTCCTCTCCAGCTCAGCCGCG	chr5	151151544	NM_198395	69	A	G
CCGGGTCTCACACCCTGCAGTGGATGCATGGCTGCGAGCTGGGGCCCGACGGGCGCTTCCTCCGCGGGTATGAACAGTTCGCCTACGACGGCAAGGATTAT	CCGGGTCTCACACCCTGCAGTGGATGCATGGCTGCGAGCTGGGGCCCGACAGGCGCTTCCTCCGCGGGTATGAACAGTTCGCCTACGACGGCAAGGATTAT	chr6	30458064	NM_005516	508	G	A
CCGGGTGGGAATGTTGAGGGCGCCACGCAGTCTCTGGCGGAGCAGATGAGGAAGATCGCCTTGGAGTCCGAGGGGCGCCCTGAGGAACAGATGGAGTCGGA	CCGGGTGGGAATGTTGAGGGCGCCACGCAGTCTCTGGCGGAGCAGATGAGAAAGATCGCCTTGGAGTCCGAGGGGCGCCCTGAGGAACAGATGGAGTCGGA	chr5	179260213	NM_001142298,NM_001142299,NM_003900	1044,961,1031	G	A
CCGTGCAGACGGTCTACGTGCAGCACCCCATCACCTTTTTGGACCGCCCTATCCAAATGTGTTGTCCTTCCTGCAACAAGATGATCGTGAGTCAGCTGTCC	CCGTGCAGACGGTCTACGTGCAGCACCCCATCACCTTTTTGGACCGCCCTGTCCAAATGTGTTGTCCTTCCTGCAACAAGATGATCGTGAGTCAGCTGTCC	chr16	11647492	NM_001136472,NM_001136473,NM_004862,NR_024320	344,344,507,408	A	G
CCTAACCTGGACTTCAAGCCTGAAGACCAGCCCCATTTTGACATCAAGGATGAGTTCTGATGTTCCCCCTGCAGGAGCAGGTTCTTGGGAGCGTGAGGCAG	CCTAACCTGGACTTCAAGCCTGAAGACCAGCCCCATTTTGACATCAAGGACGAGTTCTGATGTTCCCCCTGCAGGAGCAGGTTCTTGGGAGCGTGAGGCAG	chr1	212619339	NM_013349,NR_026598	567,506	T	C
CCTACAGCTTAATTTTAATAACTTTAAAACACTTCTAAATATTTATTTTGGCACCAGCGTCAAGACAAATAATATCCTCTCCCATTATTTTCATAAGTAAC	CCTACAGCTTAATTTTAATAACTTTAAAACACTTCTAAATATTTATTTTGACACCAGCGTCAAGACAAATAATATCCTCTCCCATTATTTTCATAAGTAAC	chr5	132093994	NM_001098812,NM_001098813,NM_015146	1779,1973,2047	G	A
CCTCAGCAGGTGTGAAGCGTGTGCTTTAGTTTCGTGGGAGGCCTGGCATCCCCGAGAGGGAGGGGAAAGGTAACCACTCCTTTGTGGAGGTCGCCAGGGTC	CCTCAGCAGGTGTGAAGCGTGTGCTTTAGTTTCGTGGGAGGCCTGGCATCTCCGAGAGGGAGGGGAAAGGTAACCACTCCTTTGTGGAGGTCGCCAGGGTC	chr5	145562143	NM_020117	152	C	T
CCTCCCCATCTTTGCTGAGCTCTCAGTTCCCTTCAATTAAAGAGATACCCGGTAGACCCAGCACAAGGGTCCTTCCAGAACCAAGTGCTATGGATGCCAGA	CCTCCCCATCTTTGCTGAGCTCTCAGTTCCCTTCAATTAAAGAGATACCCAGTAGACCCAGCACAAGGGTCCTTCCAGAACCAAGTGCTATGGATGCCAGA	chr17	36925483	NM_003559	2193	G	A
CCTCGGCAGCAGTAACATCAATGGTTCCATCGACTACCCCGCCAAGAACGACAGCCCGTGGGCACCTCCGGGAAGAGACTATTTCTGTAATCGGAGTGCCA	CCTCGGCAGCAGTAACATCAATGGTTCCATCGACTACCCCGCCAAGAACGGCAGCCCGTGGGCACCTCCGGGAAGAGACTATTTCTGTAATCGGAGTGCCA	chr20	52192637	NM_006526	2937	A	G
CCTCTCTGTGACATGCACCCCATGAGAGCTCTCTTCCTCATCCCCCGGAACCCAGCGCCTCGGCTGAAGTCTAAGAAGTGGTCAAAAAAATTCCAGTCATT	CCTCTCTGTGACATGCACCCCATGAGAGCTCTCTTCCTCATCCCCCGGAATCCAGCGCCTCGGCTGAAGTCTAAGAAGTGGTCAAAAAAATTCCAGTCATT	chr3	170893070	NM_001161560,NM_001161561,NM_001161562,NM_001161564,NM_001161566,NM_015028	1089,1089,1089,1089,1089,1089	C	T
CCTGATTGCCACACTAAAGGAAGCTCTTTCTTGGGCAAGGAGCTTAGTTTAGACGAAGCATTCCCTGACCAACAGAATGGCAGTGCCACAAACGCCTGGGA	CCTGATTGCCACACTAAAGGAAGCTCTTTCTTGGGCAAGGAGCTTAGTTTCGACGAAGCATTCCCTGACCAACAGAATGGCAGTGCCACAAACGCCTGGGA	chr3	196613072	NM_152699	1269	A	C
CCTGCAGCATGTCATGCTCCCAGAATTTCAGCTTCAGCTTAACTGACAGACGTTAAAGCTTTCTGGTTAGATTGTTTTCACTTGGTGATCATGTCTTTTCC	CCTGCAGCATGTCATGCTCCCAGAATTTCAGCTTCAGCTTAACTGACAGATGTTAAAGCTTTCTGGTTAGATTGTTTTCACTTGGTGATCATGTCTTTTCC	chr12	49521672	NM_006082	1646	C	T
CCTGGGCCCTGCAGCAGCTCCAGCAGCTTCGCTGGGCCGTCTCCGAGGTCCAGCACCATGATGCCATCACTGGGACTGAGTCCCCCAAGGTGAGAGACATG	CCTGGGCCCTGCAGCAGCTCCAGCAGCTTCGCTGGGCCGTCTCCGAGGTCAAGCACCATGATGCCATCACTGGGACTGAGTCCCCCAAGGTGAGAGACATG	chr4	6599928	NM_015274	1288	C	A
CCTGTGAGACTTTGCCGCCTGTGCCAGTGCAGTGACAACATCGATCCCAATGCAGTTGGAAATTGCAATCGCTTGACGGGAGAATGCCTGAAGTGCATCTA	CCTGTGAGACTTTGCCGCCTGTGCCAGTGCAGTGACAACATCGATCCCAACGCAGTTGGAAATTGCAATCGCTTGACGGGAGAATGCCTGAAGTGCATCTA	chr1	183093875	NM_002293	2768	T	C
CCTGTTCCCGCCCCACCTGGGGAAATGGGGACCACGCCTTCTGCTCCACCACAACGCAATCGGAGGAAATCTGTTCACCGAGTGTTGGCGGAACTGGATGA	CCTGTTCCCGCCCCACCTGGGGAAATGGGGACCACGCCTTCTGCTCCACCCCAACGCAATCGGAGGAAATCTGTTCACCGAGTGTTGGCGGAACTGGATGA	chr6	31129642	NM_007109	1427	A	C
CCTTCAGATCATCCTCGGGCCAGCACAATATTCCTCAGTAAATCTCAGACGGACGTGAGAGAAAAACGCAAGAGTCTCTTCATTAACCATCATCCTCCAGG	CCTTCAGATCATCCTCGGGCCAGCACAATATTCCTCAGTAAATCTCAGACAGACGTGAGAGAAAAACGCAAGAGTCTCTTCATTAACCATCATCCTCCAGG	chr10	35772402	NM_145012,NM_181698	405,385	G	A
CCTTCTGAGTCTGGGTCAGGAAGATGTCCTTTGGACCAAAGCAGACTTCTTTATACGCAGCTCAGTTTCCCGGGAGTCGCCACAGATGTACCCACTAGCCC	CCTTCTGAGTCTGGGTCAGGAAGATGTCCTTTGGACCAAAGCAGACTTCTGTATACGCAGCTCAGTTTCCCGGGAGTCGCCACAGATGTACCCACTAGCCC	chr12	120119183	NM_006253	2155	T	G
CCTTGGAAGACATAAGAAGCAGTGATACTCCCTGGCTCGGTTATTTTCTCCATACAATGCACACATGGTACAATGATAGAAGGCAAAATTGCCACTGTCTT	CCTTGGAAGACATAAGAAGCAGTGATACTCCCTGGCTCGGTTATTTTCTCTATACAATGCACACATGGTACAATGATAGAAGGCAAAATTGCCACTGTCTT	chr14	21820178	NM_007192	4137	C	T
CCTTTAGGGTTAGTCCTCAGACTAATGATAGTGTCTGCTTTCTGCATGAACGGCAATATGGGACTCCCTCCAAGCTAGGGTTTGGCAAGTCTGCCCTAGAG	CCTTTAGGGTTAGTCCTCAGACTAATGATAGTGTCTGCTTTCTGCATGAATGGCAATATGGGACTCCCTCCAAGCTAGGGTTTGGCAAGTCTGCCCTAGAG	chr8	38706369	NM_001122824,NM_001146216,NM_006283	2395,3571,3625	C	T
CGCAACGTGGCGCAGTATAACGCCAACCATCCCGACTTCCCCATGCAGATCGAGCAGCTGGAGCGCTACATTCAGCGATATCTGGTTTATGCCATACTCTG	CGCAACGTGGCGCAGTATAACGCCAACCATCCCGACTTCCCCATGCAGATTGAGCAGCTGGAGCGCTACATTCAGCGATATCTGGTTTATGCCATACTCTG	chr14	102482399	NM_001376	7613	C	T
CGCCAGATGAAAGCAATCAAGTTTCTTCTTTTCCACTTTTACTTATGAGCAGGATATTGATTACAAAGTTTTTCTTCTTTAACCAAAAAGGAAAGACAACG	CGCCAGATGAAAGCAATCAAGTTTCTTCTTTTCCACTTTTACTTATGAGCGGGATATTGATTACAAAGTTTTTCTTCTTTAACCAAAAAGGAAAGACAACG	chr1	1477244	NM_014188	1112	A	G
CGCCCTAAAGATCATGAAAGTGAACTATGAGCAGATTGTGAAGGCACACCAGGACAACCCCCATGAAGGGGAGGACCAGGTCTCTGACCAGGTCAAGTTCA	CGCCCTAAAGATCATGAAAGTGAACTATGAGCAGATTGTGAAGGCACACCGGGACAACCCCCATGAAGGGGAGGACCAGGTCTCTGACCAGGTCAAGTTCA	chr17	40722029	NM_170607,NM_198204,NM_198205	733,571,481	A	G
CGCCTCTCTGTTATGGCTCAGTACCTCTGCAATGTTCGACACATCTTTACGATTCCAGGACAAGCTTTTGTCCCCAAACCAGAGGTGGACGTGGGCGTGGT	CGCCTCTCTGTTATGGCTCAGTACCTCTGCAATGTTCGACACATCTTTACAATTCCAGGACAAGCTTTTGTCCCCAAACCAGAGGTGGACGTGGGCGTGGT	chr6	155606325	NM_016020	688	G	A
CGCTGGTTCCTCACCTGCATTAACCAGCCCCAGTTCCGGGCTGTCTTGGGCGAAGTGAAACTGTGTGAGAAGATGGCCCAGTTTGATGCTAAAAAGTTTGC	CGCTGGTTCCTCACCTGCATTAACCAGCCCCAGTTCCGGGCTGTCTTGGGGGAAGTGAAACTGTGTGAGAAGATGGCCCAGTTTGATGCTAAAAAGTTTGC	chr11	62334908	NM_001404	761	C	G
CGCTTCCTGCCCAACGGCTGTTTCATTGAGGACATTCTTCAGAACTGGACGGACAACTATGACCTCCTTGAGGACAATCACTCCTACATCCAGTGGCTGTT	CGCTTCCTGCCCAACGGCTGTTTCATTGAGGACATTCTTCAGAACTGGACAGACAACTATGACCTCCTTGAGGACAATCACTCCTACATCCAGTGGCTGTT	chr20	61440971	NM_007346	389	G	A
CGGAGCACCACCTCTTGCACTGTGAGGAGTTTATTGATGAATTCAATGGGTTGCACATGTCCAAGGACAAGAGGATCAAGTCAGGGAAGCAGTCCAGTACC	CGGAGCACCACCTCTTGCACTGTGAGGAGTTTATTGATGAATTCAATGGGCTGCACATGTCCAAGGACAAGAGGATCAAGTCAGGGAAGCAGTCCAGTACC	chr16	80718879	NM_152342	277	T	C
CGGCCAAGCCCCCTTCTCACTGGACTGAGACATGAGGCTGAGCTGGTTCCGGGTCCTGACAGTACTGTCCATCTGCCTGAGCGCCGTGGCCACGGCCACGG	CGGCCAAGCCCCCTTCTCACTGGACTGAGACATGAGGCTGAGCTGGTTCCAGGTCCTGACAGTACTGTCCATCTGCCTGAGCGCCGTGGCCACGGCCACGG	chr11	64009879	NM_057092	122	G	A
CGGCTAGGGGTCCTCGGGATGCCGTTCTGTTCCAACCTCCTGCTCTGGGACGTGGACATGCCTCAAGGATACAGGGAGCCGGCGGCCTCTCGACGGCACGC	CGGCTAGGGGTCCTCGGGATGCCGTTCTGTTCCAACCTCCTGCTCTGGGAGGTGGACATGCCTCAAGGATACAGGGAGCCGGCGGCCTCTCGACGGCACGC	chr16	87864475	NM_003486	3697	C	G
CGGGCTCCGAGTGTCAACGAGAGCTAGAGACATGAGGCTGAGCTGGTTCCGGGTCCTGACAGTACTGTCCATCTGCCTGAGCGCCGTGGCCACGGCCACGG	CGGGCTCCGAGTGTCAACGAGAGCTAGAGACATGAGGCTGAGCTGGTTCCAGGTCCTGACAGTACTGTCCATCTGCCTGAGCGCCGTGGCCACGGCCACGG	chr11	64009879	NM_001135208	131	G	A
CGGGTTCGTGGTGAGAAGCCGTCAAGCAGGAGTAGAAATTGGTATGCTTAGAAGCAGATTCTAAAAGCAGTTTCTCTTCAGAACATCTTTTTTCATACCAC	CGGGTTCGTGGTGAGAAGCCGTCAAGCAGGAGTAGAAATTGGTATGCTTAAAAGCAGATTCTAAAAGCAGTTTCTCTTCAGAACATCTTTTTTCATACCAC	chr12	93862989	NM_172177,NR_038159	90,90	G	A
CGTGTTATTGGAAGCGGTTGCAATCTGGATTCAGCCCGATTCCGTTACCTAATGGGGGAAAGGCTGGGAGTTCACCCATTAAGCTGTCATGGGTGGGTCCT	CGTGTTATTGGAAGCGGTTGCAATCTGGATTCAGCCCGATTCCGTTACCTGATGGGGGAAAGGCTGGGAGTTCACCCATTAAGCTGTCATGGGTGGGTCCT	chr11	18424487	NM_001135239,NM_001165414,NM_001165415,NM_001165416,NM_005566,NR_028500	617,888,791,791,791,673	A	G
CGTTAAATGCCTGTCTCCCCGCGGATCATGGGCTCCTCGAGGACAGGGACTGGCCTGTCTGTCCACTGCTGTAACCCCGCGCCGGCATAGGGACCTAAGGC	CGTTAAATGCCTGTCTCCCCGCGGATCATGGGCTCCTCGAGGACAGGGACCGGCCTGTCTGTCCACTGCTGTAACCCCGCGCCGGCATAGGGACCTAAGGC	chr6	33267672	NM_172209	3297	T	C
CGTTGTCTCCTCCACCTAGCAGTTGGTTGGCAACCCCTTCCTCAGTCCCCTGCTGAAAACCCTCCAGTCAGCGCTTATCCCTTCTGCTCTCTCCCCTCACC	CGTTGTCTCCTCCACCTAGCAGTTGGTTGGCAACCCCTTCCTCAGTCCCCGGCTGAAAACCCTCCAGTCAGCGCTTATCCCTTCTGCTCTCTCCCCTCACC	chr6	31583827	NM_004847	520	T	G
CGTTTGCTTGAGGAAAAGAAAAAGCTTGAAGAAGAAGTCAGTAAGTTGCGTAGTAGCAGTTTTGTTCCTTCACCATATGTAGCTACAGCCCCAGAACTTTA	CGTTTGCTTGAGGAAAAGAAAAAGCTTGAAGAAGAAGTCAGTAAGTTGCGCAGTAGCAGTTTTGTTCCTTCACCATATGTAGCTACAGCCCCAGAACTTTA	chr8	53555069	NM_001083617,NM_014781	4737,4737	T	C
CTAAGTAAACCATACCTAACCTACCCCAGTGTGGGTGTGGGCCTCTGAATATAACCCACACCCAGCGTAGGGGGAGTCTGAGCCGGGAGGGCTCCCGAGTC	CTAAGTAAACCATACCTAACCTACCCCAGTGTGGGTGTGGGCCTCTGAATCTAACCCACACCCAGCGTAGGGGGAGTCTGAGCCGGGAGGGCTCCCGAGTC	chr19	39369369	NM_001193286,NM_012237,NM_030593,NR_034146	1738,1898,1890,1821	A	C
CTACCCAATAGACGCCAGTAGCACCCCGAATTGACAACCCAAACTCTCCAGACATCACCAACTGTCCCCTGCGAGGAGAAATCACTCCTGGGGGAGAACCA	CTACCCAATAGACGCCAGTAGCACCCCGAATTGACAACCCAAACTCTCCACACATCACCAACTGTCCCCTGCGAGGAGAAATCACTCCTGGGGGAGAACCA	chr7	50470156	NM_001220766,NM_001220767,NM_001220768,NM_001220769,NM_001220771,NM_001220772,NM_001220773,NM_001220775,NM_001220776,NM_006060	3285,3255,3285,3159,3117,2736,2997,2871,2841,3546	G	C
CTAGAGAAGCAGCAGAAGAGAGAGCAACTCATAGACATGAATGCAGAGGGCGATGAGACAGGTGTGATGGACAGTCTTCTAGAAGCCCTGCAGTCAGGGGC	CTAGAGAAGCAGCAGAAGAGAGAGCAACTCATAGACATGAATGCAGAGGGTGATGAGACAGGTGTGATGGACAGTCTTCTAGAAGCCCTGCAGTCAGGGGC	chr5	140903792	NM_001079812,NM_005219	3693,3720	C	T
CTAGCTCCCAACCCCACAGCCTCTCCAAGGACCCAGGCGCCAGCAGCCCCAGGACACAGGGGACTCAGTGTGTGGGACTTGGTCACTCCATGTCAGACACA	CTAGCTCCCAACCCCACAGCCTCTCCAAGGACCCAGGCGCCAGCAGCCCCGGGACACAGGGGACTCAGTGTGTGGGACTTGGTCACTCCATGTCAGACACA	chr20	61598899	NM_022082	1542	A	G
CTCATGCAGCCTATGGGCTAGGCTTTAGGGTCCGCGGTTGGTCAGACCGGAGCACTTGGCCTGAAGACCTGGAATTGGCGACTTCGATATTAACAAGGATG	CTCATGCAGCCTATGGGCTAGGCTTTAGGGTCCGCGGTTGGTCAGACCGGGGCACTTGGCCTGAAGACCTGGAATTGGCGACTTCGATATTAACAAGGATG	chr5	140027216	NM_001185012,NM_002488,NR_033697	155,155,155	A	G
CTCCATCCTCGGCCTCCCAAAGTGCTGGAATCACAGGGGTGAGCCACCGCACCCAGCCCTCTCTCTTCCTCAATGCACTCTGCTTCTTCCGTTCTTCCGAA	CTCCATCCTCGGCCTCCCAAAGTGCTGGAATCACAGGGGTGAGCCACCGCGCCCAGCCCTCTCTCTTCCTCAATGCACTCTGCTTCTTCCGTTCTTCCGAA	chr19	2072646	NM_130807	1720	A	G
CTCCGGGAGCTTCCAAAAGTGCCCACCCACGTGCCAGTGTGCGTGCTGGGAAACTACCGGGACATGGGCGAGCACCGAGTCATCCTGCCGGACGACGTGCG	CTCCGGGAGCTTCCAAAAGTGCCCACCCACGTGCCAGTGTGCGTGCTGGGGAACTACCGGGACATGGGCGAGCACCGAGTCATCCTGCCGGACGACGTGCG	chr9	139726239	NM_001173988,NM_001173989,NM_024718	800,800,800	A	G
CTCGATCACAGAGAGAGAGAATCCAGTGCGAATAACTCTGTGTCACCCTCGGAAAGCCTCCGGGCCAGTGAGAAGCACCGGGGCTCTGCGGACTACAGCAT	CTCGATCACAGAGAGAGAGAATCCAGTGCGAATAACTCTGTGTCACCCTCCGAAAGCCTCCGGGCCAGTGAGAAGCACCGGGGCTCTGCGGACTACAGCAT	chr15	70352968	NM_001105192,NM_005078,NM_020908	1734,1734,1734	G	C
CTCTAGCGTTCGTCTGGAGTAGCGCCACCCCGGCTTCCTGGGGACACAGGGTTGGCACCATGGGGCCCACCAGCGTCCCGCTGGTCAAGGCCCACCGCAGC	CTCTAGCGTTCGTCTGGAGTAGCGCCACCCCGGCTTCCTGGGGACACAGGTTTGGCACCATGGGGCCCACCAGCGTCCCGCTGGTCAAGGCCCACCGCAGC	chr1	101704532	NM_001400	506	G	T
CTCTTAAGTGCCTCACCCTGGGCCCTCACTATTGTTTCCAGTGAGCTCCAGCTTGCTCCATCCATGACCACAGTGGACCAGCTCGAGTCTCAAGTGGACAA	CTCTTAAGTGCCTCACCCTGGGCCCTCACTATTGTTTCCAGTGAGCTCCACCTTGCTCCATCCATGACCACAGTGGACCAGCTCGAGTCTCAAGTGGACAA	chr4	184618936	NM_021942,NM_199053	3001,3001	G	C
CTGAATAAGCAGTGGCATGACCAAAAAGACTGGTAGAAGGAGAGAATTTCTTGGCCAAATCCTTCATACCAGGTACCACTTCTTGAGTAACTGAGAGTTGA	CTGAATAAGCAGTGGCATGACCAAAAAGACTGGTAGAAGGAGAGAATTTCCTGGCCAAATCCTTCATACCAGGTACCACTTCTTGAGTAACTGAGAGTTGA	chr3	191114266	NM_174908,NM_178335	6228,6756	T	C
CTGAATTCTCATTTTCAGATGGAGAAGTGGCAGAAAAAGCAGAGGTTTACGGGTCAGAAAATGAAAGTGAACGGAACTGTCTAGAAGAATCAGAGGGCTGC	CTGAATTCTCATTTTCAGATGGAGAAGTGGCAGAAAAAGCAGAGGTTTACAGGTCAGAAAATGAAAGTGAACGGAACTGTCTAGAAGAATCAGAGGGCTGC	chr5	96503523	NM_001159749,NM_018343	1155,1155	G	A
CTGACCCTGGCCACGGCCATCAACCAAAGAGGCATCTATGTGATCCAGGCGCCCAAAGGTGGCCAAAAGATTTCCCCAGACACGGTTCTGCACTTGATCCT	CTGACCCTGGCCACGGCCATCAACCAAAGAGGCATCTATGTGATCCAGGCACCCAAAGGTGGCCAAAAGATTTCCCCAGACACGGTTCTGCACTTGATCCT	chr17	78311508	NM_001256071	4800	G	A
CTGACCCTGGGCATCACGCGCATCCTAGAATCTTCCCCAGGTGTGACTGAGGTGACCATCATAGAAAAGCCTCCTGCTGAACGTCATATGATTTCTTCCTG	CTGACCCTGGGCATCACGCGCATCCTAGAATCTTCCCCAGGTGTGACTGAAGTGACCATCATAGAAAAGCCTCCTGCTGAACGTCATATGATTTCTTCCTG	chr18	34398914	NM_015476	536	G	A
CTGACCCTGTGGGTGGACCCCTATGAGGTGTCCTACCGCATTGGGGAGGACGGCTCCATCTGCGTCTTGTACGAGGAGGCCCCACTGGCCGCCTCCTGTGG	CTGACCCTGTGGGTGGACCCCTATGAGGTGTCCTACCGCATTGGGGAGGATGGCTCCATCTGCGTCTTGTACGAGGAGGCCCCACTGGCCGCCTCCTGTGG	chr1	203276437	NM_006763	419	C	T
CTGAGCAGCGCCATCGTGACCATGCCCCACTTTGAGTTCCGCAACATCTGTGACACCAAGCTGGAGAGCATTGGCCAGAGGATTGCCTGCTACCAGGAGTT	CTGAGCAGCGCCATCGTGACCATGCCCCACTTTGAGTTCCGCAACATCTGCGACACCAAGCTGGAGAGCATTGGCCAGAGGATTGCCTGCTACCAGGAGTT	chr20	47267480	NM_020820	2792	T	C
CTGAGCTACCTGTCCATGTGGCTGCACCAGCCCTATGTGGAGAGCGACAGCAGGCTGCATCTGGAGAGCATGCTGCTGGAGACAGGCCACCGAGCTCTCTG	CTGAGCTACCTGTCCATGTGGCTGCACCAGCCCTATGTGGAGAGCGACAGTAGGCTGCATCTGGAGAGCATGCTGCTGGAGACAGGCCACCGAGCTCTCTG	chr14	102814945	NM_032630	653	C	T
CTGAGGGCTAAGCCACGACCTTATCCATGAGTGGCGAAGACACCCCTGAGGAAAGGATTGCTTGCACCTCACATCTGTCTTCTTCTAAGATTACTCGGAGA	CTGAGGGCTAAGCCACGACCTTATCCATGAGTGGCGAAGACACCCCTGAGTAAAGGATTGCTTGCACCTCACATCTGTCTTCTTCTAAGATTACTCGGAGA	chr16	12665244	NM_032167	5262	G	T
CTGATAGAGATCAAAGTCCCTTCTCAAAAATAAAACAAAGCAGTCAGGACAATGAATTAAAGTCCTCCATGTTGAAAAATAAGGAGGATGAGAAGATCAGA	CTGATAGAGATCAAAGTCCCTTCTCAAAAATAAAACAAAGCAGTCAGGACGATGAATTAAAGTCCTCCATGTTGAAAAATAAGGAGGATGAGAAGATCAGA	chr2	170493863	NM_004792	2315	A	G
CTGATGGTTTTGGAGTTCCTTAATGCATTTGGGGAACTTTTTGATCTTCAAGATGAGTTTCCTGATGGAGTAACCCTAGAAGTATTAGAGGAAGCTCTTGT	CTGATGGTTTTGGAGTTCCTTAATGCATTTGGGGAACTTTTTGATCTTCAGGATGAGTTTCCTGATGGAGTAACCCTAGAAGTATTAGAGGAAGCTCTTGT	chr14	35263983	NM_013448,NM_182648	1903,1903	A	G
CTGATGTCTGTGATTGCCGGGGAGGCTGTCGCATCCGTGAGGACCCTGGATGACAAACAGGTGCTGCAGCAGTGCATGGCCACGCTCCGGGAGCTGTTCAA	CTGATGTCTGTGATTGCCGGGGAGGCTGTCGCATCCGTGAGGACCCTGGACGACAAACAGGTGCTGCAGCAGTGCATGGCCACGCTCCGGGAGCTGTTCAA	chr6	18215303	NM_153042	1720	T	C
CTGATTTGATGGCAATTGAATTTTCATTTTACAATAGATAAATGCTTGTGCTACCTAAAGCACTTAGCACACAGTTAAATTATATTTACATCCTAGACCCA	CTGATTTGATGGCAATTGAATTTTCATTTTACAATAGATAAATGCTTGTGTTACCTAAAGCACTTAGCACACAGTTAAATTATATTTACATCCTAGACCCA	chr6	96054588	NM_024641	1876	C	T
CTGCACCTCTGTTCATCCCTGTATTCCTAACTAAATTCCAGAAAATCTTCTACAACACTGGAGTCCTATTTTTCTTCTTGAGACCTCCTTTGAAGAAATCA	CTGCACCTCTGTTCATCCCTGTATTCCTAACTAAATTCCAGAAAATCTTCCACAACACTGGAGTCCTATTTTTCTTCTTGAGACCTCCTTTGAAGAAATCA	chr12	55343628	NM_001098815,NM_001136030,NM_001261844,NM_014796	2224,2321,2073,2164	T	C
CTGCAGCTTCGTGCTCGCCCTTATGCAGAAGCACCGTCGCCGCGAGCGCCGCTTCGGCCGCGACATGGAGACTATTGGCTTCGCGGTCTACGAGGTCCCTC	CTGCAGCTTCGTGCTCGCCCTTATGCAGAAGCACCGTCGCCGCGAGCGCCCCTTCGGCCGCGACATGGAGACTATTGGCTTCGCGGTCTACGAGGTCCCTC	chr11	64972286	NM_005186,NR_040008	1480,1410	G	C
CTGCAGGATGCCTACAGCTTCTCCCGGAAGATTACAGAGGCCATTGGCATCATCAGCAAGATGATGTATGAAAACACAACTACAGTGGTGCAGGAGGTGAT	CTGCAGGATGCCTACAGCTTCTCCCGGAAGATTACAGAGGCCATTGGCATAATCAGCAAGATGATGTATGAAAACACAACTACAGTGGTGCAGGAGGTGAT	chr12	6631169	NM_014865	1966	C	A
CTGCCAGGCCTCCTGATCACTTGCCACGTGGCACGCATCCCTCTGCCAGCCGGATACAGAGAAGAGATTGTGCGGTACCTGCGGTCAGTGCAGCTCCCTGA	CTGCCAGGCCTCCTGATCACTTGCCACGTGGCACGCATCCCTCTGCCAGCTGGATACAGAGAAGAGATTGTGCGGTACCTGCGGTCAGTGCAGCTCCCTGA	chr21	47642609	NM_001001438,NM_001145437,NM_002340	442,574,442	C	T
CTGCCCTGCCCACCCTCTGGAGAAGGTGGGCACTGGATTAGTTAACAGACAACACGTTACTAGCAGTCACTTGATCTCCGTGGCTTTGGTTTAAAAGACAC	CTGCCCTGCCCACCCTCTGGAGAAGGTGGGCACTGGATTAGTTAACAGACGACACGTTACTAGCAGTCACTTGATCTCCGTGGCTTTGGTTTAAAAGACAC	chr1	182352621	NM_001033044,NM_001033056,NM_002065	2582,2284,2938	A	G
CTGCGGATTAAGATCCTGGGCGACTGCTACTACTGCATCTGCGGCTTGCCCGACTACCGGGAGGACCACGCCGTCTGCTCCATCCTCATGGGGCTGGCCAT	CTGCGGATTAAGATCCTGGGCGACTGCTACTACTGCATCTGCGGCTTGCCTGACTACCGGGAGGACCACGCCGTCTGCTCCATCCTCATGGGGCTGGCCAT	chr2	25064193	NM_004036	1330	C	T
CTGCTCCGGACCCTGGATGTCCAGTGGGTGGAGGGACTAAAGGATGCCCAGATGCGGGATCTCCTGTCCCCGCCCACAGACAACAGGCCAGGTCAGATGGA	CTGCTCCGGACCCTGGATGTCCAGTGGGTGGAGGGACTAAAGGATGCCCAAATGCGGGATCTCCTGTCCCCGCCCACAGACAACAGGCCAGGTCAGATGGA	chr12	121878659	NM_001005366,NM_032590	3770,3674	G	A
CTGCTGTTCACATTTCTGGTCCAGCTGGAGAACTACCCTCCCAACACGGAGGTCAACCTCACTCTGATCTGGTGCGTGGTGCTGAAGCTGGCCAGCTTGGG	CTGCTGTTCACATTTCTGGTCCAGCTGGAGAACTACCCTCCCAACACGGAAGTCAACCTCACTCTGATCTGGTGCGTGGTGCTGAAGCTGGCCAGCTTGGG	chr17	76131070	NM_152468	1489	G	A
CTGCTGTTCGCCCCCTTCATCGTCTACTACTTCATCATGGCTTGTGACCAGTACAGCTGCGCCCTGACTGGCCCTGTGGTGGACATCGTCACCGGACATGC	CTGCTGTTCGCCCCCTTCATCGTCTACTACTTCATCATGGCTTGTGACCAATACAGCTGCGCCCTGACTGGCCCTGTGGTGGACATCGTCACCGGACATGC	chr11	71155171	NM_001163817	439	G	A
CTGGAAAGATCATGATGGTGGCCCAGCCTTGGGATGTCATGTGGGACTGTATCCTAGGGCGATCCAGTTGTGCAGCCTTCTGACCATCAGCCAAGGGAAGC	CTGGAAAGATCATGATGGTGGCCCAGCCTTGGGATGTCATGTGGGACTGTGTCCTAGGGCGATCCAGTTGTGCAGCCTTCTGACCATCAGCCAAGGGAAGC	chr3	44906746	NM_144638	563	A	G
CTGGATTTGCAACATCCTCAAAGAACAGCAACGGGCCTTGAGCAGAATTGAGAAGGAAATACCCCCACCTGCCCTCAGCCGTTAAGTGGGCTTTGCTATTC	CTGGATTTGCAACATCCTCAAAGAACAGCAACGGGCCTTGAGCAGAATTGGGAAGGAAATACCCCCACCTGCCCTCAGCCGTTAAGTGGGCTTTGCTATTC	chr11	33913568	NM_005574	269	A	G
CTGGCCCATCTGCCTGCTGCCCTGAGCCCCGGTTCTGTCAGGGTCCCTAAGGGAGGACACTCAGGGCCTGTGGCCAGGCAGGGCGGAGGCCTGCTGTGCTG	CTGGCCCATCTGCCTGCTGCCCTGAGCCCCGGTTCTGTCAGGGTCCCTAAAGGAGGACACTCAGGGCCTGTGGCCAGGCAGGGCGGAGGCCTGCTGTGCTG	chr11	66043898	NM_030981	890	G	A
CTGGTGTGCCCGCTCTCCAAGAAGCCGCTCAGATATGAAGCATCAACAAACGAATTGATTAATGAAGAGTTGGGAATAGCTTATCCAATCATTGATGGGAT	CTGGTGTGCCCGCTCTCCAAGAAGCCGCTCAGATATGAAGCATCAACAAATGAATTGATTAATGAAGAGTTGGGAATAGCTTATCCAATCATTGATGGGAT	chr4	89443162	NM_001042616,NM_032906	326,326	C	T
CTGGTTCACTACCAATGCCTGAGCTTTTCTCTTACATAGAAAAACTGTCCGCTCTCAGTAATCACAAGCAGCATCCGTTTTGTTTTCTCTTCTTGGGAGAC	CTGGTTCACTACCAATGCCTGAGCTTTTCTCTTACATAGAAAAACTGTCCACTCTCAGTAATCACAAGCAGCATCCGTTTTGTTTTCTCTTCTTGGGAGAC	chr8	22278781	NM_001128431,NM_001135153,NM_015359	3224,3265,3224	G	A
CTGTGCCAGTGACCAGAGCACCCAGGGCTGGCCAGTCACTGAGGGAACAGCGTCTCGGAACTGCTGGTCCTCATTCCTTGCTTCCCGTCCCCCCGGTAGAC	CTGTGCCAGTGACCAGAGCACCCAGGGCTGGCCAGTCACTGAGGGAACAGTGTCTCGGAACTGCTGGTCCTCATTCCTTGCTTCCCGTCCCCCCGGTAGAC	chr1	154321663	NM_020452	3741	C	T
CTGTGGCCTAGGCTTTGCCTATTTCCAGTGGGCGAGCTAGCTAGATCCTCCTCCCTTAAATAAGCCAGTGTTTTTAAGACAGAATACTACTTGCATAGTGG	CTGTGGCCTAGGCTTTGCCTATTTCCAGTGGGCGAGCTAGCTAGATCCTCGTCCCTTAAATAAGCCAGTGTTTTTAAGACAGAATACTACTTGCATAGTGG	chr2	61405865	NM_152392	1311	C	G
CTGTTTGACCACATTGCCGAATGCCTGGCTAACTTCATGGATAAGCTACAAATCAAAGACAAGAAGCTCCCACTGGGTTTTACCTTCTCGTTCCCCTGCCA	CTGTTTGACCACATTGCCGAATGCCTGGCTAACTTCATGGATAAGCTACATATCAAAGACAAGAAGCTCCCACTGGGTTTTACCTTCTCGTTCCCCTGCCA	chr2	75099477	NM_000189	2352	A	T
CTGTTTTAAGAGGAACAGAAGGGAAATCTGCTACCTAGTCTATACACAGCGTGAACCTCACAGGGGGCTTCTGATACCCTCAAACATGGAGAACAGTAAGG	CTGTTTTAAGAGGAACAGAAGGGAAATCTGCTACCTAGTCTATACACAGCATGAACCTCACAGGGGGCTTCTGATACCCTCAAACATGGAGAACAGTAAGG	chr3	150260853	NM_014445	2099	G	A
CTTAATCATCTGCTTACCTAGTCATTACTCAATCTGCAGAAACTTCATAAAGGAAAAGTGCTGCATTGTTTTTACAAATAACAGTTTGTAGGGAAAATATG	CTTAATCATCTGCTTACCTAGTCATTACTCAATCTGCAGAAACTTCATAAGGGAAAAGTGCTGCATTGTTTTTACAAATAACAGTTTGTAGGGAAAATATG	chr17	27587796	NM_020772	5938	A	G
CTTAGACTACGACTCAAGAACTATATGATGCCAGCTAAAGGGAAGAAGACTGACAAACAACCCCTGCAGAAGCCCTCACATTGCACCATCTATGTGGCAAA	CTTAGACTACGACTCAAGAACTATATGATGCCAGCTAAAGGGAAGAAGACCGACAAACAACCCCTGCAGAAGCCCTCACATTGCACCATCTATGTGGCAAA	chr5	145508340	NM_020117	3013	T	C
CTTCAGCCAATTCTTCAGCAGAAGAAAGAAAAAGACATAATGAAAAAAACAATAAACTTTGCAAGGTTTTGTGCCCATGAAAATTGTTCTGCTGATTTACA	CTTCAGCCAATTCTTCAGCAGAAGAAAGAAAAAGACATAATGAAAAAAACGATAAACTTTGCAAGGTTTTGTGCCCATGAAAATTGTTCTGCTGATTTACA	chr2	182374534	NM_000885	2608	A	G
CTTCCAGTAACAGAAAAGGTGACCGAAAACCAGATACCAGCCAAAAATTCTAGTACAGAACCTAAAGGTTTCACTGAATGCGAAATGACGAAATCTAGCCC	CTTCCAGTAACAGAAAAGGTGACCGAAAACCAGATACCAGCCAAAAATTCCAGTACAGAACCTAAAGGTTTCACTGAATGCGAAATGACGAAATCTAGCCC	chr7	36455477	NM_018685	1710	T	C
CTTCCCCTCCAACATGGGTGGCGGAGAGAGGTGCGCATCAAGAAGGGCAGCCACCGATGGCAGGGGGAGACCTGGTATTATGGCCCCTGTGGGAAGAGGAT	CTTCCCCTCCAACATGGGTGGCGGAGAGAGGTGCGCATCAAGAAGGGCAGTCACCGATGGCAGGGGGAGACCTGGTATTATGGCCCCTGTGGGAAGAGGAT	chr12	57004268	NM_013449	1904	C	T
CTTCGCCTCAGTTTGAACATTGACCCTGATGCAAAGGTGGAAGAAGAGCCCGAAGAAGAACCTGAAGAGACAGCAGAAGACACAACAGAAGACACAGAGCA	CTTCGCCTCAGTTTGAACATTGACCCTGATGCAAAGGTGGAAGAAGAGCCTGAAGAAGAACCTGAAGAGACAGCAGAAGACACAACAGAAGACACAGAGCA	chr12	104341103	NM_003299	2382	C	T
CTTGAACCTCATTCTCACCACACTCTGGAGCAACCCGGACATGGACACTCCCACAGTGGCCAGGGCCCCATTCTGTCTGTGGGACTGTGGGTTCTCAGTGG	CTTGAACCTCATTCTCACCACACTCTGGAGCAACCCGGACATGGACACTCGCACAGTGGCCAGGGCCCCATTCTGTCTGTGGGACTGTGGGTTCTCAGTGG	chr6	33169895	NM_001077516,NM_006979	744,1047	C	G
CTTGCAGCTGCAGCAGCTGCAGCAGCTGCAGAGCGCTGCTCCTGGCTGGTGCCACTGGTGCGCACGCTGCTAGACCGTGCCTATGAGCCGCTGGGGCTGCA	CTTGCAGCTGCAGCAGCTGCAGCAGCTGCAGAGCGCTGCTCCTGGCTGGTACCACTGGTGCGCACGCTGCTAGACCGTGCCTATGAGCCGCTGGGGCTGCA	chr3	47043622	NM_015175	5174	G	A
CTTGGAAATACAATGAGACTCATCAGAAACATTTACATATTTTGTAGTATTGTTATGACAGCAGAGGGTGATGCTCCAGAGCTGCCAGAAGAAAGGGAACT	CTTGGAAATACAATGAGACTCATCAGAAACATTTACATATTTTGTAGTATAGTTATGACAGCAGAGGGTGATGCTCCAGAGCTGCCAGAAGAAAGGGAACT	chr4	38777173	NM_001017388,NM_001195106,NM_001195107,NM_030956	171,488,360,677	T	A
CTTTCTACAAGTATAAGAGACTTACAGAATTTTAAAGTCTTATTACAACACAGTAGGTAATAAAGGCTTTTATGTGTCTAACTAGAGACATAAAGTGACTG	CTTTCTACAAGTATAAGAGACTTACAGAATTTTAAAGTCTTATTACAACAGAGTAGGTAATAAAGGCTTTTATGTGTCTAACTAGAGACATAAAGTGACTG	chr1	236381825	NM_019891	1651	C	G
CTTTTCAAACATTATGAAGCTGTTCATGATGCTGGTAATGACTCAGGTCATGGAGGAGAGTCTAATCTTGCTTTGAAGCGAGATGATGTAACACTGCTCAG	CTTTTCAAACATTATGAAGCTGTTCATGATGCTGGTAATGACTCAGGTCACGGAGGAGAGTCTAATCTTGCTTTGAAGCGAGATGATGTAACACTGCTCAG	chr12	93258665	NM_003566	481	T	C
CTTTTGGAATTGGAAGCACCGCTGAAAATTTGTGGAGATATTCATGGACAATATACAGATTTACTGAGATTATTTGAATATGGAGGTTTCCCACCAGAAGC	CTTTTGGAATTGGAAGCACCGCTGAAAATTTGTGGAGATATTCATGGACAGTATACAGATTTACTGAGATTATTTGAATATGGAGGTTTCCCACCAGAAGC	chr2	29001691	NM_002709,NM_206876	566,361	A	G
CTTTTTGCCTATGCAGATTAATACTAACAAGAGCAAAGATGCATCTACAAACCCCCCAAACAGAGAAACGATTGGATCAGCACAGTGTAAAGAGTTGTTTG	CTTTTTGCCTATGCAGATTAATACTAACAAGAGCAAAGATGCATCTACAAGCCCCCCAAACAGAGAAACGATTGGATCAGCACAGTGTAAAGAGTTGTTTG	chr8	17796382	NM_006197	898	A	G
GAAAAACAAGATGAATTAAAGCGATCTGCCATGAGAGCAGTAGCAGCACTGCTAACCATTCCAGAAGCAGAGAAGAGTCCACTGATGAGTGAATTCCAGTC	GAAAAACAAGATGAATTAAAGCGATCTGCCATGAGAGCAGTAGCAGCACTACTAACCATTCCAGAAGCAGAGAAGAGTCCACTGATGAGTGAATTCCAGTC	chr12	67706466	NM_018448	3986	G	A
GAAAAATATTTTAACCATAAGGCTCTTCAGCTTCTTCACTGTTTCCCTCTGGACATACGATTAAAAGATGGCAGTTTATTTTGGCAGTCACCAAAGAGGCC	GAAAAATATTTTAACCATAAGGCTCTTCAGCTTCTTCACTGTTTCCCTCTTGACATACGATTAAAAGATGGCAGTTTATTTTGGCAGTCACCAAAGAGGCC	chr4	68497597	NM_018227	2224	G	T
GAAAATGAAAACAAATGCCTTGTACTACAGGCAGCCTCTGAAGGTGACCACATAACTGTCTTCACTGTGACCAATCGGAGTCCCTGCTTGCTTGTGAAGAA	GAAAATGAAAACAAATGCCTTGTACTACAGGCAGCCTCTGAAGGTGACCAGATAACTGTCTTCACTGTGACCAATCGGAGTCCCTGCTTGCTTGTGAAGAA	chr11	121502745	NM_003105	9247	C	G
GAAAGGAAGGTTTTCAATAGTGTAATACTGCAGCGATGTAGATAAAATCACAAATGTATAATGTGTTAGGTTGAATAAGGTGTGGAAAATGCTTTTCTGTT	GAAAGGAAGGTTTTCAATAGTGTAATACTGCAGCGATGTAGATAAAATCAGAAATGTATAATGTGTTAGGTTGAATAAGGTGTGGAAAATGCTTTTCTGTT	chr11	10801186	NM_014633	4205	C	G
GAAATCTGTTCACCGAGTGTTGGCGGAACTGGATGATGAGAGTGAGCCTCCTGAGAACCCGCCACCGGTCCTTATGGAGCCCAGGAAGAAACTCCGTGTAG	GAAATCTGTTCACCGAGTGTTGGCGGAACTGGATGATGAGAGTGAGCCTCTTGAGAACCCGCCACCGGTCCTTATGGAGCCCAGGAAGAAACTCCGTGTAG	chr6	31129707	NM_001077511,NM_007109	1246,1492	C	T
GAAATGAAGGAGATACTGTAAGGGATTCCATTGGCTTCATTTCTTCTCAGGTGCCCGAAGACCCTTCTACTTTAGTTACTGTAGATGAAATACAAGATGAC	GAAATGAAGGAGATACTGTAAGGGATTCCATTGGCTTCATTTCTTCTCAGATGCCCGAAGACCCTTCTACTTTAGTTACTGTAGATGAAATACAAGATGAC	chr2	71654175	NM_001014972,NM_001252612,NM_001252613,NM_014497	5489,5815,5499,5499	G	A
GAAATTTACATCATCCTCAAGTAAAATAAATATCAGTTAAATATTGGAAGCTGTGTGTAAGATTGATTCAGCATTCCATGCACTTGCTTTAAAATTTAGTC	GAAATTTACATCATCCTCAAGTAAAATAAATATCAGTTAAATATTGGAAGTTGTGTGTAAGATTGATTCAGCATTCCATGCACTTGCTTTAAAATTTAGTC	chr6	79911190	NM_001201362,NM_001201363,NM_004242,NM_138730	1242,786,693,652	C	T
GAACAGGAAAAGTCTTGGCAAGACTCAGAGAGATTAAAAGGAATCTTAGAGCGTGGAAAAGAAGAATTGGCTGAAGCTGAGATTATAAAAGATTCGCCTGA	GAACAGGAAAAGTCTTGGCAAGACTCAGAGAGATTAAAAGGAATCTTAGAACGTGGAAAAGAAGAATTGGCTGAAGCTGAGATTATAAAAGATTCGCCTGA	chr12	27064232	NM_018164	2361	G	A
GAACCATTCACCGGAGCGCGCAGCGGGTGGAGTGTGGCTCGGAGGACCGCGGCGGGTCAAGCACCTTTCTCCCCCATATCTGAAAGCATGCCCTTTGTCCA	GAACCATTCACCGGAGCGCGCAGCGGGTGGAGTGTGGCTCGGAGGACCGCAGCGGGTCAAGCACCTTTCTCCCCCATATCTGAAAGCATGCCCTTTGTCCA	chr19	35739702	NM_001260489,NM_001260490,NM_015925,NM_205834,NM_205835	144,144,144,144,144	G	A
GAAGAAGAGATGTACAACAATGAGTCAGCTGGCCCAGCCTTTGAAGAATTTCTTCAACTATTGGGAGAGCGAGTTCGGCTCAAAGGATTTGAGAAGTATCG	GAAGAAGAGATGTACAACAATGAGTCAGCTGGCCCAGCCTTTGAAGAATTCCTTCAACTATTGGGAGAGCGAGTTCGGCTCAAAGGATTTGAGAAGTATCG	chr14	72117156	NM_015556	2271	T	C
GAAGCAAGCAGATGAACTAATTTCATTTCAAGGCAGTTTTTAAAGAAGTCTTGGAAACAGACGGCGGCACCTTTCCTCTAATCCAGCAAAGTGATTCCCTG	GAAGCAAGCAGATGAACTAATTTCATTTCAAGGCAGTTTTTAAAGAAGTCATGGAAACAGACGGCGGCACCTTTCCTCTAATCCAGCAAAGTGATTCCCTG	chr17	12895855	NM_001165962,NM_018127,NM_173717	2758,2878,2875	T	A
GAAGTAACTGAATTGAGGAGATTAACGGGCAGTTATAACACCATGGTTGGAAACAATGAAGGCAGTATGGTACTTGGCCTCAAGCTTCCTAATCTTCTTGG	GAAGTAACTGAATTGAGGAGATTAACGGGCAGTTATAACACCATGGTTGGGAACAATGAAGGCAGTATGGTACTTGGCCTCAAGCTTCCTAATCTTCTTGG	chr22	44368204	NM_015380	608	A	G
GAAGTTTCTATGATCAGAGATATTCGAGAGAGGGAGATTCGGATCTATACGGATGCAGGCCGTATTTGTAGACCACTTCTGATTGTGGAAAAACAAAAGCT	GAAGTTTCTATGATCAGAGATATTCGAGAGAGGGAGATTCGGATCTATACAGATGCAGGCCGTATTTGTAGACCACTTCTGATTGTGGAAAAACAAAAGCT	chr4	57881715	NM_000938	1891	G	A
GAATTCTTATGACTGCCACACAGGAATCCAGGGGAAACATCATGAAGATATCAGATGTAAAATCCCGAGTTCAAGATTTGTGGAGAGGCCTGATGAACGAG	GAATTCTTATGACTGCCACACAGGAATCCAGGGGAAACATCATGAAGATACCAGATGTAAAATCCCGAGTTCAAGATTTGTGGAGAGGCCTGATGAACGAG	chr11	6737974	NR_003945	5137	T	C
GAATTTAATACCACTGGGAAGAAGTATGGTAGTGGTGGATGAAGGGTGGATATTTTAAATTGTGCAGTTACAGTTTACTGTCCTATTACCTCTGCTCGTTT	GAATTTAATACCACTGGGAAGAAGTATGGTAGTGGTGGATGAAGGGTGGACATTTTAAATTGTGCAGTTACAGTTTACTGTCCTATTACCTCTGCTCGTTT	chr4	68484199	NM_018227	3727	T	C
GACAGAAGATGCCTCCAAAACCAGGAAGCAACCACTTTCCAAAAAGACAAAGAAATCTCATATTGCTAATGAAGTTGAAGAAAATGACAGCATCTTTGTAA	GACAGAAGATGCCTCCAAAACCAGGAAGCAACCACTTTCCAAAAAGACAAGGAAATCTCATATTGCTAATGAAGTTGAAGAAAATGACAGCATCTTTGTAA	chr3	10074549	NM_001018115,NM_033084	176,176	A	G
GACCACGACTTTTCAGAATCCAGTGAGGAGGAGGCGCCCGCAGAAGCCTCGAGCGGGGCACTGAGAAGCAAGCATGGTGAGAAGGCTCCTATGACTTCTAG	GACCACGACTTTTCAGAATCCAGTGAGGAGGAGGCGCCCGCAGAAGCCTCAAGCGGGGCACTGAGAAGCAAGCATGGTGAGAAGGCTCCTATGACTTCTAG	chr2	231331896	NM_001080391,NM_001206701,NM_001206702,NM_001206704,NM_003113	1398,1398,1398,1433,1398	G	A
GACCAGCCAACAGCTTGATAGACCAGTGCAGCCAGAGAGACCACCAAACAGAGCCCCCAAAAGACAGACATCTCTGCTAGCTGGACAGCCAGGTGGACCCC	GACCAGCCAACAGCTTGATAGACCAGTGCAGCCAGAGAGACCACCAAACACAGCCCCCAAAAGACAGACATCTCTGCTAGCTGGACAGCCAGGTGGACCCC	chr2	131131424	NM_001142370,NM_014369	1790,2111	G	C
GACCGTAGCCTGACGGGCAAGCTGGAACCGGTGTCTCCCCCCAGCCCCCCGCACACTGACCCTGAGCTGGAGCTGGTGCCGCCACGGCTGTCCAAGGAGGA	GACCGTAGCCTGACGGGCAAGCTGGAACCGGTGTCTCCCCCCAGCCCCCCACACACTGACCCTGAGCTGGAGCTGGTGCCGCCACGGCTGTCCAAGGAGGA	chr12	124957627	NM_001077261,NM_001206654,NM_006312	783,783,783	G	A
GACCTTGAGAAATTTTCTAGAGTCCTGGTGGAGCAGCAGCAGGACCGAGCCCGGAGAGAGCAAGAAAGGATTCGTCTGTTTTCTGCTGATCCCTTTGACCT	GACCTTGAGAAATTTTCTAGAGTCCTGGTGGAGCAGCAGCAGGACCGAGCTCGGAGAGAGCAAGAAAGGATTCGTCTGTTTTCTGCTGATCCCTTTGACCT	chr1	15959977	NM_032341	762	C	T
GACGAGGTGGTGGTGACGAATACTGTCCCTCATGAGGTTCAGAAGCTGCAATGTCCCAAGATAAAGACTGTGGATATCAGTTTGATTCTTTCTGAAGCCAT	GACGAGGTGGTGGTGACGAATACTGTCCCTCATGAGGTTCAGAAGCTGCAGTGTCCCAAGATAAAGACTGTGGATATCAGTTTGATTCTTTCTGAAGCCAT	chr17	74307737	NM_002766	1490	A	G
GACGCCTAGATCTCTTTCCCAGGGCCATGGCGAACCCGAAGCTGCTGGGAATGGGGCTAAGCGAGGCGGAGGCGATCGGTGCTGATTCGGCGCGATTTGAG	GACGCCTAGATCTCTTTCCCAGGGCCATGGCGAACCCGAAGCTGCTGGGACTGGGGCTAAGCGAGGCGGAGGCGATCGGTGCTGATTCGGCGCGATTTGAG	chr19	49954807	NM_017916	309	A	C
GACTCAGACATCTGGCCCAGCCATCAGCAGCAACCTAGTAACCCGGCGTCATCCAGCGTGTCCAAAGTAGCATTGGCCCTACAGTCATGAGAGACTTGGGT	GACTCAGACATCTGGCCCAGCCATCAGCAGCAACCTAGTAACCCGGCGTCCTCCAGCGTGTCCAAAGTAGCATTGGCCCTACAGTCATGAGAGACTTGGGT	chr16	12663277	NM_032167	3295	A	C
GACTTAAATAACTTGCTGTTCTGCTGCCAGTGTGTGGACGTGGTATTTTACAACCCCAATTTAAAGAAAGTTGTAGAGGCCCACAAGATCGTTCTCTGCGC	GACTTAAATAACTTGCTGTTCTGCTGCCAGTGTGTGGACGTGGTATTTTATAACCCCAATTTAAAGAAAGTTGTAGAGGCCCACAAGATCGTTCTCTGCGC	chr5	95091194	NM_014899	1314	C	T
GACTTCCATCTACGCAGCAGTCACCCCAGAGCTGGAAGGAGTTGGTGGCCATTACCTATACAACGAGAAAGAGACCAAGTCCCTCCACGTCACCTACAACC	GACTTCCATCTACGCAGCAGTCACCCCAGAGCTGGAAGGAGTTGGTGGCCGTTACCTATACAACGAGAAAGAGACCAAGTCCCTCCACGTCACCTACAACC	chrX	2139200	NM_145177	924	A	G
GAGAAACCTTACAAATGTAATTCATGCGGCAAGGTCTTTAGTCGCAATTCACACCTTGCAGAACATTGTAGAATTCATACTGGAGAGAAACCTTACAAATG	GAGAAACCTTACAAATGTAATTCATGCGGCAAGGTCTTTAGTCGCAATTCGCACCTTGCAGAACATTGTAGAATTCATACTGGAGAGAAACCTTACAAATG	chr19	52825235	NM_144684	802	A	G
GAGAACAGTGGCTTGCTGCAGGAGCTGGAGGAGCTGAGAAAGCAAGCCGACAAAGCCAAAGCTGCTCAAACAGCGGAAGATGCCATGCAGATAATGGAACA	GAGAACAGTGGCTTGCTGCAGGAGCTGGAGGAGCTGAGAAAGCAAGCCGAGAAAGCCAAAGCTGCTCAAACAGCGGAAGATGCCATGCAGATAATGGAACA	chr12	122812503	NM_001247997,NM_002956,NM_198240	3395,3362,3257	C	G
GAGAACCGGCTGAGCTGCCCCATCACTGCGCTGGGCCGGACAATGGCCACATTCCCCGTGGCACCCCGCTACGCTAAGATGCTGGCACTGAGCCGACAACA	GAGAACCGGCTGAGCTGCCCCATCACTGCGCTGGGCCGGACAATGGCCACGTTCCCCGTGGCACCCCGCTACGCTAAGATGCTGGCACTGAGCCGACAACA	chr12	125441359	NM_032656	2430	A	G
GAGAACCTACACCGCGTGGAGAAGGTCCACTGGGGCACCCGTTACGCCATCACCATCGCCTTCAGCTGCAACCCCGACCATGGCATCGAGGACCCAGCGTT	GAGAACCTACACCGCGTGGAGAAGGTCCACTGGGGCACCCGTTACGCCATTACCATCGCCTTCAGCTGCAACCCCGACCATGGCATCGAGGACCCAGCGTT	chr17	80350331	NM_024648,NM_175902,NR_033265	1055,1268,1260	C	T
GAGAAGAATACTTACGGTTGATAATGTGTAACATGATCTGAAATGTGACTAATTTGAGCCTCTTTGTCCCATCGTCCTGTTTTTGAATTATTGACATTGTC	GAGAAGAATACTTACGGTTGATAATGTGTAACATGATCTGAAATGTGACTCATTTGAGCCTCTTTGTCCCATCGTCCTGTTTTTGAATTATTGACATTGTC	chr4	42412687	NM_001105529,NM_006095	5928,5973	A	C
GAGAAGCGGGTCCTACGCACGCTTTGTTGTCGCGCTTTGCCTCCGTCCTTGCCCCTACTCCCGCCTTACCTGACTTCCTTTTCGGAGGAAGATCCTTGAGC	GAGAAGCGGGTCCTACGCACGCTTTGTTGTCGCGCTTTGCCTCCGTCCTTCCCCCTACTCCCGCCTTACCTGACTTCCTTTTCGGAGGAAGATCCTTGAGC	chr19	41257176	NM_004596	418	G	C
GAGACAACGGAGACTGTGCTCTGTGCCCTGGGCCTGGTGCTGGGCCTAGTCGGCATCATCGTGGGCACCGTCCTCATCATAAAGTCTCTGCGTTCTGGCCA	GAGACAACGGAGACTGTGCTCTGTGCCCTGGGCCTGGTGCTGGGCCTAGTGGGCATCATCGTGGGCACCGTCCTCATCATAAAGTCTCTGCGTTCTGGCCA	chr6	33036505	NM_001242524,NM_001242525,NM_033554	903,827,812	C	G
GAGACCTTCCAGCTGGAGATCGACCGCGACACCAAAAAGTGTGCCTTCCGTACCCACACGGGCAAGTACTGGACGCTGACGGCCACCGGGGGCGTGCAGTC	GAGACCTTCCAGCTGGAGATCGACCGCGACACCAAAAAGTGTGCCTTCCGGACCCACACGGGCAAGTACTGGACGCTGACGGCCACCGGGGGCGTGCAGTC	chr7	5642979	NM_003088	1056	T	G
GAGACGCCTCCAGATGCCCTTATATTGGAATCTCCATTCACTAATATCCGCGAAGAAGCTAAGAGCCATCCATTTTCAGTGATATATCGATACTTCCCTGG	GAGACGCCTCCAGATGCCCTTATATTGGAATCTCCATTCACTAATATCCGTGAAGAAGCTAAGAGCCATCCATTTTCAGTGATATATCGATACTTCCCTGG	chr20	25288632	NM_001042472,NM_015600	1116,1116	C	T
GAGACTAGCTTCAGCTTTTGCTATTTTTTTTAAGTGGGAGAAGGGTGGGCAGTTATCACTGGGGAAGAGAGGACCGGCCACCTGTCCAGCATGGGCTCCAG	GAGACTAGCTTCAGCTTTTGCTATTTTTTTTAAGTGGGAGAAGGGTGGGCGGTTATCACTGGGGAAGAGAGGACCGGCCACCTGTCCAGCATGGGCTCCAG	chr17	76672002	NM_004762,NM_017456	1439,1436	A	G
GAGAGGATGTCTGGGGTGTCCGAGCCCCTGAGTCGAGTAAAGTTGGGCACGTTACGCCGGCCTGAAGGCCCTGCAGAGCCCATGGTGGTGGTACCAGTAGA	GAGAGGATGTCTGGGGTGTCCGAGCCCCTGAGTCGAGTAAAGTTGGGCACATTACGCCGGCCTGAAGGCCCTGCAGAGCCCATGGTGGTGGTACCAGTAGA	chr8	27255146	NM_004103,NM_173174,NM_173175,NM_173176	298,853,200,285	G	A
GAGAGTGAATAACACTCTGTCCAGCCAAATTAGCCGTTTACAGAATATCCGGAATACCATTGAAGAGACTGGAAACTTGGCTGAACAAGCGCGTGCCCATG	GAGAGTGAATAACACTCTGTCCAGCCAAATTAGCCGTTTACAGAATATCCAGAATACCATTGAAGAGACTGGAAACTTGGCTGAACAAGCGCGTGCCCATG	chr1	183099560	NM_002293	3619	G	A
GAGATGGGCCTGGGGAAGACCATCCAGACCATCGCGCTCATCACGTACCTCATGGAGCACAAACGCATCAATGGGCCCTTCCTCATCATCGTGCCTCTCTC	GAGATGGGCCTGGGGAAGACCATCCAGACCATCGCGCTCATCACGTACCTTATGGAGCACAAACGCATCAATGGGCCCTTCCTCATCATCGTGCCTCTCTC	chr19	11123738	NM_001128844,NM_001128846,NM_001128847,NM_001128849,NM_003072	2748,2388,2388,2462,2672	C	T
GAGCAAGAAAGTTCAACGAGGATCTGCATAAACAGGGTTCCTGAGCTCACTGAAAAGACTATTGTGCCTTAGGAAAAGCATTTGCTGTGTTTCGTTAGCAT	GAGCAAGAAAGTTCAACGAGGATCTGCATAAACAGGGTTCCTGAGCTCACCGAAAAGACTATTGTGCCTTAGGAAAAGCATTTGCTGTGTTTCGTTAGCAT	chr6	33054331	NM_002121	913	T	C
GAGCAAGCAGCGAGTCTTGAAGCTCTGTTTGGTGCTTTGGATCCATTTCCATCGGTCCTTACAGCCGCTCGTCAGACTCCAGCAGCCAAGATGGTGAAGCA	GAGCAAGCAGCGAGTCTTGAAGCTCTGTTTGGTGCTTTGGATCCATTTCCGTCGGTCCTTACAGCCGCTCGTCAGACTCCAGCAGCCAAGATGGTGAAGCA	chr9	113018755	NM_001244938,NM_003329	166,166	A	G
GAGCAGCACCGGCAGATAGAGGAGACCCTGGCTCATTTCCACCTCACCAAGGACATGCTGCTGGAGGTGAAGAAGAGGATGCGGGCCGAGATGGAGCTGGG	GAGCAGCACCGGCAGATAGAGGAGACCCTGGCTCATTTCCACCTCACCAAAGACATGCTGCTGGAGGTGAAGAAGAGGATGCGGGCCGAGATGGAGCTGGG	chr10	71142420	NM_033496,NM_033498,NM_033500	1541,1813,1906	G	A
GAGCCGGTCAGCGTGGGAACCCCCTCGGAAGGGGAAGGGTTGGGTGCTGACGGGCAGGAGCACAAAGAAGACACATTCGATGTGTTCCGACAGAGGATGAT	GAGCCGGTCAGCGTGGGAACCCCCTCGGAAGGGGAAGGGTTGGGTGCTGATGGGCAGGAGCACAAAGAAGACACATTCGATGTGTTCCGACAGAGGATGAT	chr19	19105259	NM_001017392	3311	C	T
GAGCGGCTCTTCACCAACCTCAAGGACACCTCCTCCAAGGTCATCCAGTCCGTCGCTAATTATGCAAAGGGTGACCTGGACATATCTTACATCACATCCAG	GAGCGGCTCTTCACCAACCTCAAGGACACCTCCTCCAAGGTCATCCAGTCTGTCGCTAATTATGCAAAGGGTGACCTGGACATATCTTACATCACATCCAG	chr4	882643	NM_005255	1396	C	T
GAGCTCCTAGAATCCATTTCTCCAGCTTTGTTAAGCTACCTGCAAGAACACGCCCAAGAAGTGGTGCTAGATAAGTCTGCGTGTGTGTTGGTGTCTGACAT	GAGCTCCTAGAATCCATTTCTCCAGCTTTGTTAAGCTACCTGCAAGAACATGCCCAAGAAGTGGTGCTAGATAAGTCTGCGTGTGTGTTGGTGTCTGACAT	chr9	2811505	NM_014878	1587	C	T
GAGCTCTATGTCTACAATACCAGAAAGGACACCTGGACCAAAGTTGACATCCCCAGTCCACCTCCGAGGCGCTGTGCTCACCAGGCGGTGGTAGTGCCTCA	GAGCTCTATGTCTACAATACCAGAAAGGACACCTGGACCAAAGTTGACATACCCAGTCCACCTCCGAGGCGCTGTGCTCACCAGGCGGTGGTAGTGCCTCA	chr16	87788833	NM_001184854,NM_001184856,NM_017566	267,438,438	C	A
GAGCTGGAAGAAGAAAAGAAGAAGAAATCCTGGGATTTTGGGGCTTTCCAGTCCAGCTCGGCAACAGACTCTTCCATGGAGGAGATCTTTCAGCACCTGAT	GAGCTGGAAGAAGAAAAGAAGAAGAAATCCTGGGATTTTGGGGCTTTCCAATCCAGCTCGGCAACAGACTCTTCCATGGAGGAGATCTTTCAGCACCTGAT	chr21	42824733	NM_001144925,NM_002462	2642,2216	G	A
GAGGCCAAGGGCACGGAGTTTGCTGAGAGTGCAGATGCAGCCCTGCAGGGAGACCCTGCCCTCCAAGATGCTGGTGATAGCAGCAGAAAGGAGTACTTTAT	GAGGCCAAGGGCACGGAGTTTGCTGAGAGTGCAGATGCAGCCCTGCAGGGCGACCCTGCCCTCCAAGATGCTGGTGATAGCAGCAGAAAGGAGTACTTTAT	chr2	127453664	NM_001256584,NM_002101,NM_016815	1480,662,605	A	C
GAGGCCCTGCCTGCTCACAGCGGGGCGCCCCTGCTTGTGGAGGAGAATGGCGCCATCCCTAAGACCCCAGTCCAATACCTGCTCCCTGAGGCCAAGGCCCA	GAGGCCCTGCCTGCTCACAGCGGGGCGCCCCTGCTTGTGGAGGAGAATGGAGCCATCCCTAAGACCCCAGTCCAATACCTGCTCCCTGAGGCCAAGGCCCA	chr2	219266423	NM_001206878,NM_182642	279,540	C	A
GAGGTCTCAAAGACCCCAGAGGCTCGGGAGGCACCTGCCACCCAGGCCTCATCTACTACTCAGCTGACTGATACCCAGGTTCTGGCAGCTGAAAACAAGAG	GAGGTCTCAAAGACCCCAGAGGCTCGGGAGGCACCTGCCACCCAGGCCTCGTCTACTACTCAGCTGACTGATACCCAGGTTCTGGCAGCTGAAAACAAGAG	chrX	54836361	NM_014599,NM_177433,NM_201222	351,346,445	A	G
GAGTCCAGCTCTGACCACACACCCACTTCACATGCCACAGCTGAGCCAGTACCCCAGGAGAAAACACCCCCAACAACTGTGTCAGGCAAAGTGATGTGTGA	GAGTCCAGCTCTGACCACACACCCACTTCACATGCCACAGCTGAGCCAGTGCCCCAGGAGAAAACACCCCCAACAACTGTGTCAGGCAAAGTGATGTGTGA	chr4	75938236	NM_015393	898	A	G
GAGTGGACCTGGTTCCAATCAAGCCTCTCCCCAATGTGGTGACTCTCCAGCAGGACATCACAACAGAACGTTGTAGGCAGGCCCTGAGGAAGGAGCTGAAG	GAGTGGACCTGGTTCCAATCAAGCCTCTCCCCAATGTGGTGACTCTCCAGGAGGACATCACAACAGAACGTTGTAGGCAGGCCCTGAGGAAGGAGCTGAAG	chr17	61903445	NM_017647	917	C	G
GATAAAAGTGAGCTGGTACAGAAAGCCAAACTCGCTGAGCAGGCTGAGCGATATGATGATATGGCTGCAGCCATGAAGGCAGTCACAGAACAGGGGCATGA	GATAAAAGTGAGCTGGTACAGAAAGCCAAACTCGCTGAGCAGGCTGAGCGCTATGATGATATGGCTGCAGCCATGAAGGCAGTCACAGAACAGGGGCATGA	chr20	43530234	NM_003404,NM_139323	342,247	A	C
GATAACTCTGGACTTCTCAAAGATGGTGATGCCCAGTCACTTAAGGAACACCTTATTGATGAATTGGATTACATACTGTTGCCAACTGAAGGTTGGAATAA	GATAACTCTGGACTTCTCAAAGATGGTGATGCCCAGTCACTTAAGGAACATCTTATTGATGAATTGGATTACATACTGTTGCCAACTGAAGGTTGGAATAA	chr12	62696599	NM_001252078,NM_001252079,NM_006313	321,321,321	C	T
GATAATGATTAACTTATATTGCATGTTCTCTTCCTTTCACTTTTTTCAGTTTCTACATTTCAGACCGAGCTTGTCAGCTTTTTTGAAAACACATCAGTAGA	GATAATGATTAACTTATATTGCATGTTCTCTTCCTTTCACTTTTTTCAGTGTCTACATTTCAGACCGAGCTTGTCAGCTTTTTTGAAAACACATCAGTAGA	chr12	24968150	NM_001178091,NM_001178092,NM_001178093,NM_001178094,NM_005504	4369,4297,4076,4373,4480	T	G
GATACTGCCCACCACCCCCATCTCAGAACAGAAGGGTGGGAAGCCAGAGCCGCCTGCCATGCCCCAGCCAGTCCCCACAGCATAACAGGGTCTCCTTGGCA	GATACTGCCCACCACCCCCATCTCAGAACAGAAGGGTGGGAAGCCAGAGCAGCCTGCCATGCCCCAGCCAGTCCCCACAGCATAACAGGGTCTCCTTGGCA	chr11	75115875	NM_001260507	624	C	A
GATCCTGGTGTGGCCAAGTCTCAGCTCCTGTCATACATTGATCGACTGGCGCCTCGCAGCCAGTACACAACAGGCCGGGGCTCCTCAGGAGTGGGGCTTAC	GATCCTGGTGTGGCCAAGTCTCAGCTCCTGTCATACATTGATCGACTGGCACCTCGCAGCCAGTACACAACAGGCCGGGGCTCCTCAGGAGTGGGGCTTAC	chr7	99694931	NM_005916,NM_182776	1704,1783	G	A
GATGAAGGAACTCAGCATTGAAAGTTGGGGGATTAGTAACCTTGTTACAACGGTTTCTTTTTCATTTTAGCCTATTTTAATGGCTATTGGTAAGATACTGT	GATGAAGGAACTCAGCATTGAAAGTTGGGGGATTAGTAACCTTGTTACAATGGTTTCTTTTTCATTTTAGCCTATTTTAATGGCTATTGGTAAGATACTGT	chr12	4462161	NM_020375	1196	C	T
GATGAGAAGCTAACTAAAGAGGAAATATTGGAGAACTGGAACATGTTTGTCGGAAGCCAAGCTACCAATTACGGGGAAGATCTCACAAAAAATCATGATGA	GATGAGAAGCTAACTAAAGAGGAAATATTGGAGAACTGGAACATGTTTGTTGGAAGCCAAGCTACCAATTACGGGGAAGATCTCACAAAAAATCATGATGA	chr11	32125961	NM_002901	1205	C	T
GATGGACCCTCCCACAGCCAGGCCTACAGAACCAGAGCCAGCTGATCTCAGATTGCCAAGAAACTAGAAGCCACTTGCACGGTGTGGCCAGAGCCTCAGCT	GATGGACCCTCCCACAGCCAGGCCTACAGAACCAGAGCCAGCTGATCTCATATTGCCAAGAAACTAGAAGCCACTTGCACGGTGTGGCCAGAGCCTCAGCT	chr5	150410219	NM_001252392,NM_001252393	2030,2133	G	T
GATGGTGAGATCGACCTGCGTTCCTGCACGGATGTCACTGAGTACGCGGTGCAGCGCAACTATGGCTTCCAGATCCACACCAAGGATGCTGTCTATACCTT	GATGGTGAGATCGACCTGCGTTCCTGCACGGATGTCACTGAGTACGCGGTACAGCGCAACTATGGCTTCCAGATCCACACCAAGGATGCTGTCTATACCTT	chr22	38151170	NM_007032,NM_138632	415,415	G	A
GATGTAAGAGTCATAAATATATGCAATTAAAGAAGTTCATAGATTTCACATGAATGTAAATGTGTTATATGGAGACATGTCTTGTAAACAGTTGAATGTAT	GATGTAAGAGTCATAAATATATGCAATTAAAGAAGTTCATAGATTTCACACGAATGTAAATGTGTTATATGGAGACATGTCTTGTAAACAGTTGAATGTAT	chr5	102538752	NM_015216	5123	T	C
GATGTCCTTGACCTCCACCGTATATTTGAGCCCAACTGCTTGGACGCCTTTCCAAATCTGAAGGACTTCATCTCCCGCTTTGAGGGCTTGGAGAAGATCTC	GATGTCCTTGACCTCCACCGTATATTTGAGCCCAACTGCTTGGACGCCTTCCCAAATCTGAAGGACTTCATCTCCCGCTTTGAGGGCTTGGAGAAGATCTC	chr1	110201699	NM_000850,NR_024538	848,766	T	C
GATGTCGCCGCCGCCGACAGGATAGGACCAAGGAGAGGCCACGACTGAAGAAGCAAGTGTCTGTGTCCTCAACCGATTCCTTAGACGAGGACAGAATTGAT	GATGTCGCCGCCGCCGACAGGATAGGACCAAGGAGAGGCCACGACTGAAGCAGCAAGTGTCTGTGTCCTCAACCGATTCCTTAGACGAGGACAGAATTGAT	chr17	2203167	NM_017575	935	A	C
GATTATAATACTTCTTTACCCAGACCTGCACTGGGTGGCTCTATTCCCACATTGCCTCTTCGGTCTAATAGCATACCAGGTGCGAGACCAGTATTGCAACA	GATTATAATACTTCTTTACCCAGACCTGCACTGGGTGGCTCTATTCCCACGTTGCCTCTTCGGTCTAATAGCATACCAGGTGCGAGACCAGTATTGCAACA	chr20	46268493	NM_001174087,NM_001174088,NM_006534,NM_181659	3141,3126,3141,3141	A	G
GATTCCCCAGCCACTACGCCAAATATATCTGTGAAGAAGAAAAACAAAGATGGAAAGGGAAACACAATTTATCTTTGGGAGTTTTTACTGGCACTGCTCCA	GATTCCCCAGCCACTACGCCAAATATATCTGTGAAGAAGAAAAACAAAGACGGAAAGGGAAACACAATTTATCTTTGGGAGTTTTTACTGGCACTGCTCCA	chr13	41517985	NM_001145353,NM_172373	762,979	T	C
GATTTACACTGGTTCAATTTACAAATTTTCAACTTTATGATAGGTTTATCCGGGTACTAAATGCATTTCAACTTGATAGTTTCAACTTATGATAGGTTTAC	GATTTACACTGGTTCAATTTACAAATTTTCAACTTTATGATAGGTTTATCAGGGTACTAAATGCATTTCAACTTGATAGTTTCAACTTATGATAGGTTTAC	chr3	160152299	NM_001002800,NM_005496	4682,4837	C	A
GCAAGTGGTTATTTGGATTGCTTGCTTCCCTTTTTCCACCTGGGACATTGTAATCATAAAATAACAGTAAATTCCAAACCTCAAAAACTATTATGGCCTGA	GCAAGTGGTTATTTGGATTGCTTGCTTCCCTTTTTCCACCTGGGACATTGCAATCATAAAATAACAGTAAATTCCAAACCTCAAAAACTATTATGGCCTGA	chr22	38879940	NM_001098504,NM_006386	4299,4293	T	C
GCAATAGCCTAGAGAACGATGACTTGTCGGCACCAGGAAGAGAGCCAGGGCACTTCAATCCAGAAAGCAGAGAAGATACCAGAGGAGGGAATGAGAAGGGC	GCAATAGCCTAGAGAACGATGACTTGTCGGCACCAGGAAGAGAGCCAGGGGACTTCAATCCAGAAAGCAGAGAAGATACCAGAGGAGGGAATGAGAAGGGC	chr2	238672703	NM_001137552,NM_001137553,NM_004735	2639,2471,2567	C	G
GCACCTCCTTTGGTGAAACCACGGCCAATGTTCCTTAGCTGCACCAGGCCCGAAGCTGTTCCCATGCTTGAGCTTCCATGGGGAGGATGCTGAGTGAGCAG	GCACCTCCTTTGGTGAAACCACGGCCAATGTTCCTTAGCTGCACCAGGCCGGAAGCTGTTCCCATGCTTGAGCTTCCATGGGGAGGATGCTGAGTGAGCAG	chr2	191829353	NM_014905	3915	C	G
GCACCTTTTATCTAATGAGAGTTTTTACAGCTCATCATTCAAATAACGCACAAAAAACAAAAGCCGCTATGACCGGCGTTGCCTCTCACTTTGAAAGAAAG	GCACCTTTTATCTAATGAGAGTTTTTACAGCTCATCATTCAAATAACGCAAAAAAAACAAAAGCCGCTATGACCGGCGTTGCCTCTCACTTTGAAAGAAAG	chr6	24535208	NM_001080,NM_170740	2904,2943	C	A
GCACTAGATAGATTTAAAAACAGATTGAAGGACTATCCCCAGTATTGTCAGCATTTGGCTTCTATCAGTCACTTTATGCAATTTCCACATCATTTACAGGA	GCACTAGATAGATTTAAAAACAGATTGAAGGACTATCCCCAGTATTGTCAACATTTGGCTTCTATCAGTCACTTTATGCAATTTCCACATCATTTACAGGA	chr16	58587737	NM_001265612,NM_016284,NM_206999,NR_049763	3237,3252,3252,3237	G	A
GCAGAACCGAGGTGGTCCGGAGCAGCCTGCATCCCGTGTTCTCCAAGGTCTTCACGGTGGACTACTACTTCGAGGAGGTGCAGAGGCTGCGCTTTGAGGTG	GCAGAACCGAGGTGGTCCGGAGCAGCCTGCATCCCGTGTTCTCCAAGGTCCTCACGGTGGACTACTACTTCGAGGAGGTGCAGAGGCTGCGCTTTGAGGTG	chr16	89644001	NM_153636	359	T	C
GCAGAAGGAGGAGGAGATGGAGGGGGACTACCAAGAAACCTGGAAAGCCACGGGGAGCCGATCCTATAGCCCTGACCACAGGCAGAAGAAACATAGGAAAC	GCAGAAGGAGGAGGAGATGGAGGGGGACTACCAAGAAACCTGGAAAGCCATGGGGAGCCGATCCTATAGCCCTGACCACAGGCAGAAGAAACATAGGAAAC	chr1	24077451	NM_003198	494	C	T
GCAGCCCTTGGGAAGGACACCATTCCGTGGCTCGGCCACCTCCTCGTGGGCCTCAGCGGGGCTTTTGGCTTCATCATCTTAGTGTACTTGCTGATCAACTG	GCAGCCCTTGGGAAGGACACCATTCCGTGGCTCGGCCACCTCCTCGTGGGTCTCAGCGGGGCTTTTGGCTTCATCATCTTAGTGTACTTGCTGATCAACTG	chr22	37531436	NM_000878	881	C	T
GCATTTCTGTGGATCCGAGGAGGCGGAACAAGTCCACGGAGTCCCTGCAGGCCAACGTGCAGCGGCTGAAGGAGTACCGCTCCAAACTCATCCTCTTCCCC	GCATTTCTGTGGATCCGAGGAGGCGGAACAAGTCCACGGAGTCCCTGCAGACCAACGTGCAGCGGCTGAAGGAGTACCGCTCCAAACTCATCCTCTTCCCC	chr16	89628073	NM_000977,NM_001243130,NM_033251	410,353,583	G	A
GCCAAACCCAGCAAAGATAATGAGGACGCCTTTTACAACTCTCAGAAGTTCGAAGTCCTGTACTGTGGAAAGGTGACCGTGACCCACAAGAAGGCCCCCTC	GCCAAACCCAGCAAAGATAATGAGGACGCCTTTTACAACTCTCAGAAGTTTGAAGTCCTGTACTGTGGAAAGGTGACCGTGACCCACAAGAAGGCCCCCTC	chr13	75936636	NM_014832	953	C	T
GCCAACCTGCTGCGCATTGGCTCTCTGGTGCTGCTGTTACACGATTCCTCTGACTACCTGCTGGAGGCCTGTAAGATGGTCAACTACATGCAGTATCAGCA	GCCAACCTGCTGCGCATTGGCTCTCTGGTGCTGCTGTTACACGATTCCTCCGACTACCTGCTGGAGGCCTGTAAGATGGTCAACTACATGCAGTATCAGCA	chr19	8321946	NM_024552	1046	T	C
GCCAAGATCCTTCGGCTCAGTGGAAAACCACAAAATGCGCCAGAGGGTTATCAGAACAGACTGAAAGTACTCTACAGCCAAAAGGCCACTCCTGGCTCCAG	GCCAAGATCCTTCGGCTCAGTGGAAAACCACAAAATGCGCCAGAGGGTTACCAGAACAGACTGAAAGTACTCTACAGCCAAAAGGCCACTCCTGGCTCCAG	chr1	43825644	NM_001255	533	T	C
GCCAAGTTTGTATACCTCAGACATCATGTGTACTGCAAAAGTCAAAAGCCATAAGCCAGAGGCCTAATTTGACAGTTGGCAGATTTAATTCAGCCATTCCA	GCCAAGTTTGTATACCTCAGACATCATGTGTACTGCAAAAGTCAAAAGCCGTAAGCCAGAGGCCTAATTTGACAGTTGGCAGATTTAATTCAGCCATTCCA	chr2	113513825	NM_152515	1202	A	G
GCCACCAGTGGCGGCCAGGGACCACCTTCAGCATCCACTCTCTGTTTGAGATGGGGGCTCCCAAAACCAGCTTACAATAGCCTTTTGCGCTGCCTGTCCTG	GCCACCAGTGGCGGCCAGGGACCACCTTCAGCATCCACTCTCTGTTTGAGCTGGGGGCTCCCAAAACCAGCTTACAATAGCCTTTTGCGCTGCCTGTCCTG	chr6	5109592	NM_001164841,NM_020408	672,547	A	C
GCCAGGGCCCGACTCCCTGTGACCACCTGGCGAATCTCAGCTGGAAGTGGTGGTCAAGCAGAGAGAACGATTGCAGGCACCACCCGGGCAGTGAGCAGAGG	GCCAGGGCCCGACTCCCTGTGACCACCTGGCGAATCTCAGCTGGAAGTGGAGGTCAAGCAGAGAGAACGATTGCAGGCACCACCCGGGCAGTGAGCAGAGG	chr22	36537500	NM_145640,NM_145641,NM_145642,NR_027833,NR_027834,NR_027835	995,2504,2441,1321,1205,1092	T	A
GCCATCCCACTGTTCTAGAGTCTAATTCTGATTTTAAAGTTATTCCCACTTTTGTTACCGAAAATAATGTTATCAAAAGTCTTACAGGTTCATATGCCAAA	GCCATCCCACTGTTCTAGAGTCTAATTCTGATTTTAAAGTTATTCCCACTATTGTTACCGAAAATAATGTTATCAAAAGTCTTACAGGTTCATATGCCAAA	chr16	19548030	NM_001199022,NM_014711	1286,1429	T	A
GCCCAGAGGAATGCCTCGCACAAAAGGTCTTCCCCACCCACCCCCAGCCCCCTAGTCTAATACCCACCCTGATACGTGCAATCATGTAGTTTTGGCGGAAA	GCCCAGAGGAATGCCTCGCACAAAAGGTCTTCCCCACCCACCCCCAGCCCACTAGTCTAATACCCACCCTGATACGTGCAATCATGTAGTTTTGGCGGAAA	chr16	8941934	NM_000303	1063	C	A
GCCCAGTCACCAAGTGCTCTCCAGCAGGTTACAGTACCTTTACCAGCATCGCAGCTTTCCTTGCCTAATTTTGGATCTACAGGGCAACCTCTAATTGCTTT	GCCCAGTCACCAAGTGCTCTCCAGCAGGTTACAGTACCTTTACCAGCATCCCAGCTTTCCTTGCCTAATTTTGGATCTACAGGGCAACCTCTAATTGCTTT	chr1	171556165	NM_015172	8033	G	C
GCCCCTCCTGGAGCAGAAAGTGCCTTTATCTCAGCCATCCGCAGACTGCTTGGCCAGATGCGGGGACAGGCTGGAATGAGGGAGGCGTCTTCATCTCCCTG	GCCCCTCCTGGAGCAGAAAGTGCCTTTATCTCAGCCATCCGCAGACTGCTCGGCCAGATGCGGGGACAGGCTGGAATGAGGGAGGCGTCTTCATCTCCCTG	chr17	75495397	NM_001113491,NM_001113492,NM_001113493,NM_001113494,NM_001113495,NM_006640	2544,2719,2705,2658,2358,3176	T	C
GCCCGGAAGGCCTTGCTGCAGGAGCAGGGGCTGCTGAGCATGCCTCCAGAACCAGGGTCCTCCCCACTGCCCACCCCTTTCGGGGCAGCGACAGCAACTGA	GCCCGGAAGGCCTTGCTGCAGGAGCAGGGGCTGCTGAGCATGCCTCCAGAGCCAGGGTCCTCCCCACTGCCCACCCCTTTCGGGGCAGCGACAGCAACTGA	chr15	89169614	NM_022767	325	A	G
GCCCGGGAGACCCAGAAGCACAAGAAGGACCTTCACCCATTGTTTGATGAGACCTTTGAATTCCTGGTGCCTGCTGAGCCGTGCCGCAAGGCTGGGGCATG	GCCCGGGAGACCCAGAAGCACAAGAAGGACCTTCACCCATTGTTTGATGAAACCTTTGAATTCCTGGTGCCTGCTGAGCCGTGCCGCAAGGCTGGGGCATG	chr17	73826120	NM_199242	3323	G	A
GCCCTGGAGCGAGCAAGCAGCCCCTCAGAACACGGCCCAAGGAAGAGCTACAGCCTAGGCAGCATCTACACTCGCCTGTATGGGCAGTCCCCTCCAGACTC	GCCCTGGAGCGAGCAAGCAGCCCCTCAGAACACGGCCCAAGGAAGAGCTATAGCCTAGGCAGCATCTACACTCGCCTGTATGGGCAGTCCCCTCCAGACTC	chr3	48508585	NM_016381,NM_033629	1357,1037	C	T
GCCCTGGCTGCAGAGTTTGGAGGCGAATCATTCACTTCAACATTCCAAACTCAATCACCACCATCTTTTTACAGGGCTGGGGACCCCATTCTTACTTACTT	GCCCTGGCTGCAGAGTTTGGAGGCGAATCATTCACTTCAACATTCCAAACACAATCACCACCATCTTTTTACAGGGCTGGGGACCCCATTCTTACTTACTT	chr10	97447373	NM_015631	847	T	A
GCCCTTGCAAAAATTGGGACTGAGGACAGTAGCACACGGAATGGTGGATCGTACATTTGCACCCAGAGCTACTAAACGCTCAGTGACCCCAGAGACCATTA	GCCCTTGCAAAAATTGGGACTGAGGACAGTAGCACACGGAATGGTGGATCATACATTTGCACCCAGAGCTACTAAACGCTCAGTGACCCCAGAGACCATTA	chr16	12667589	NM_032167	7607	G	A
GCCGAGACCGAAAGCAAGCCCCAGACAGAAGGCAAGAAGGCTAGCAAGTCTAGGCTGAGGTTCTCATCCAGTAAAATTTCTCCAGCACTAAGTGTGACTGA	GCCGAGACCGAAAGCAAGCCCCAGACAGAAGGCAAGAAGGCTAGCAAGTCCAGGCTGAGGTTCTCATCCAGTAAAATTTCTCCAGCACTAAGTGTGACTGA	chr11	130776613	NM_014758	2717	T	C
GCCGAGAGAACAATAAATCTGAGAAACCCTGTGCTCCAGCAGGTGCTGGAAGGAAGGAATGAGGTCCTGTGCGTTTTGACACAGAAGATCACGACGATGCA	GCCGAGAGAACAATAAATCTGAGAAACCCTGTGCTCCAGCAGGTGCTGGAGGGAAGGAATGAGGTCCTGTGCGTTTTGACACAGAAGATCACGACGATGCA	chr7	24758795	NM_001127453,NM_001127454,NM_004403	535,550,780	A	G
GCCGAGGACTCCAGCACACCGAGGGACATGCTGGGCCTGCGCCCCCCACTGCTCGCCCTGGTGGGGCTGCTCTCCCTCGGGTGCGTCCTCTCTCAGGAGTG	GCCGAGGACTCCAGCACACCGAGGGACATGCTGGGCCTGCGCCCCCCACTTCTCGCCCTGGTGGGGCTGCTCTCCCTCGGGTGCGTCCTCTCTCAGGAGTG	chr21	46330674	NM_000211	257	G	T
GCCGGCAGGCGCCCCAGCGGGATCCCAGAGAAGGATCTGCACAGTGTTATGGCACCCTACTTCCTGCAGCAACGGGACACCCTGCGGCGCCATGTGCAGAA	GCCGGCAGGCGCCCCAGCGGGATCCCAGAGAAGGATCTGCACAGTGTTATAGCACCCTACTTCCTGCAGCAACGGGACACCCTGCGGCGCCATGTGCAGAA	chr1	156206121	NM_001199664	232	G	A
GCCTACCTATACTCCTCGGCAGACCAGAGCAGCCTCATGGAGGAGTCGGCTGACCAGGCACAGCGGCGGGACGACATGCTGCGCATGTACCATGCCCTCAA	GCCTACCTATACTCCTCGGCAGACCAGAGCAGCCTCATGGAGGAGTCGGCCGACCAGGCACAGCGGCGGGACGACATGCTGCGCATGTACCATGCCCTCAA	chr19	10939792	NM_001005360,NM_001005361,NM_001005362,NM_001190716,NM_004945	2329,2329,2317,2329,2317	T	C
GCCTATGAGATGGCCGTGAGAGGCCTGATCCGGCCCATGAACAAGTCCCCGATGCTGATAACTGGCATCCGATGCCTCTACTTTGCACCTCCGGAATTCCT	GCCTATGAGATGGCCGTGAGAGGCCTGATCCGGCCCATGAACAAGTCCCCAATGCTGATAACTGGCATCCGATGCCTCTACTTTGCACCTCCGGAATTCCT	chr9	131073221	NM_015679	625	G	A
GCCTATTTTCACAATGGAGACTATCCTGGAGAACCCTTTATTTTACATCATTCAACATCTTATAATTCTAAGGCACTGATAGCATTTCTGGCATTTCTGAT	GCCTATTTTCACAATGGAGACTATCCTGGAGAACCCTTTATTTTACATCAATCAACATCTTATAATTCTAAGGCACTGATAGCATTTCTGGCATTTCTGAT	chr1	198691595	NM_002838,NM_080921	1923,1440	T	A
GCCTCTCGCCGAGACATGTACACCATCTGCCAGAGTGCTGGGCTAGATGGCCTGGCCAAAAAGTTTGGGCTTACTCCCGAGCAGTTTGGGGAGAACCTGCG	GCCTCTCGCCGAGACATGTACACCATCTGCCAGAGTGCTGGGCTAGATGGTCTGGCCAAAAAGTTTGGGCTTACTCCCGAGCAGTTTGGGGAGAACCTGCG	chr17	27009749	NM_003170	1692	C	T
GCCTGAACTGTCGGAAAAGGTAACAGAAGATGGAACTCGAAATCCCAATGAAAAACCTACCCAGCAAAGAAGCATAGCTTTTAGCTCTAATAATTCTGTAG	GCCTGAACTGTCGGAAAAGGTAACAGAAGATGGAACTCGAAATCCCAATGGAAAACCTACCCAGCAAAGAAGCATAGCTTTTAGCTCTAATAATTCTGTAG	chr1	25570081	NM_020317	968	A	G
GCCTGCCGTGGTGAAGTTCGTCTGCGCCCCACCGTCCAGGCTCACCCTCGCGCCTGTCTACACCAGCCCCCAGCTGGACATGTCCTGTCCGCTGCTGCAGC	GCCTGCCGTGGTGAAGTTCGTCTGCGCCCCACCGTCCAGGCTCACCCTCGTGCCTGTCTACACCAGCCCCCAGCTGGACATGTCCTGTCCGCTGCTGCAGC	chr3	13399786	NM_024923	2347	C	T
GCGAAGCCCTGGGCTGCCCTGCGGGTGTGGGCACCCCCGTGCCAGCAGATGGCACTCAGACCCTTACCTGTGCACACACCTCTGCTCCTGAGAGCACAGCC	GCGAAGCCCTGGGCTGCCCTGCGGGTGTGGGCACCCCCGTGCCAGCAGATAGCACTCAGACCCTTACCTGTGCACACACCTCTGCTCCTGAGAGCACAGCC	chr4	1729988	NM_006342	1014	G	A
GCGACATGGTGTCCGCAGCCTATGCCTCCACCAAGGAGAGCTACCCGCACATCAAGACTGTCTGCGACGCAGCAGAGAAGGGAGTGAGGACCCTCACGGCG	GCGACATGGTGTCCGCAGCCTATGCCTCCACCAAGGAGAGCTACCCGCACGTCAAGACTGTCTGCGACGCAGCAGAGAAGGGAGTGAGGACCCTCACGGCG	chr19	4859937	NM_001164189,NM_005817	343,343	A	G
GCGCCGTCACACGTGATAGAAATGAGCAGCAGCCGCTGCTCTGCCACGCCCTCAGCACAAGTGAAACCTATCGTCAGCGCGTCACCACCCTCGCGGGCCGT	GCGCCGTCACACGTGATAGAAATGAGCAGCAGCCGCTGCTCTGCCACGCCGTCAGCACAAGTGAAACCTATCGTCAGCGCGTCACCACCCTCGCGGGCCGT	chr7	155534653	NM_053043	2558	C	G
GCGGAGCCCCTGCAGTCCTGGCAGCCGCCGCGGGAGGCTGAATCCCTGCAGCCCATGACGGTGGTGGGTACAGACTACGTGTTCCACAATGACACCAAGGT	GCGGAGCCCCTGCAGTCCTGGCAGCCGCCGCGGGAGGCTGAATCCCTGCAACCCATGACGGTGGTGGGTACAGACTACGTGTTCCACAATGACACCAAGGT	chr22	50720622	NM_012401	3201	G	A
GCGGCTGAGGAGACCACGTCCAACAACGTTTTCCCCTTCAAGATCATCCATATCAGCAAGAAGCACCGCACGTGGTTCTTCTCGGCCTCCTCCGAGGAGGA	GCGGCTGAGGAGACCACGTCCAACAACGTTTTCCCCTTCAAGATCATCCACATCAGCAAGAAGCACCGCACGTGGTTCTTCTCGGCCTCCTCCGAGGAGGA	chr4	2826400	NM_001122681,NM_001145855,NM_001145856,NM_003023	420,563,510,561	T	C
GCGGGGGCTGCGGCAGGTACTTGACTCCTTACGACAGCCTGCTGGGGAAGAACAGGAAGGCGCTGGCCAAGGGCCTCGGCCTGTCTCTGAAATCCTCCAGA	GCGGGGGCTGCGGCAGGTACTTGACTCCTTACGACAGCCTGCTGGGGAAGGACAGGAAGGCGCTGGCCAAGGGCCTCGGCCTGTCTCTGAAATCCTCCAGA	chr7	5396715	NM_001080495	5375	A	G
GCGGGTCATGAGGACAAGGCAGGCTGCCCACCTCGCCCGCACCCTCCCCCGGCCCCTCCTGCTCGGTCTCGGCCCTATGCGTGCTCTGTCTGTGGAAAGAG	GCGGGTCATGAGGACAAGGCAGGCTGCCCACCTCGCCCGCACCCTCCCCCAGCCCCTCCTGCTCGGTCTCGGCCCTATGCGTGCTCTGTCTGTGGAAAGAG	chr19	36207102	NM_014383	1302	G	A
GCTAAGAAGGAATCTGATCTTAATGGCGCCCAGATCAAGCTTCGAGAATATGAAGCAGCACTGAATTCGAAAGATGCAGCTCTTGCTACTGCACTTGGTGA	GCTAAGAAGGAATCTGATCTTAATGGCGCCCAGATCAAGCTTCGAGAATACGAAGCAGCACTGAATTCGAAAGATGCAGCTCTTGCTACTGCACTTGGTGA	chr5	126140522	NM_001198557,NM_005573	147,1300	T	C
GCTAGTGAGTGCGCGAACGAGAAAGGAGGAGGGCGCTCCAGGCGACAGCACTGCAGACGCCATTATCCTCTGTTTCTCTGCTGCACCGACCTCGACGTCTT	GCTAGTGAGTGCGCGAACGAGAAAGGAGGAGGGCGCTCCAGGCGACAGCATTGCAGACGCCATTATCCTCTGTTTCTCTGCTGCACCGACCTCGACGTCTT	chr9	86595498	NM_002140,NM_031262	72,72	C	T
GCTATATTTTATCTTTTATCTTTTTCTTTGACATTTACCAATCACCAAGCATGCACCAAACACTGCTTTAGGCACTGGGGACACAAAGGGGACAGAGCCAT	GCTATATTTTATCTTTTATCTTTTTCTTTGACATTTACCAATCACCAAGCTTGCACCAAACACTGCTTTAGGCACTGGGGACACAAAGGGGACAGAGCCAT	chr6	2889600	NM_004155	2050	A	T
GCTATCCATCTTTGGTATTTGCTTCCACCAACAGCCTCCATTTCTAGGGCGCTCAGCATGTATGAAGAAGCATTTCAGAATACCTCTGACAGTGACAGATA	GCTATCCATCTTTGGTATTTGCTTCCACCAACAGCCTCCATTTCTAGGGCACTCAGCATGTATGAAGAAGCATTTCAGAATACCTCTGACAGTGACAGATA	chr11	3714489	NM_016320,NM_139132	4705,4705	G	A
GCTATGTATGTGGTTGGATTTGCAGAAACCGTGGTGGAGTTGCTTAAGGAACATTCCATACTTATGATAGATGAAATCAATGATATCCGAATTATTGGAGC	GCTATGTATGTGGTTGGATTTGCAGAAACCGTGGTGGAGTTGCTTAAGGAGCATTCCATACTTATGATAGATGAAATCAATGATATCCGAATTATTGGAGC	chr5	127469859	NM_001046,NM_001256461,NR_046207	1355,1355,1355	A	G
GCTCAGGCAGGAGGAGAAGTCCCTGGACCCCATGGTTTATATGAATGATAAGTCCCCATTGACGCCAGAGAAGGAGGTCGGCTACCTGGAGTTCACAGGGC	GCTCAGGCAGGAGGAGAAGTCCCTGGACCCCATGGTTTATATGAATGATACGTCCCCATTGACGCCAGAGAAGGAGGTCGGCTACCTGGAGTTCACAGGGC	chr8	27308585	NM_004103,NM_173174,NM_173175,NM_173176	2766,3321,2542,2753	A	C
GCTCCAGAAGTTCCTGTAATTTCTGGTGCCTTCTGTTATGACGTAGTTTTGGATAGCAAACTTGATGAGTGGATGCCAACAAAAGAGAACTTACGTTCCTT	GCTCCAGAAGTTCCTGTAATTTCTGGTGCCTTCTGTTATGACGTAGTTTTTGATAGCAAACTTGATGAGTGGATGCCAACAAAAGAGAACTTACGTTCCTT	chr21	26972144	NM_017446,NM_080794	569,569	G	T
GCTCCCATCAGTGACTCCCCGAAGCCACCGCCACAGCGTGTGACCCTCACACTACCTGTCCTGAATGCAGCACGAACTGTCATCTTTGTGGCAACTGGAGA	GCTCCCATCAGTGACTCCCCGAAGCCACCGCCACAGCGTGTGACCCTCACGCTACCTGTCCTGAATGCAGCACGAACTGTCATCTTTGTGGCAACTGGAGA	chr19	17628587	NM_012088	617	A	G
GCTCCGCAGATACCTGGAGAACGGGAAGGAGACGCTGCAGCGCGCAGAACCCCCAAAGACACACGTGACCCACCACCCCCTCTCTGACCATGAGGCCACCC	GCTCCGCAGATACCTGGAGAACGGGAAGGAGACGCTGCAGCGCGCAGAACACCCAAAGACACACGTGACCCACCACCCCCTCTCTGACCATGAGGCCACCC	chr6	31238259	NM_001243042,NM_002117	688,688	C	A
GCTGACAGAGGGAACCCTGGAAATATTACTTCGCGCTTGATGGAGAAGGAGAAGGCCAGAGATTGCCTGATTCCTATGGGGATAACCTCTGAGAATGTGGC	GCTGACAGAGGGAACCCTGGAAATATTACTTCGCGCTTGATGGAGAAGGACAAGGCCAGAGATTGCCTGATTCCTATGGGGATAACCTCTGAGAATGTGGC	chr3	38170810	NM_001607,NR_024024	723,680	G	C
GCTGAGCTCCCTACTGGCTGAGGGCAGAGACTCTCCCGAGGATTTCGTGTTCCAGTTTAAGGGCATGTGCTACTTCACCAACGGGACGGAGCGCGTGCGTC	GCTGAGCTCCCTACTGGCTGAGGGCAGAGACTCTCCCGAGGATTTCGTGTACCAGTTTAAGGGCATGTGCTACTTCACCAACGGGACGGAGCGCGTGCGTC	chr6	32632832	NM_001243961,NM_002123	204,204	T	A
GCTGCATGGGAGAGCCAGGGAGGGGAGTTTCTGGAAGAGGAAAGCCATGCGTGGAACATCGAAGCCTCAGAGAGTGGGAGACTGTCCCCATCAGTTGTCCT	GCTGCATGGGAGAGCCAGGGAGGGGAGTTTCTGGAAGAGGAAAGCCATGCATGGAACATCGAAGCCTCAGAGAGTGGGAGACTGTCCCCATCAGTTGTCCT	chr5	169509929	NM_004946	5640	G	A
GCTGCCAGACCGCGACGGAAAGCGCTGCATGTTCTGTGTGAAGACAGCCAACCGCACGTATGAGATGAGCGCCTCAGACACGCGCCAGCGCCAGGAGTGGA	GCTGCCAGACCGCGACGGAAAGCGCTGCATGTTCTGTGTGAAGACAGCCACCCGCACGTATGAGATGAGCGCCTCAGACACGCGCCAGCGCCAGGAGTGGA	chr6	35285720	NM_022047	899	A	C
GCTGCTGGTAACAGGGCCTTGCCTAGTGGGCCTTCCTTCCCAGGTCGCCCCTCAGTCTCCACTAGAGACAGGACTGACCAGTTGCTCTTCCTTCCAAGAAC	GCTGCTGGTAACAGGGCCTTGCCTAGTGGGCCTTCCTTCCCAGGTCGCCCGTCAGTCTCCACTAGAGACAGGACTGACCAGTTGCTCTTCCTTCCAAGAAC	chr18	72167124	NM_018235	175	C	G
GCTGGATTATAAACTCTATATCTGTAATATAAAGTGTTTGAGTTTTTAATTGGGCTGTTATGATCAGTAGTTGATTTTGAGAAAGCTCTATGAGCTCTAAG	GCTGGATTATAAACTCTATATCTGTAATATAAAGTGTTTGAGTTTTTAATGGGGCTGTTATGATCAGTAGTTGATTTTGAGAAAGCTCTATGAGCTCTAAG	chr6	7288544	NM_003144	2602	T	G
GCTGGGGCTGATCTTCCTTGGGCTGGGCCTTATCATCCGTCAAAGGAGTCAGAAAGGGCTTCTGCACTGACTCCTGAGACTATTTTAACTAGGATTGGTTA	GCTGGGGCTGATCTTCCTTGGGCTGGGCCTTATCATCCGTCAAAGGAGTCGGAAAGGGCTTCTGCACTGACTCCTGAGACTATTTTAACTAGGATTGGTTA	chr6	32629129	NM_002123	849	A	G
GCTGTTGATGCCAGTGTCCTCTAACTCATGCTGTCCTTGTGATTAAACACCTCTATCTCCCTTGGGAATAAGCACATACAGGCTTAAGCTCTAAGATAGAT	GCTGTTGATGCCAGTGTCCTCTAACTCATGCTGTCCTTGTGATTAAACACTTCTATCTCCCTTGGGAATAAGCACATACAGGCTTAAGCTCTAAGATAGAT	chr6	7882205	NM_001145549,NM_030810,NR_037616	2473,2509,2630	C	T
GCTTCCCTCCTCCTCCCCTGCAGCCTGGTTAGGTGGATACCTGCCCTGACATGTGAGGCAAGCTAAGGCCTGGAGGGTCAGATGGGAGACCAGGTCCCAAG	GCTTCCCTCCTCCTCCCCTGCAGCCTGGTTAGGTGGATACCTGCCCTGACGTGTGAGGCAAGCTAAGGCCTGGAGGGTCAGATGGGAGACCAGGTCCCAAG	chr19	3053574	NM_001130,NM_198969,NM_198970	1010,1077,1007	A	G
GCTTGCTGCTGGTAACAGGGCCTTGCCTAGTGGGCCTTCCTTCCCAGGTCGCCCCTCAGTCTCCACTAGAGACAGGACTGACCAGTTGCTCTTCCTTCCAA	GCTTGCTGCTGGTAACAGGGCCTTGCCTAGTGGGCCTTCCTTCCCAGGTCACCCCTCAGTCTCCACTAGAGACAGGACTGACCAGTTGCTCTTCCTTCCAA	chr18	72167120	NM_018235	171	G	A
GCTTTGAAGATGGATGAGATGAGGGGTGTGCTCTGGGTGGGAGGAGCAGCGTACACCCGTCACCAGAACATCTCTTGTGTCATGACATGGGGGTGCAACGG	GCTTTGAAGATGGATGAGATGAGGGGTGTGCTCTGGGTGGGAGGAGCAGCATACACCCGTCACCAGAACATCTCTTGTGTCATGACATGGGGGTGCAACGG	chr17	20906093	NM_015276	2033	G	A
GGAAATGTACCGTCCAGCGAGTTGCAGATCTACACTTGGATGGATGCAACCTTGAAAGAACTGACAAGCTTAGTAAAAGAAGTCTACCCAGAAGCTAGAAA	GGAAATGTACCGTCCAGCGAGTTGCAGATCTACACTTGGATGGATGCAACTTTGAAAGAACTGACAAGCTTAGTAAAAGAAGTCTACCCAGAAGCTAGAAA	chr13	21720956	NM_005870	291	C	T
GGAATTCCCGTGGGGATCGCACAGTGCTGGTGATTGCTCACAGGCTGCAGACAGTTCAGCGCGCCCACCAGATCCTGGTGCTCCAGGAGGGCAAGCTGCAG	GGAATTCCCGTGGGGATCGCACAGTGCTGGTGATTGCTCACAGGCTGCAGGCAGTTCAGCGCGCCCACCAGATCCTGGTGCTCCAGGAGGGCAAGCTGCAG	chr6	32796751	NM_000544	2115	A	G
GGAATTCGTGTGAGCTGGGGTGGGGCTGGGACCACAGGTGGCTTCTCTCTTGCCTGCTCCTGTCCCTCCAGCACGTCCCCTGCACCACGGCATAGCTTAGG	GGAATTCGTGTGAGCTGGGGTGGGGCTGGGACCACAGGTGGCTTCTCTCTCGCCTGCTCCTGTCCCTCCAGCACGTCCCCTGCACCACGGCATAGCTTAGG	chr19	1086043	NM_001258328,NM_012292	3600,3689	T	C
GGACAACCTGGCAACTGTGAGTCCCTGCTTCCCGACACCAGCCTCATGGAATATGCAACAACTCCTGTACCCCAGTCCACGGTGTTCTGGCAGCAGGGACA	GGACAACCTGGCAACTGTGAGTCCCTGCTTCCCGACACCAGCCTCATGGACTATGCAACAACTCCTGTACCCCAGTCCACGGTGTTCTGGCAGCAGGGACA	chr3	48509515	NM_016479	1848	A	C
GGACCTTGTGTCTCTTCCACACCAGTTGCCAGAGGCCAGTGAGCCCCCCCAGAGCCCCTCTGAGAAGAGGAAAAAGACCTTTGTGGGAGAGCCGCAGAGGC	GGACCTTGTGTCTCTTCCACACCAGTTGCCAGAGGCCAGTGAGCCCCCCCGGAGCCCCTCTGAGAAGAGGAAAAAGACCTTTGTGGGAGAGCCGCAGAGGC	chr17	76799860	NM_025090	2742	A	G
GGACGAGCCAGAAGAGGAGCTTCAGAAGGGGATGGGGACGGTTGAAGGTGGAGATCAAAGCAACCCAAAGAGCAAGAAGGAGAAGAAGAAATCCGACAAGA	GGACGAGCCAGAAGAGGAGCTTCAGAAGGGGATGGGGACGGTTGAAGGTGCAGATCAAAGCAACCCAAAGAGCAAGAAGGAGAAGAAGAAATCCGACAAGA	chr5	149776355	NM_000356,NM_001135243,NM_001135244,NM_001135245	4169,4400,4289,4172	G	C
GGACTCCTTCACTTGCAGCAAAATATTGAAATTCCGGAGATCAGCCTGCCGATTCATCCAATGATCACAAATGTTGCAAAACAGTGTTATGAGCGTGGAGA	GGACTCCTTCACTTGCAGCAAAATATTGAAATTCCGGAGATCAGCCTGCCAATTCATCCAATGATCACAAATGTTGCAAAACAGTGTTATGAGCGTGGAGA	chr14	102446161	NM_001376	788	G	A
GGAGAGATCACTGCACACTGGCTCTTGACCAACAGCACAACATCTGCAGATGTGACAGGAAGCTCTGCTTCATATCCTGAAGGTGTGAATGCTTCAGTGTT	GGAGAGATCACTGCACACTGGCTCTTGACCAACAGCACAACATCTGCAGACGTGACAGGAAGCTCTGCTTCATATCCTGAAGGTGTGAATGCTTCAGTGTT	chr3	124738290	NM_020733	1472	T	C
GGAGCGAAAAAGCTGGGCTTCAACATGGCAGGTCTGTAGGGGTCAGACCCGAGCAGCCTGGACTTTACAGTTATGTGAAACTGTCCACAAAAAGTCATGGC	GGAGCGAAAAAGCTGGGCTTCAACATGGCAGGTCTGTAGGGGTCAGACCCAAGCAGCCTGGACTTTACAGTTATGTGAAACTGTCCACAAAAAGTCATGGC	chr17	647988	NM_015721	3414	G	A
GGAGCTGTGATCACTGGAGCTGTGGTCGCTGCCGTGATGTGGAGGAGGAAGAGCTCAGATAGAAAAGGAGGGAGTTACACTCAGGCTGCAAGCAGTGACAG	GGAGCTGTGATCACTGGAGCTGTGGTCGCTGCCGTGATGTGGAGGAGGAACAGCTCAGATAGAAAAGGAGGGAGTTACACTCAGGCTGCAAGCAGTGACAG	chr6	29912386	NM_001242758,NM_002116	1089,1089	G	C
GGAGGGAAAGCTGGGAACGAGAGGTTAAGCAGCTGCAGGAGGAAACGCCACCTGGTGGTCCTTTAACTGAAGCTTTGCCCCCTGCCCGAAAGGAAGGTGAT	GGAGGGAAAGCTGGGAACGAGAGGTTAAGCAGCTGCAGGAGGAAACGCCATCTGGTGGTCCTTTAACTGAAGCTTTGCCCCCTGCCCGAAAGGAAGGTGAT	chr8	125562029	NM_005005	521	C	T
GGAGGGTCCTCGGGGTCCTTGGCAGGGCACGTGCGGGAGGAAGTGGAGCTCCCTGTACGCGCGGCCCTAGTCGGCTCCTCAACGTGGAGCGATGGGAGGCC	GGAGGGTCCTCGGGGTCCTTGGCAGGGCACGTGCGGGAGGAAGTGGAGCTGCCTGTACGCGCGGCCCTAGTCGGCTCCTCAACGTGGAGCGATGGGAGGCC	chr22	30987861	NM_001243225,NM_014303	67,67	C	G
GGAGGTAATGGTCCGGATTCGGGAGCCACTGACAGCCCAGCAGTTGGAGACGACGACAGAGAGGTGGCTGGTCATTGACCCTGTGCCGGCAGCTGTGCCCA	GGAGGTAATGGTCCGGATTCGGGAGCCACTGACAGCCCAGCAGTTGGAGATGACGACAGAGAGGTGGCTGGTCATTGACCCTGTGCCGGCAGCTGTGCCCA	chr19	14038791	NM_017721	2701	C	T
GGAGGTGTCCACATCTTAATTGTTTCTCCTTGACACATTTCTCAATCCACGAAGCCAGGAGAGGTAGAGTGAAAATCCCAGCCATGGATGAATGTACTAAT	GGAGGTGTCCACATCTTAATTGTTTCTCCTTGACACATTTCTCAATCCACAAAGCCAGGAGAGGTAGAGTGAAAATCCCAGCCATGGATGAATGTACTAAT	chr7	28862379	NM_001011666,NM_004904,NM_182898,NM_182899	4640,5081,5400,5056	G	A
GGAGTATTGACTCACATGATCACAGGGTTAGGTCCCACAATAGGTCATCTGCAAGCAAGGAAGCCAATTCAAGTCCCAAAGCTGAAGAACTTGGAGTCCAA	GGAGTATTGACTCACATGATCACAGGGTTAGGTCCCACAATAGGTCATCTTCAAGCAAGGAAGCCAATTCAAGTCCCAAAGCTGAAGAACTTGGAGTCCAA	chr2	202029160	NM_001127183,NM_001202515,NM_001202516,NM_001202517,NM_001202518,NM_001202519,NM_003879	2400,1466,2267,1954,2529,2793,2372	G	T
GGAGTCATGGAACTCAGGGTACTGGGCCTCAACGGGAACCTGAGACAGCTCCAGCTTCGCAGCCCTTCCCGGAGCTACAGGGGGATCCTCTAGCATGGGGG	GGAGTCATGGAACTCAGGGTACTGGGCCTCAACGGGAACCTGAGACAGCTGCAGCTTCGCAGCCCTTCCCGGAGCTACAGGGGGATCCTCTAGCATGGGGG	chr16	315557	NM_032039	2390	C	G
GGAGTGTCACAGTCACTGCTGCTCAGAAGGAGAAAGACGCAACCCCAGAGGTCAGCATGGAGGAGGATAAGACAGTGCCAGAGAGGAGCAGCTTCTATGAC	GGAGTGTCACAGTCACTGCTGCTCAGAAGGAGAAAGACGCAACCCCAGAGATCAGCATGGAGGAGGATAAGACAGTGCCAGAGAGGAGCAGCTTCTATGAC	chr3	10302172	NM_014760	1347	G	A
GGATCCAGAGGAGAATAAGATGGCCCCTTGCGAATTTGGGGTGCTGAATAGCTTGGCGAATGTCCTCTCACAGCACCTCAACCAAAAAGACACCCTGATGC	GGATCCAGAGGAGAATAAGATGGCCCCTTGCGAATTTGGGGTGCTGAATAACTTGGCGAATGTCCTCTCACAGCACCTCAACCAAAAAGACACCCTGATGC	chr6	32906586	NM_002118	475	G	A
GGCAAAGTGCAGAAGATCCTAATCTGGAAGTGGGGTCAGCCACCATCTCCCACACCAGTGCCTCGGCCTCCAGATGCTGATCCCAACACGCCCTCCCCAAA	GGCAAAGTGCAGAAGATCCTAATCTGGAAGTGGGGTCAGCCACCATCTCCTACACCAGTGCCTCGGCCTCCAGATGCTGATCCCAACACGCCCTCCCCAAA	chr12	6707526	NM_001273	1712	C	T
GGCACGCCTTACTGGATGGCCCCCGAGGTGGTCATGTGTGAGACCATGAAAGACACGCCCTACGACTACAAAGCCGACATCTGGTCCCTGGGCATCACGCT	GGCACGCCTTACTGGATGGCCCCCGAGGTGGTCATGTGTGAGACCATGAAGGACACGCCCTACGACTACAAAGCCGACATCTGGTCCCTGGGCATCACGCT	chr5	171533782	NM_005990	930	A	G
GGCAGTGAATATCAAACAGTAGACCGCCATCAACTTCTAACAGCCAGTACACACACTGTTTCATTTTGAGGTAACGTTCAGTTTTGCATTTTGTTTAAATA	GGCAGTGAATATCAAACAGTAGACCGCCATCAACTTCTAACAGCCAGTACGCACACTGTTTCATTTTGAGGTAACGTTCAGTTTTGCATTTTGTTTAAATA	chr11	119172536	NM_005188	4908	A	G
GGCATCCCAGAGGAGGACCAGGAGCTGCTGCAGGAAGCGGGCCTGGCGTTGATCCCCGATAAGCCTGCCACTCAGTGTATTTCAGACGGCAAGTTAAATGA	GGCATCCCAGAGGAGGACCAGGAGCTGCTGCAGGAAGCGGGCCTGGCGTTAATCCCCGATAAGCCTGCCACTCAGTGTATTTCAGACGGCAAGTTAAATGA	chr8	42174380	NM_001190720,NM_001242778,NM_001556,NR_033818,NR_033819	1146,1174,1269,1325,1269	G	A
GGCATCTGTGCTTTAAATTTCTCATTACTGGGTTAGAAAACAAAGAGGGATTGCCCTGCACATTTTCTTTTGTGCTTTTAAATGTTTCTTAAGTTGGAACA	GGCATCTGTGCTTTAAATTTCTCATTACTGGGTTAGAAAACAAAGAGGGAGTGCCCTGCACATTTTCTTTTGTGCTTTTAAATGTTTCTTAAGTTGGAACA	chr22	38881454	NM_001098504	2785	T	G
GGCCCAACAACTTAATCTTTTATTAGCTTTGCTTAAGAGGGCCAATTAAATCAAAGCCCTTTAGTTCCCTTTAACAGGGACTGGAGTTATGATGCATGTGT	GGCCCAACAACTTAATCTTTTATTAGCTTTGCTTAAGAGGGCCAATTAAAGCAAAGCCCTTTAGTTCCCTTTAACAGGGACTGGAGTTATGATGCATGTGT	chr3	160154258	NM_173084	2909	T	G
GGCCCCTAGAAGGTGGCTACCTGGAGCTTCTTAACAGCGATGCTGACCCCCTGTGCCTCTACCACTTCTATGACCAGATGGACCTGGCTGGAGAAGAAGAG	GGCCCCTAGAAGGTGGCTACCTGGAGCTTCTTAACAGCGATGCTGACCCCGTGTGCCTCTACCACTTCTATGACCAGATGGACCTGGCTGGAGAAGAAGAG	chr16	10989219	NM_000246	266	C	G
GGCCTGCTGGGTGTTCTGGTCGCCGCCCCGGATGGTGGTTTCGATTTATCCGATGCCCTTCCTGACAATGAAAACAAGAAACCCACTGCAATCCCCAAGAA	GGCCTGCTGGGTGTTCTGGTCGCCGCCCCGGATGGTGGTTTCGATTTATCTGATGCCCTTCCTGACAATGAAAACAAGAAACCCACTGCAATCCCCAAGAA	chrX	2632482	NM_002414	261	C	T
GGCGGATGAACACCTTGCAGGCCATCTGGATGATGGACCCCAAGGATGTCCGTGAGTGGCAACATGAGGAGTTCTACCGCTACGTCGCGCAGGCTCACGAC	GGCGGATGAACACCTTGCAGGCCATCTGGATGATGGACCCCAAGGATGTCGGTGAGTGGCAACATGAGGAGTTCTACCGCTACGTCGCGCAGGCTCACGAC	chr16	3724465	NM_016292	1008	C	G
GGCGGCGGGCTGGAGACATGGACCGCGGCGAGCAAGGTCTGCTGAGAACAGACCCAGTCCCTGAGGAAGGAGAAGATGTTGCTGCCACGATCAGTGCCACA	GGCGGCGGGCTGGAGACATGGACCGCGGCGAGCAAGGTCTGCTGAGAACATACCCAGTCCCTGAGGAAGGAGAAGATGTTGCTGCCACGATCAGTGCCACA	chr8	80976814	NM_001025253,NM_005079	192,192	G	T
GGCGTCCCTTCTTAGCTCTCGCCCGCCCCTTTCTGCAGCCTAGGCGGCCCGGGTTCTCTTCTCTTCCTCGCGCGCCCAGCCGCCTCGGTTCCCGGCGACCA	GGCGTCCCTTCTTAGCTCTCGCCCGCCCCTTTCTGCAGCCTAGGCGGCCCAGGTTCTCTTCTCTTCCTCGCGCGCCCAGCCGCCTCGGTTCCCGGCGACCA	chr8	29207845	NM_001394	423	G	A
GGCGTTGACCTGGTCTTGAACTCCTTGGCGGAAGAGAAGCTGCAGGCCAGCGTGAGGTGCTTGGCTACGCACGGTCGCTTCCTGGAAATTGGCAAATTCGA	GGCGTTGACCTGGTCTTGAACTCCTTGGCGGAAGAGAAGCTGCAGGCCAGTGTGAGGTGCTTGGCTACGCACGGTCGCTTCCTGGAAATTGGCAAATTCGA	chr17	80041466	NM_004104	5385	C	T
GGCTACCCAACGCGAGTCCTGGGGAACTTCCTCACCAAGAGCTACAATTACGTCAACCTCTTCTTATTCCAAGGGTTTCGCCTCGTGCCCTTTTTGACTGA	GGCTACCCAACGCGAGTCCTGGGGAACTTCCTCACCAAGAGCTACAATTATGTCAACCTCTTCTTATTCCAAGGGTTTCGCCTCGTGCCCTTTTTGACTGA	chr18	10691246	NM_022068	7161	C	T
GGCTGAGGTGATCGAGAACTTGGAGTGTGACCCTAGGCACTACCAGCAGCGCACGCTCACCTTCGCCCTCAGGGCTGACGACCCCCTGCTCAAGCTCTTGC	GGCTGAGGTGATCGAGAACTTGGAGTGTGACCCTAGGCACTACCAGCAGCACACGCTCACCTTCGCCCTCAGGGCTGACGACCCCCTGCTCAAGCTCTTGC	chr11	126215438	NM_014026	1273	G	A
GGCTGATGATTTGTCATTCTAGTCACTTCCTGCCTTGTGACCACACACCCAGGCTTGACAAAGCTGTTCTGCAGATCAGAAAGAAGGGGTTCCTGGTCATA	GGCTGATGATTTGTCATTCTAGTCACTTCCTGCCTTGTGACCACACACCCGGGCTTGACAAAGCTGTTCTGCAGATCAGAAAGAAGGGGTTCCTGGTCATA	chr13	46756332	NM_002298	128	A	G
GGCTGGCTCCCATATCCCCTGGGCTGCCCCCTGCCCCATCCCCTTTGAGTGTCAGAAGCACTCTGAGCCAAGGGGACAGGGGGCACGTGCACTGGTCACGA	GGCTGGCTCCCATATCCCCTGGGCTGCCCCCTGCCCCATCCCCTTTGAGTATCAGAAGCACTCTGAGCCAAGGGGACAGGGGGCACGTGCACTGGTCACGA	chr1	27181427	NM_032283	2355	G	A
GGCTTTCTGAGGTTTGGCTGGGTGGGGACTGCTCATTTGGCCACTCTGCAAATTGGACTTGCCCGCGTTCCTGAAGCGCTCTCGAGCTGTTCTGTAAATAC	GGCTTTCTGAGGTTTGGCTGGGTGGGGACTGCTCATTTGGCCACTCTGCAGATTGGACTTGCCCGCGTTCCTGAAGCGCTCTCGAGCTGTTCTGTAAATAC	chr19	47113138	NM_005184	1358	A	G
GGGAAGATCCACGTGGGCTACAAGGATCTGATGGAGAACTACCAGATCGTCGTCAGCAACCTGGCCACTGAGCGTGGCCAGAAGGACACCAACCTGGTCCT	GGGAAGATCCACGTGGGCTACAAGGATCTGATGGAGAACTACCAGATCGTTGTCAGCAACCTGGCCACTGAGCGTGGCCAGAAGGACACCAACCTGGTCCT	chr19	17312992	NM_001130065,NM_004145	4868,4868	C	T
GGGAAGCAGGCGTGCGTGCTCATGATAAAAGCCCTGGAGCTCGACAGCAATCTGTACCGCATTGGCCAGAGCAAAGTCTTCTTCCGTGCCGGTGTGCTGGC	GGGAAGCAGGCGTGCGTGCTCATGATAAAAGCCCTGGAGCTCGACAGCAACCTGTACCGCATTGGCCAGAGCAAAGTCTTCTTCCGTGCCGGTGTGCTGGC	chr22	36700175	NM_002473	2487	T	C
GGGAAGCGTCTGGGCTGCATCAAGATCGCTGCCTCTCTAAAGGGCATATAACATGGCATCTGCCACAGCAGAATGGAGCGGTGTGAGGAAGGTCCCTTTTC	GGGAAGCGTCTGGGCTGCATCAAGATCGCTGCCTCTCTAAAGGGCATATAGCATGGCATCTGCCACAGCAGAATGGAGCGGTGTGAGGAAGGTCCCTTTTC	chr5	150647012	NM_000405	747	A	G
GGGAGATTTTTGAGCAGCACCTGAAGAGCCTGAAGCTGACCCAGTCCAGCACCTTTTACTCCCAGCGTCTGGCAGAGCTGACACCAGGATTCAGTGGGGCT	GGGAGATTTTTGAGCAGCACCTGAAGAGCCTGAAGCTGACCCAGTCCAGCGCCTTTTACTCCCAGCGTCTGGCAGAGCTGACACCAGGATTCAGTGGGGCT	chr16	89613123	NM_003119	1528	A	G
GGGAGGCTGCCCAGAGCATGATTCCCATCAATGAGCCCTATGGAGATGACATGGATGCCACCTACCGCCCCATGTACTCCAGCGATGTGCCCCTTGACCCG	GGGAGGCTGCCCAGAGCATGATTCCCATCAATGAGCCCTATGGAGATGACTTGGATGCCACCTACCGCCCCATGTACTCCAGCGATGTGCCCCTTGACCCG	chr17	39912145	NM_002230,NM_021991	2222,2222	A	T
GGGAGTATCGTTCAGGAGAGGCGTCCGAGGAGAAGGAGGAAAAGGCACACAAAGAAACTGGGAAAGGAGAAGCTGCCCCAGGGCCGCAATCCTCAGCCCCA	GGGAGTATCGTTCAGGAGAGGCGTCCGAGGAGAAGGAGGAAAAGGCACACGAAGAAACTGGGAAAGGAGAAGCTGCCCCAGGGCCGCAATCCTCAGCCCCA	chr19	49377319	NM_014330	1098	A	G
GGGATGGGTCCCCAGTGAGCTCCTGGATTCTGCTGGCTGAAAGCAACAGTGCAGACGATGAGACCGACGATCCCAGGAGGTATCAGAAATATGGTTACATT	GGGATGGGTCCCCAGTGAGCTCCTGGATTCTGCTGGCTGAAAGCAACAGTACAGACGATGAGACCGACGATCCCAGGAGGTATCAGAAATATGGTTACATT	chr12	113357209	NM_016816	1160	G	A
GGGCAACATCGTTCACCCTGCCCTGAAGGACCTGTTCCCAGCGGGGTGCCCTGTGCCACCAGCGTTCCTCATTTCCCCACCCCGTCCATCCTACATCAGGG	GGGCAACATCGTTCACCCTGCCCTGAAGGACCTGTTCCCAGCGGGGTGCCTTGTGCCACCAGCGTTCCTCATTTCCCCACCCCGTCCATCCTACATCAGGG	chr9	139371342	NM_014866	1035	C	T
GGGCAGGACCTGAACGCTGTCTGCTTCCCTGGAATCCAAGATGCTGAGTGGAAGTGGACCCTGGGTGGGCCCGGCCCTGTCTTTTTCAGGAAAATTACATC	GGGCAGGACCTGAACGCTGTCTGCTTCCCTGGAATCCAAGATGCTGAGTGAAAGTGGACCCTGGGTGGGCCCGGCCCTGTCTTTTTCAGGAAAATTACATC	chr22	30824755	NM_001003704	759	G	A
GGGCAGGATGCCGACGAGGGGATCCTCTGGCAGATGTTTGGGCCGTTTGGTGCCGTCACCAATGTGAAAGTGATCCGCGACTTCAACACCAACAAGTGCAA	GGGCAGGATGCCGACGAGGGGATCCTCTGGCAGATGTTTGGGCCGTTTGGCGCCGTCACCAATGTGAAAGTGATCCGCGACTTCAACACCAACAAGTGCAA	chr19	8028544	NM_001419	971	T	C
GGGCCCATTGTATCTGGAGAGCCTGGATTCCTCTTGGCAGTCTTAGGCCCGGCCACTTCTGCTACCTTTGCGCTGCTGTGAGCCTCACCCTGGGCCCCTGG	GGGCCCATTGTATCTGGAGAGCCTGGATTCCTCTTGGCAGTCTTAGGCCCAGCCACTTCTGCTACCTTTGCGCTGCTGTGAGCCTCACCCTGGGCCCCTGG	chr9	131910644	NM_001193397,NM_021131,NM_178000,NM_178001,NM_178003	1946,2086,2160,2265,2034	G	A
GGGCTACACGCAGGGCGCCAACCAGAGCGGCCAGGTCTTCGGCCTGGGCCGGCAGATATATGACCCCAAGTACTGCCCGCAAGGCACAGTGGCCGATGGGG	GGGCTACACGCAGGGCGCCAACCAGAGCGGCCAGGTCTTCGGCCTGGGCCAGCAGATATATGACCCCAAGTACTGCCCGCAAGGCACAGTGGCCGATGGGG	chr19	1037766	NM_004368,NM_201277	1160,1043	G	A
GGGCTTGAGCTGGGCAGCGGAGTGACGGTCTCCAGCGGGCAGGGTATCCCCCCCCCTACCCGGGGGAATAGCAAGCCGCTTTCCTGCTTCGTGGCCCCGGA	GGGCTTGAGCTGGGCAGCGGAGTGACGGTCTCCAGCGGGCAGGGTATCCCACCCCCTACCCGGGGGAATAGCAAGCCGCTTTCCTGCTTCGTGGCCCCGGA	chr19	6477256	NM_024898	578	C	A
GGGGAACTGCTCACTGACAGCTTCTCTGTAACCTGCAGTACCAGTGGATCGTTCTTGATTTTGTTTTCATTAGTGTCATTTCTTTGTCATTGAGGACTTTT	GGGGAACTGCTCACTGACAGCTTCTCTGTAACCTGCAGTACCAGTGGATCATTCTTGATTTTGTTTTCATTAGTGTCATTTCTTTGTCATTGAGGACTTTT	chr21	35515117	NM_032476	773	G	A
GGGGAGCTTCCCGGAGAACCTGAGACACCTTAAGAACACCATGGAGACCATAGACTGGAAGGTCTTTGAGAGCTGGATGCACCATTGGCTCCTGTTTGAAA	GGGGAGCTTCCCGGAGAACCTGAGACACCTTAAGAACACCATGGAGACCACAGACTGGAAGGTCTTTGAGAGCTGGATGCACCATTGGCTCCTGTTTGAAA	chr5	149784658	NM_001025159,NM_004355	714,714	T	C
GGGGCCATCAAGGCGGACCATGTGTCAACTTATGCCGCGTTTGTACAGACGCATAGACCAACAGGGGAGTTTATGTTTGAATTTGATGAAGATGAGATGTT	GGGGCCATCAAGGCGGACCATGTGTCAACTTATGCCGCGTTTGTACAGACCCATAGACCAACAGGGGAGTTTATGTTTGAATTTGATGAAGATGAGATGTT	chr6	33037626	NM_001242524,NM_001242525,NM_033554	336,260,245	G	C
GGGGGATCTAACTGGCAACCAAAGGTTGCACCAACAACCGCTTGGAATGCTGCAACAATGGCACCCCCTGTAATGGCCTATCCTGCTACTACACCAACAGG	GGGGGATCTAACTGGCAACCAAAGGTTGCACCAACAACCGCTTGGAATGCGGCAACAATGGCACCCCCTGTAATGGCCTATCCTGCTACTACACCAACAGG	chr11	85692181	NM_001206946,NM_001206947,NM_007166	2066,1652,2087	T	G
GGGGGTCAGCGACAGGCAGTGGCGTTGGCCCGAGCATTGATCCGGAAACCGTGTGTACTTATCCTGGATGATGCCACCAGTGCCCTGGATGCAAACAGCCA	GGGGGTCAGCGACAGGCAGTGGCGTTGGCCCGAGCATTGATCCGGAAACCATGTGTACTTATCCTGGATGATGCCACCAGTGCCCTGGATGCAAACAGCCA	chr6	32814902	NM_000593	2318	G	A
GGGGGTGCTATTTGGCTTTTATTCCCTGCCTTTGCAGAACTGATGTCACCCCAGATGTCCTTCCCTCCCTAATAACTGTAAATATATAAATATGTCAGGTT	GGGGGTGCTATTTGGCTTTTATTCCCTGCCTTTGCAGAACTGATGTCACCTCAGATGTCCTTCCCTCCCTAATAACTGTAAATATATAAATATGTCAGGTT	chr7	100804140	NM_001283	880	C	T
GGGGTAAAATGTGGTAAAATGTGATACGCACAAACCCTTTGAAAATAGCAAAACAAACATGCCCTTTTTCTAAAATTGATAAATCCTAAAGAGGAAGAAAA	GGGGTAAAATGTGGTAAAATGTGATACGCACAAACCCTTTGAAAATAGCATAACAAACATGCCCTTTTTCTAAAATTGATAAATCCTAAAGAGGAAGAAAA	chr5	43290700	NM_001098272,NM_002130	2322,2263	A	T
GGGTCATAGTGTATAAGTAGCTTCCTAGGAAACCCTTTGTGTATCTTTTCAGACTGGGGTGGGGGCTGAGCATGCTTGTGCAGAAAGAAGCCATAGCCAGA	GGGTCATAGTGTATAAGTAGCTTCCTAGGAAACCCTTTGTGTATCTTTTCTGACTGGGGTGGGGGCTGAGCATGCTTGTGCAGAAAGAAGCCATAGCCAGA	chr7	29960812	NM_001145513,NM_001145514,NM_001145515,NM_014766	4183,4115,4015,4175	A	T
GGGTCCCACAGTCTGGTCCTGCTTCACCTTCCCCTGACCTGAGTAGTCGCCATGGCACAGGTTCTCAGAGGCACTGTGACTGACTTCCCTGGATTTGATGA	GGGTCCCACAGTCTGGTCCTGCTTCACCTTCCCCTGACCTGAGTAGTCGCTATGGCACAGGTTCTCAGAGGCACTGTGACTGACTTCCCTGGATTTGATGA	chr4	122617745	NM_001154	165	C	T
GGTAGCGTGGGCTGACGCCTCGCTCAATTTCTCACAGGGCTGCGCAGGTTTCCCCCGTCTGCGAATGGACCACTGGAGGGGTTCAAAGGTTCGCGTCCCAG	GGTAGCGTGGGCTGACGCCTCGCTCAATTTCTCACAGGGCTGCGCAGGTTGCCCCCGTCTGCGAATGGACCACTGGAGGGGTTCAAAGGTTCGCGTCCCAG	chr1	154245142	NM_001018837,NM_006118	104,104	T	G
GGTCAGGATTCCTTGTCAACAGATACAGGACAGTCCCGTCAACCAGAGGAACTATCTGGTGCTACTGGAATGGAGCAAACAGAATTGGAAGATGAGCCTCC	GGTCAGGATTCCTTGTCAACAGATACAGGACAGTCCCGTCAACCAGAGGAGCTATCTGGTGCTACTGGAATGGAGCAAACAGAATTGGAAGATGAGCCTCC	chr10	116602805	NM_001135051,NM_020940	971,971	A	G
GGTCTTAGCATGCTGATTGACTCCCAGAACAACCAGTATATTTTGACCAAGCCCAGAGATTCAACCATCCCACGTGCAGATCACCACTTTATAAAGGACAT	GGTCTTAGCATGCTGATTGACTCCCAGAACAACCAGTATATTTTGACCAAACCCAGAGATTCAACCATCCCACGTGCAGATCACCACTTTATAAAGGACAT	chr13	114154419	NM_017905	1132	G	A
GGTCTTCAGGGTACCGGGCTGGTTACAGCAGCTCTACCCCTCACGACGCAGACATGGCAGCGCAGAAGGACCAGCAGAAAGATGCCGAGGCGGAAGGGCTG	GGTCTTCAGGGTACCGGGCTGGTTACAGCAGCTCTACCCCTCACGACGCAAACATGGCAGCGCAGAAGGACCAGCAGAAAGATGCCGAGGCGGAAGGGCTG	chr19	42463447	NM_006423	82	G	A
GGTGAAGAAACTGAAGGCTCAGAAGAGGATGATAAAGAAAATGATAAGACCGAAGAAATGCCAAATGATTCAGTCCTTGAAAACAAGTCTCTTCAAGAAAA	GGTGAAGAAACTGAAGGCTCAGAAGAGGATGATAAAGAAAATGATAAGACTGAAGAAATGCCAAATGATTCAGTCCTTGAAAACAAGTCTCTTCAAGAAAA	chr1	46078884	NM_001195193,NM_002482	1437,1629	C	T
GGTGCCCGGGTGCCATGGCTCAGTGTGCAGACAGCCGCACCCTCACCACTGCGCCTCATGGATCTACTCTCCAAGAAGCACCCGCTGGACACACTGTTCCT	GGTGCCCGGGTGCCATGGCTCAGTGTGCAGACAGCCGCACCCTCACCACTACGCCTCATGGATCTACTCTCCAAGAAGCACCCGCTGGACACACTGTTCCT	chr2	220404648	NM_001195731	1656	G	A
GGTGTTGTTGCAATGGCATGACGGTGACCTGTTGACGTAACTAAGCCTTACAGCAAGGCATGTGCCGCACGTGCTCCGTGGTACTTAGAGCCCTGGGGGCC	GGTGTTGTTGCAATGGCATGACGGTGACCTGTTGACGTAACTAAGCCTTAGAGCAAGGCATGTGCCGCACGTGCTCCGTGGTACTTAGAGCCCTGGGGGCC	chr14	104152352	NM_005552	2387	C	G
GGTTAGAGCCTGGGTCTGCCTTTTGTCCAGATCAGCTGTTTTTTTAAAATGTCTGACTTTTTTTGCATTTCTAAAGAAGCGTGAGAAATGGGCTGGGAGTG	GGTTAGAGCCTGGGTCTGCCTTTTGTCCAGATCAGCTGTTTTTTTAAAATCTCTGACTTTTTTTGCATTTCTAAAGAAGCGTGAGAAATGGGCTGGGAGTG	chr1	1684169	NM_001198994,NM_001198995	2155,1530	G	C
GGTTGACTCCGGGGGCGCGGCGAGGAGAGACATGAGGCTGAGCTGGTTCCGGGTCCTGACAGTACTGTCCATCTGCCTGAGCGCCGTGGCCACGGCCACGG	GGTTGACTCCGGGGGCGCGGCGAGGAGAGACATGAGGCTGAGCTGGTTCCAGGTCCTGACAGTACTGTCCATCTGCCTGAGCGCCGTGGCCACGGCCACGG	chr11	64009879	NM_004470	216	G	A
GGTTGTGAAGATTCGCTGAATCACTTGTTGAACTATGTATGGCCCAATGTATTTGAGACATCTCCTCATGTAATTCAGGCAGTTATGGGAGCCCTAGAGGG	GGTTGTGAAGATTCGCTGAATCACTTGTTGAACTATGTATGGCCCAATGTGTTTGAGACATCTCCTCATGTAATTCAGGCAGTTATGGGAGCCCTAGAGGG	chr2	198257795	NM_012433	3705	A	G
GGTTTCGCATAAGCTCTTGGAGATGTACAGGAAGGAGCTGCTCCTGAAGCGCACGGTGGCCAAGGAGCTTGCCCACACCGGGGATCCCGACCTCACCCTGA	GGTTTCGCATAAGCTCTTGGAGATGTACAGGAAGGAGCTGCTCCTGAAGCACACGGTGGCCAAGGAGCTTGCCCACACCGGGGATCCCGACCTCACCCTGA	chr14	102815042	NM_032630	556	G	A
GGTTTGATAAATCCTTTAACCTCATTATCGCCAAGGATGGCTCTACTGCCGTCCACTTTGAGCACTCTTGGGGTGATGGTGTGGCAGTGCTCAGATTTTTT	GGTTTGATAAATCCTTTAACCTCATTATCGCCAAGGATGGCTCTACTGCCATCCACTTTGAGCACTCTTGGGGTGATGGTGTGGCAGTGCTCAGATTTTTT	chr1	53676448	NM_000098	1617	G	A
GTAAAGAACTCATCTTTAGAGTACCTTTAAATGAATTTTGTTTTTCTTTCTTATTTTGAGGTGGATTGGTCTTCTCTTTTTTTGGGTTTCCAGCTCACTGG	GTAAAGAACTCATCTTTAGAGTACCTTTAAATGAATTTTGTTTTTCTTTCCTATTTTGAGGTGGATTGGTCTTCTCTTTTTTTGGGTTTCCAGCTCACTGG	chr10	72186524	NM_004096	5681	T	C
GTAAAGGATGTAGATGATTTCTTTGAGCACGAACGAACATTTCTTTTGGAGTATCATAACCGAGTTAAGGATGCATCTGCTAAATCTGATAGAATGACAAG	GTAAAGGATGTAGATGATTTCTTTGAGCACGAACGAACATTTCTTTTGGAATATCATAACCGAGTTAAGGATGCATCTGCTAAATCTGATAGAATGACAAG	chr14	35062312	NM_021249	806	G	A
GTAAGCTGCCTGCCGGGCCTGAGGAGCTCCAACCAGGGAAGACTGGATGTGAGGAGAGGAGTCACTGTCACCAGGTCACAGACTGACTGAGGTGATGGTAG	GTAAGCTGCCTGCCGGGCCTGAGGAGCTCCAACCAGGGAAGACTGGATGTAAGGAGAGGAGTCACTGTCACCAGGTCACAGACTGACTGAGGTGATGGTAG	chr3	39438442	NM_017875	1747	G	A
GTAGCACCAGATGGCCCACTACAAGAAAGCTCCACAAGACTGTCCCTGACTTCAGACCCCGAGGAGGGGGACCCACTGGCCTTAGGGCCTGAAAGCCCAGG	GTAGCACCAGATGGCCCACTACAAGAAAGCTCCACAAGACTGTCCCTGACCTCAGACCCCGAGGAGGGGGACCCACTGGCCTTAGGGCCTGAAAGCCCAGG	chr9	115931692	NM_015258	3415	T	C
GTAGCTAAGAGCCATCTGAAGCAGCAGGTTGCAGGACAAATGCTTCAGTCCGCCGAGAGCAGTACCGTGTGGCCAAGAGGTGGACTCAGAGCCTTCCTTGA	GTAGCTAAGAGCCATCTGAAGCAGCAGGTTGCAGGACAAATGCTTCAGTCTGCCGAGAGCAGTACCGTGTGGCCAAGAGGTGGACTCAGAGCCTTCCTTGA	chr2	30481916	NM_030915	1955	C	T
GTATGTGCCAGCACATGGTAATTTTGGTGTAATTCTAACTTGGGCACAACAAATGCTATTTGTCATTTTTAAACTGAATCCGAAAGAAACTCCTATTATAA	GTATGTGCCAGCACATGGTAATTTTGGTGTAATTCTAACTTGGGCACAACGAATGCTATTTGTCATTTTTAAACTGAATCCGAAAGAAACTCCTATTATAA	chr7	43678997	NM_018224	776	A	G
GTATTCCCTGGGGATGGCGCATCACACACCAAAGTCTCTCTAGGCTTCTTCGATGACATTCTCATCCCCCCAGAGTCACTGCAGCAGCCAGCCAAGTTCGA	GTATTCCCTGGGGATGGCGCATCACACACCAAAGTCTCTCTAGGCTTCTTTGATGACATTCTCATCCCCCCAGAGTCACTGCAGCAGCCAGCCAAGTTCGA	chr22	41928145	NM_001018052	599	C	T
GTCATGGAGTACGCCAACGGGGGCGAGCTGTTCTTCCACCTGTCCCGGGAGCGTGTGTTCTCCGAGGACCGGGCCCGCTTCTATGGCGCTGAGATTGTGTC	GTCATGGAGTACGCCAACGGGGGCGAGCTGTTCTTCCACCTGTCCCGGGAACGTGTGTTCTCCGAGGACCGGGCCCGCTTCTATGGCGCTGAGATTGTGTC	chr14	105239894	NM_001014432,NM_005163	1149,1280	G	A
GTCCAGGGCAGAGCCTCAGTTAGGGACATGCTGGGCCTGCGCCCCCCACTGCTCGCCCTGGTGGGGCTGCTCTCCCTCGGGTGCGTCCTCTCTCAGGAGTG	GTCCAGGGCAGAGCCTCAGTTAGGGACATGCTGGGCCTGCGCCCCCCACTTCTCGCCCTGGTGGGGCTGCTCTCCCTCGGGTGCGTCCTCTCTCAGGAGTG	chr21	46330674	NM_001127491	212	G	T
GTCCATCTACATAGTTGCGTGTTTCAACAATGTCCATTTATCCTTCACCCCGAGGCGTGTTTTGGGGGCTGCAAACACCTCCCGGTAGAGGCTGGACCTGA	GTCCATCTACATAGTTGCGTGTTTCAACAATGTCCATTTATCCTTCACCCTGAGGCGTGTTTTGGGGGCTGCAAACACCTCCCGGTAGAGGCTGGACCTGA	chr1	228681749	NM_001010858	993	C	T
GTCCCCAGATGATGATGAGGCAGCCTCAGACCAGGAGAACATGGACCCAATCCTCTGAGCCTCACCCACAAAGAGAAGACAAAGGGTGGCCTGTGGCCTCC	GTCCCCAGATGATGATGAGGCAGCCTCAGACCAGGAGAACATGGACCCAAACCTCTGAGCCTCACCCACAAAGAGAAGACAAAGGGTGGCCTGTGGCCTCC	chr15	65108504	NM_025049	1985	T	A
GTCCGGTATCTCTGTCTGATGGGAGCCAGCGTTGAGGCGCTGACCACGGACGGAAAGACGGCAGAAGATCTTGCTAGATCGGAACAGCACGAGCACGTAGC	GTCCGGTATCTCTGTCTGATGGGAGCCAGCGTTGAGGCGCTGACCACGGATGGAAAGACGGCAGAAGATCTTGCTAGATCGGAACAGCACGAGCACGTAGC	chr9	90283514	NM_004938	2301	C	T
GTCCTCTTAGATGTCACTCCTGACCAGTCAATGGTAGATGAAGGAATGGCTCGGGAAGTCATCAATCGCATACAGAAACTTCGCAAAAAGTGCAATCTGGT	GTCCTCTTAGATGTCACTCCTGACCAGTCAATGGTAGATGAAGGAATGGCGCGGGAAGTCATCAATCGCATACAGAAACTTCGCAAAAAGTGCAATCTGGT	chr9	95005537	NM_002161,NM_013417	3114,3218	T	G
GTCCTGCTGTCCAATTGTGGAGCATCAGCAGGTTTCCAACTCACTCATTAACCCCTACCCCATCTCCAGGCCTGTACTAAAGTTTGCTGCCCGCTTAGGGG	GTCCTGCTGTCCAATTGTGGAGCATCAGCAGGTTTCCAACTCACTCATTACCCCCTACCCCATCTCCAGGCCTGTACTAAAGTTTGCTGCCCGCTTAGGGG	chr1	46827728	NM_001256127,NM_001256128,NM_199044,NR_045789,NR_045790,NR_045791	1960,1592,2015,2190,1860,1678	A	C
GTCTATGACAAGGAATACCTTGAGCAGATCTCCACTCTCATCAACACCACCGACAGATGCCTGCTCAACAACTACATGATCTGGAACCTGGTGCGGAAAAC	GTCTATGACAAGGAATACCTTGAGCAGATCTCCACTCTCATCAACACCACTGACAGATGCCTGCTCAACAACTACATGATCTGGAACCTGGTGCGGAAAAC	chr1	21573722	NM_001113347,NM_001113348,NM_001113349,NM_001397	1375,1270,1221,1230	C	T
GTCTTGTTCCAGGGCAAGATTGGACTCCCCATCCTGTGCGTGGGCTCTGTGTGGAAGAGCTGGGAGCTGCTGAAGGAAGGTTTTCTTCTGGCGCTGACCCA	GTCTTGTTCCAGGGCAAGATTGGACTCCCCATCCTGTGCGTGGGCTCTGTATGGAAGAGCTGGGAGCTGCTGAAGGAAGGTTTTCTTCTGGCGCTGACCCA	chr2	71304738	NM_017567	1222	G	A
GTGACCAAATGTGGTTCTAGTTGACTTCTTTTCACTTTGGCTTATATCAATTCTTGAGAGTTAATGTGATCATGATATTGCAAACAACTATAAATGGTCTC	GTGACCAAATGTGGTTCTAGTTGACTTCTTTTCACTTTGGCTTATATCAACTCTTGAGAGTTAATGTGATCATGATATTGCAAACAACTATAAATGGTCTC	chr8	66515865	NM_018120	1868	T	C
GTGACTGTTTTCTCCCCTTAGTGAGCTGTATTTTCAAGGCCCTAGCAGCAACAAGCCTCGTGTGATCCGGGAAGTGCGGGCTGACTCTGTGGGGAAGTTGG	GTGACTGTTTTCTCCCCTTAGTGAGCTGTATTTTCAAGGCCCTAGCAGCAGCAAGCCTCGTGTGATCCGGGAAGTGCGGGCTGACTCTGTGGGGAAGTTGG	chr7	99696797	NM_182776	1020	A	G
GTGACTTCTAGCATATCAATAAATTCTTCAGAAGTACCAGAGGTCACCCCGTCAGAGAATGTTGGATCAAGCTCCCAAGCATCCTCATCAGATAAAGCCAA	GTGACTTCTAGCATATCAATAAATTCTTCAGAAGTACCAGAGGTCACCCCATCAGAGAATGTTGGATCAAGCTCCCAAGCATCCTCATCAGATAAAGCCAA	chr3	124951821	NM_021964	2235	G	A
GTGAGATCCATGAAGACAGCAGCACCAGGGGCTCCCGGCATTTCTACTACGATGGGGAGCTCTTCCTCTCCCAAAACCTGGAGACTCAAGAATCGACAGTG	GTGAGATCCATGAAGACAGCAGCACCAGGGGCTCCCGGCATTTCTACTACAATGGGGAGCTCTTCCTCTCCCAAAACCTGGAGACTCAAGAATCGACAGTG	chr6	31474000	NM_005931	522	G	A
GTGAGGAGAAGTGGAACTCCGTTTCACCTGCTTCTGCAGGAAAGAGGAAAACTGAGCCATCTGCCTGGAGTCAAGACACTGGAGATGCTAATACAAATGGA	GTGAGGAGAAGTGGAACTCCGTTTCACCTGCTTCTGCAGGAAAGAGGAAAGCTGAGCCATCTGCCTGGAGTCAAGACACTGGAGATGCTAATACAAATGGA	chr8	98703317	NM_178812	1277	A	G
GTGCACGCCATGGAGAGAAACTTCTACTCTTCTGTCAGGAGGACGGGAAGGTCATTTGCTGGCTTTGTGAGCGGTCTCAGGAGCACCGTGGTCACCACACG	GTGCACGCCATGGAGAGAAACTTCTACTCTTCTGTCAGGAGGACGGGAAGTTCATTTGCTGGCTTTGTGAGCGGTCTCAGGAGCACCGTGGTCACCACACG	chr11	5701074	NM_033093	489	G	T
GTGCAGGATCAGTGGAAGGAGCTTTCCCACGAGGACCTGGAGCCCCCACCCGAGCATATCCCCCCACCTCCCCGGCCACCCAAACGAATCCTGGAGCCACA	GTGCAGGATCAGTGGAAGGAGCTTTCCCACGAGGACCTGGAGCCCCCACCTGAGCATATCCCCCCACCTCCCCGGCCACCCAAACGAATCCTGGAGCCACA	chr20	49196284	NM_002827	1083	C	T
GTGCCGGACAAAAAACTACATGGCCCTTTCGTGTCTTGGGGGTGGAAAGGTAGGGATGAATTGGGGTGATAGAACCCTGGTGAATTCAGAGTAATCTTTCT	GTGCCGGACAAAAAACTACATGGCCCTTTCGTGTCTTGGGGGTGGAAAGGGAGGGATGAATTGGGGTGATAGAACCCTGGTGAATTCAGAGTAATCTTTCT	chr16	69497248	NM_030579	1367	T	G
GTGCCGTGTGAGGGGCTTAATGACCACCACAGGGAGCTCAGACCCCAACCCTGGATCCCAGGAGAAAGGAGTGGACCGAGGAAGGAAGGAAGGCAAGGCTG	GTGCCGTGTGAGGGGCTTAATGACCACCACAGGGAGCTCAGACCCCAACCTTGGATCCCAGGAGAAAGGAGTGGACCGAGGAAGGAAGGAAGGCAAGGCTG	chr4	2251893	NM_006454	1040	C	T
GTGCGTATCCTCAAGGTCTGCTTCTATAGCAACAGCTTCAATCCTGGGAAAAACTTCAAACTGGTCAAATGCACTGTCCAGACGGAGATCCGGGAGATCAT	GTGCGTATCCTCAAGGTCTGCTTCTATAGCAACAGCTTCAATCCTGGGAAGAACTTCAAACTGGTCAAATGCACTGTCCAGACGGAGATCCGGGAGATCAT	chr8	27255263	NM_004103,NM_173174,NM_173175,NM_173176	415,970,317,402	A	G
GTGCTGGAAGGAAGGAATGAGGTCCTGTGCGTTTTGACACAGAAGATCACGACGATGCAGAAGTGTGTGATCTCTGAGCACATGCAGGTCGAGGAGAAGTG	GTGCTGGAAGGAAGGAATGAGGTCCTGTGCGTTTTGACACAGAAGATCACAACGATGCAGAAGTGTGTGATCTCTGAGCACATGCAGGTCGAGGAGAAGTG	chr7	24758753	NM_001127453,NM_001127454,NM_004403	577,592,822	G	A
GTGGAGATCACCAAACTACAGACAGAAAAGCAGGAACTGTTACAGAAAACAGAAGCGTTTGCAAAATCAGTTGAGGTACAAGGAGAGACCGAGACTATAAT	GTGGAGATCACCAAACTACAGACAGAAAAGCAGGAACTGTTACAGAAAACGGAAGCGTTTGCAAAATCAGTTGAGGTACAAGGAGAGACCGAGACTATAAT	chr4	76730195	NM_003715	2490	A	G
GTGGAGATTGATGGGGTGGTCCACCAGGTCTACGTGTTGAAGCGTCCTCACGTGGATGAGTTCCTGCAGCGAATGGGCGAGCTCTTTGAATGTGTGCTGTT	GTGGAGATTGATGGGGTGGTCCACCAGGTCTACGTGTTGAAGCGTCCTCATGTGGATGAGTTCCTGCAGCGAATGGGCGAGCTCTTTGAATGTGTGCTGTT	chr2	219267781	NM_001206878,NM_021198,NM_182642	474,738,735	C	T
GTGGCTGACTGAATTGCTGACCCTTCAAGCTCTGTCCTTATCCATTACCTCAAAGCAGTCATTCCTTAGTAAAGTTTCCAACAAATAGAAATTAATGACAC	GTGGCTGACTGAATTGCTGACCCTTCAAGCTCTGTCCTTATCCATTACCTTAAAGCAGTCATTCCTTAGTAAAGTTTCCAACAAATAGAAATTAATGACAC	chr6	33032968	NM_001242524,NM_001242525,NM_033554	1150,1074,1059	C	T
GTGGTGGAGTTCCTGCAGAGCAATTCCGACTCGACCTATGAGGACCTGATCAACAAGATCGAGACCACGGTTCCTCCTTCTGGCCTCAACTTGAACCGCTT	GTGGTGGAGTTCCTGCAGAGCAATTCCGACTCGACCTATGAGGACCTGATAAACAAGATCGAGACCACGGTTCCTCCTTCTGGCCTCAACTTGAACCGCTT	chr19	10265593	NM_001130823,NM_001379	1812,1764	C	A
GTGGTGTGTAGCCGGCTTGGCGTGACCCTCGCCTGATCCAGTTGTTAGAGTTGGAAGCTTGGCAGTTGGCCTCCCTTCTTCCCATGGAGGACGGGGGCTTA	GTGGTGTGTAGCCGGCTTGGCGTGACCCTCGCCTGATCCAGTTGTTAGAGGTGGAAGCTTGGCAGTTGGCCTCCCTTCTTCCCATGGAGGACGGGGGCTTA	chr2	242082480	NM_001252119,NM_001252122,NM_001252124,NM_015148	101,101,101,101	T	G
GTGTTGCTCTATGAGATGCTCTGTGGTCACGCGCCTTTTGAGGCAGAGAACGAAGATGACCTCTTTGAGGCCATACTGAATGATGAGGTGGTCTACCCTAC	GTGTTGCTCTATGAGATGCTCTGTGGTCACGCGCCTTTTGAGGCAGAGAATGAAGATGACCTCTTTGAGGCCATACTGAATGATGAGGTGGTCTACCCTAC	chr14	61997226	NM_006255	1979	C	T
GTTACAGTCTTTTTCTCAGGAGCTACAAAGATCTCTTCCTGTTACTAAATAGTCGCACCCCAGCAGCCTCTCTCGCACACCGGGGCCCTGCATGTCAGATG	GTTACAGTCTTTTTCTCAGGAGCTACAAAGATCTCTTCCTGTTACTAAATGGTCGCACCCCAGCAGCCTCTCTCGCACACCGGGGCCCTGCATGTCAGATG	chr20	62522466	NM_001243891,NM_001243892,NM_001243894,NM_001243895,NM_003288,NM_199359,NM_199360,NM_199361,NM_199362,NM_199363,NR_045090	1852,1798,1765,1878,1927,1867,1996,1936,1969,1909,1896	A	G
GTTCCGGAATTCAGTACTGTGGCATTAAACGTCGTCTTTGAAAAAATCCCGGAAAACGAGAGTGCAGATGTCTGTCGGAATATTTCAGTCAATGTTCTCGA	GTTCCGGAATTCAGTACTGTGGCATTAAACGTCGTCTTTGAAAAAATCCCAGAAAACGAGAGTGCAGATGTCTGTCGGAATATTTCAGTCAATGTTCTCGA	chr12	94673277	NM_005761,NR_037687	3876,420	G	A
GTTCTCCCGCTGCGAAGCAGCGCGGCCCCCCGGGGCCGGGGCAGCGGCGCCGGCATGTCGTCTGGCACCATGAAGTTCAATGGCTATTTGAGGGTCCGCAT	GTTCTCCCGCTGCGAAGCAGCGCGGCCCCCCGGGGCCGGGGCAGCGGCGCTGGCATGTCGTCTGGCACCATGAAGTTCAATGGCTATTTGAGGGTCCGCAT	chr14	61788816	NM_006255	302	C	T
GTTGACATAACCAACAATAGAGATTAGGAAGTTAGTTTTAAGAAATCAATGGCATATAGACATTACCCTCATGGAGTTTGTATTCTACTACTTGAACTGAT	GTTGACATAACCAACAATAGAGATTAGGAAGTTAGTTTTAAGAAATCAATAGCATATAGACATTACCCTCATGGAGTTTGTATTCTACTACTTGAACTGAT	chr12	24966845	NM_001178091,NM_001178092,NM_001178093,NM_001178094,NM_005504	5674,5602,5381,5678,5785	G	A
GTTGGGATTGTCAGGGTCCTGGCCCCTCAGAACTGGCTTGATCAAGGGCCTTATGTGGAGCAGAGGTTGTCTCTGAACCAGGAGAGAAGGTACTATACCTT	GTTGGGATTGTCAGGGTCCTGGCCCCTCAGAACTGGCTTGATCAAGGGCCCTATGTGGAGCAGAGGTTGTCTCTGAACCAGGAGAGAAGGTACTATACCTT	chr3	14528028	NM_001134367,NM_003043	3675,3679	T	C
GTTTCCTGTGTGAAATTGCTTCTGTCAAAGGGTGCTGATAAGACTGTGAAAGGCCCAGATGGACTGACCGCCTTTGAAGCCACTGACAACCAGGCAATCAA	GTTTCCTGTGTGAAATTGCTTCTGTCAAAGGGTGCTGATAAGACTGTGAAGGGCCCAGATGGACTGACCGCCTTTGAAGCCACTGACAACCAGGCAATCAA	chr7	135614740	NM_001128619,NM_145808	647,647	A	G
TAAAAATACTAGTGAAGCCTCTTGTGTTTGTGTGCAGAGAAGTATATGATCCACCATGCTAATGACACTTGCCTTTTTTTCCACCATTAAGGCTTTAAGAA	TAAAAATACTAGTGAAGCCTCTTGTGTTTGTGTGCAGAGAAGTATATGATTCACCATGCTAATGACACTTGCCTTTTTTTCCACCATTAAGGCTTTAAGAA	chr14	31570052	NM_015382	8406	C	T
TAAAATACATTGTAAATTACATATTAAATATTTTATCTGCTTTTACAAGCGCAAGGTGCAAAAATATATACAATAGTCTCATTGATGACTGTAAAGTGAAT	TAAAATACATTGTAAATTACATATTAAATATTTTATCTGCTTTTACAAGCACAAGGTGCAAAAATATATACAATAGTCTCATTGATGACTGTAAAGTGAAT	chr12	72180364	NM_014999	1841	G	A
TAAATCATGGGGAACAGATGTGTTCCACCCAACAAATGTGATAAGTGATCATGCAGCCAGAGCCAGCCTTCCTTCAATCAAGGTTTCCAGGCAGAGCAAAT	TAAATCATGGGGAACAGATGTGTTCCACCCAACAAATGTGATAAGTGATCGTGCAGCCAGAGCCAGCCTTCCTTCAATCAAGGTTTCCAGGCAGAGCAAAT	chr6	26414806	NM_001145008,NM_001145009,NM_007048,NM_194441	2640,3553,2796,3090	A	G
TAACAATTGCTCAGCCACAATTCTCGGATATAGGGATTCAAAAGACAGGACACAGAACTAACACAGTGAAAAAAATCAGTACCACATTTGGACAGTATAGG	TAACAATTGCTCAGCCACAATTCTCGGATATAGGGATTCAAAAGACAGGATACAGAACTAACACAGTGAAAAAAATCAGTACCACATTTGGACAGTATAGG	chr10	121700255	NM_007190,NR_037771	3391,2858	C	T
TAACCACGTGTATAACAGCTCTGCTGGACACCCAAGAAAGCCATGGGAACGCCAACTGGAAAGGTCCCCTTCCCCAGGGGAGCCTGCGAAGGAGAGGTTCT	TAACCACGTGTATAACAGCTCTGCTGGACACCCAAGAAAGCCATGGGAACACCAACTGGAAAGGTCCCCTTCCCCAGGGGAGCCTGCGAAGGAGAGGTTCT	chr5	156904633	NM_033274	6160	G	A
TAACCGGCAATGAGGGCCGCGTGTCTGTGGAAAACATCAAGCAGCTGTTGCAATCTGCCCACAAAGAATCCAGCTTTGACATTATTTTGTCAGGTTTAGTC	TAACCGGCAATGAGGGCCGCGTGTCTGTGGAAAACATCAAGCAGCTGTTGGAATCTGCCCACAAAGAATCCAGCTTTGACATTATTTTGTCAGGTTTAGTC	chr16	57474687	NM_020313	325	C	G
TAAGCTGCAGTGCCTTTCTTCTGAGTCTCCTTATACTGATTGTGTATTGCACTCCATTTTATGAGAGAGTTGATACCACAAAAGTAAAATCATCGGATTTT	TAAGCTGCAGTGCCTTTCTTCTGAGTCTCCTTATACTGATTGTGTATTGCGCTCCATTTTATGAGAGAGTTGATACCACAAAAGTAAAATCATCGGATTTT	chr3	32533246	NM_017801	437	A	G
TAATCCTCCAGCCCCAGCAGGTCCACTCCTGGTTCCTGTGTGTTTGGCCCGGGCACAATCCCCACTGCTTTGCTAGACGTGCTTTCTGCCATGTGGCTTTG	TAATCCTCCAGCCCCAGCAGGTCCACTCCTGGTTCCTGTGTGTTTGGCCCAGGCACAATCCCCACTGCTTTGCTAGACGTGCTTTCTGCCATGTGGCTTTG	chr12	109888886	NM_031954	1544	G	A
TAATCTGCTCTGAGCAGTGTTGTGTTGTGTTGTATTGTTCTTCCCTTGGTGGCCAAACAAAGCAAGTCGAGAAGGCAGCTATCTCCCTTTCTGTGATCGGG	TAATCTGCTCTGAGCAGTGTTGTGTTGTGTTGTATTGTTCTTCCCTTGGTAGCCAAACAAAGCAAGTCGAGAAGGCAGCTATCTCCCTTTCTGTGATCGGG	chr2	74333325	NM_144993	9005	G	A
TAATTTTTCTCCAATCATAAATCACGTGGCCAGGTTTGCTGCTGCAGCCACGCAACAGCAGACAGCTTCTCAATATTTTGTGCTTTTGATTATTACTGATG	TAATTTTTCTCCAATCATAAATCACGTGGCCAGGTTTGCTGCTGCAGCCATGCAACAGCAGACAGCTTCTCAATATTTTGTGCTTTTGATTATTACTGATG	chr8	87567193	NM_003909	1397	C	T
TACAAGCGCCTCAGATATAAAAGACTCCTGGACGGATTTTCATCCAGCACAGAGCAGCTGAATCCATATTTGGCAGCTAGTGGATGGGATAAGAGGCCTAA	TACAAGCGCCTCAGATATAAAAGACTCCTGGACGGATTTTCATCCAGCACTGAGCAGCTGAATCCATATTTGGCAGCTAGTGGATGGGATAAGAGGCCTAA	chr22	32108824	NM_173566	5194	A	T
TACCGCACCCGACGCTTGGCCGCTGACTTCTCCGTGCCCCTAATCATCGATATCAAGTGCACCAAACTCTTTGTGGAGGCCCTAGGCCAGATCGGGCCAGC	TACCGCACCCGACGCTTGGCCGCTGACTTCTCCGTGCCCCTAATCATCGACATCAAGTGCACCAAACTCTTTGTGGAGGCCCTAGGCCAGATCGGGCCAGC	chr2	27459364	NM_004341	4449	T	C
TACGAACTTCAGCAGCTTGACTCAAAATTCCTGGAGCAGGTTCACCAGCTTTATGATGACAGTTTTCCCATGGAAATCAGACAGTACCTGGCACAGTGGTT	TACGAACTTCAGCAGCTTGACTCAAAATTCCTGGAGCAGGTTCACCAGCTCTATGATGACAGTTTTCCCATGGAAATCAGACAGTACCTGGCACAGTGGTT	chr2	191874667	NM_007315,NM_139266	451,451	T	C
TACGTGGCTTGGAAGATAAGTGGTTTTCCCAAAAACCGTGTTATTGGAAGCGGTTGCAATCTGGATTCAGCCCGATTCCGTTACCTAATGGGGGAAAGGCT	TACGTGGCTTGGAAGATAAGTGGTTTTCCCAAAAACCGTGTTATTGGAAGTGGTTGCAATCTGGATTCAGCCCGATTCCGTTACCTAATGGGGGAAAGGCT	chr11	18424451	NM_001135239,NM_001165414,NM_001165415,NM_001165416,NM_005566,NR_028500	581,852,755,755,755,637	C	T
TACTTACCAGGACAGCCCGAAGGAATAAGAAGCTCAAATACTTACACACTGACGGATGTGAGGCGCAATGCAACAGGAGACTACAAGTGTTCCCTGATAGA	TACTTACCAGGACAGCCCGAAGGAATAAGAAGCTCAAATACTTACACACTAACGGATGTGAGGCGCAATGCAACAGGAGACTACAAGTGTTCCCTGATAGA	chr3	105260518	NM_001243280,NM_001243281,NM_001627	1596,1596,1596	G	A
TAGCCCGGAACTGCACTCAGCACCCCTCACCCCTGTGGCTCGGGACACTCCGCGACACTTAGCCAGTGAGGATACCCGTTGTTCCACACCAGAGCTGGGGC	TAGCCCGGAACTGCACTCAGCACCCCTCACCCCTGTGGCTCGGGACACTCTGCGACACTTAGCCAGTGAGGATACCCGTTGTTCCACACCAGAGCTGGGGC	chr17	44109474	NM_001193465,NM_001193466,NM_015443	3283,3500,3202	C	T
TAGCTAAGAGCCATCTGAAGCAGCAGGTTGCAGGACAAATGCTTCAGTCCGCCGAGAGCAGTACCGTGTGGCCAAGAGGTGGACTCAGAGCCTTCCTTGAG	TAGCTAAGAGCCATCTGAAGCAGCAGGTTGCAGGACAAATGCTTCAGTCCACCGAGAGCAGTACCGTGTGGCCAAGAGGTGGACTCAGAGCCTTCCTTGAG	chr2	30481917	NM_030915	1956	G	A
TAGCTCACTAAAAGTGTAATAATGGAAATGTGGAAAATATCGTAGGTAAAGGAAACTACCTCATGCTCTGAAGGTTTTGTAGAAGCACAATTAAACATCTA	TAGCTCACTAAAAGTGTAATAATGGAAATGTGGAAAATATCGTAGGTAAAAGAAACTACCTCATGCTCTGAAGGTTTTGTAGAAGCACAATTAAACATCTA	chr12	24964523	NM_001178091,NM_001178092	7996,7924	G	A
TAGGAAAAGCATTTGCTGTGTTTCGTTAGCATCTGGCTCCAGGACAGACCTTCAACTTCCAAATTGGATACTGCTGCCAAGAAGTTGCTCTGAAGTCAGTT	TAGGAAAAGCATTTGCTGTGTTTCGTTAGCATCTGGCTCCAGGACAGACCCTCAACTTCCAAATTGGATACTGCTGCCAAGAAGTTGCTCTGAAGTCAGTT	chr6	33054400	NM_002121	982	T	C
TAGGAGGAAGAGCTCAGGTGGAAAAGGAGGGAGCTGCTCTCAGGCTGCGTGCAGCAACAGTGCCCAGGGCTCTGATGAGTCTCTCATCACTTGTAAAGCCT	TAGGAGGAAGAGCTCAGGTGGAAAAGGAGGGAGCTGCTCTCAGGCTGCGTCCAGCAACAGTGCCCAGGGCTCTGATGAGTCTCTCATCACTTGTAAAGCCT	chr6	31237162	NM_001243042,NM_002117	1114,1114	G	C
TAGGCATTCTAATGTGAAATAAGTGTAGACTGCTGTCAAGGAGGCTTCATCAGAAGATGTATAGCATTTGAATGTCTAATGATAATGCATATCATTAGAAT	TAGGCATTCTAATGTGAAATAAGTGTAGACTGCTGTCAAGGAGGCTTCATTAGAAGATGTATAGCATTTGAATGTCTAATGATAATGCATATCATTAGAAT	chr10	14562201	NM_031453	2143	C	T
TAGGGGAGATCCAGCACATGAGCCAAGCCTGCCTCCTGTCCCTGCTGCCCGTGCCCCGGGACGTCCTGGAGACAGAGGATGAGGAGCCTCCACCAAGGCGC	TAGGGGAGATCCAGCACATGAGCCAAGCCTGCCTCCTGTCCCTGCTGCCCATGCCCCGGGACGTCCTGGAGACAGAGGATGAGGAGCCTCCACCAAGGCGC	chr9	130938661	NM_001131015,NM_001131016,NM_001131017,NM_001131018,NM_001257975,NM_001257976,NM_012127	1947,2075,1892,1835,2167,1959,2115	G	A
TAGTCTTATCTACCACACATCCCCATAGATTTAAGGATTTTAATAGAAAGACATGATGTATGTATTTAAGCCACGTTAAAAGAAAAAATATAACTATGGAC	TAGTCTTATCTACCACACATCCCCATAGATTTAAGGATTTTAATAGAAAGTCATGATGTATGTATTTAAGCCACGTTAAAAGAAAAAATATAACTATGGAC	chr9	88903367	NM_001185059,NM_001185074,NM_024617	4851,4253,4961	A	T
TATAAACTATGTGCCCAGCACTATGCTGAGCTTACACTAATTGGTCAGACATGCTGTCTGCCCTCATGAAATTGGCTCCAAATGAATGAACTACTTTCATG	TATAAACTATGTGCCCAGCACTATGCTGAGCTTACACTAATTGGTCAGACGTGCTGTCTGCCCTCATGAAATTGGCTCCAAATGAATGAACTACTTTCATG	chr1	160723517	NM_021181	1573	A	G
TATAAGAAAACCTTTCTCCCTGAGATGAGTGAAAAATGTGAGGTTTTACAATATTCTGCAAGGGAAGCTCAAGATTCAAAAAAGGTGGTAGAGGACATTGA	TATAAGAAAACCTTTCTCCCTGAGATGAGTGAAAAATGTGAGGTTTTACAGTATTCTGCAAGGGAAGCTCAAGATTCAAAAAAGGTGGTAGAGGACATTGA	chr2	240946766	NM_004544	872	A	G
TATCCCTGGATTCTGAGTGCCTCCGATGATCAGACCATCCGAGTGTGGAACTGGCAATCTAGAACCTGTGTTTGTGTGTTAACAGGGCACAACCATTATGT	TATCCCTGGATTCTGAGTGCCTCCGATGATCAGACCATCCGAGTGTGGAATTGGCAATCTAGAACCTGTGTTTGTGTGTTAACAGGGCACAACCATTATGT	chr1	160303416	NM_001098398,NM_004371	757,757	C	T
TATGGCAGTAGCCAGAGCTCCCAATCGTCTTACGGGCAGCAGTCCTCCTACCCTGGCTATGGCCAGCAGCCAGCTCCCAGCAGCACCTCGGGAAGTTACGG	TATGGCAGTAGCCAGAGCTCCCAATCGTCTTACGGGCAGCAGTCCTCCTATCCTGGCTATGGCCAGCAGCCAGCTCCCAGCAGCACCTCGGGAAGTTACGG	chr16	31195279	NM_001170634,NM_001170937,NM_004960,NR_028388	393,396,396,396	C	T
TATGGTTTTTCACCTGGGAAGGAAACAAATTACGTACTAGAGGGCATTGACTGGTTAAAAACTTGTGTATCCCGGGAAGGACCTGCGGTACAGGAGTCAGC	TATGGTTTTTCACCTGGGAAGGAAACAAATTACGTACTAGAGGGCATTGATTGGTTAAAAACTTGTGTATCCCGGGAAGGACCTGCGGTACAGGAGTCAGC	chr22	21307058	NM_005207	4346	C	T
TATTCCTCGTGGTCATCGAAGAGGTCGAATTGATGACTTGCGATACCAGATAGATGATAAACCAAACAACCAGATTCGAATATCCAAGCAACTCGCAGAGT	TATTCCTCGTGGTCATCGAAGAGGTCGAATTGATGACTTGCGATACCAGAGAGATGATAAACCAAACAACCAGATTCGAATATCCAAGCAACTCGCAGAGT	chr5	44811207	NM_016640	736	T	G
TATTGCACCCGAGAAGGATGTGGATGGATTGACTAGCATCAATGCTGGGAAACTTGCTAGAGGTGACCTCAATGACTGTTTCATTCCTTGTACGCCTAAGG	TATTGCACCCGAGAAGGATGTGGATGGATTGACTAGCATCAATGCTGGGAGACTTGCTAGAGGTGACCTCAATGACTGTTTCATTCCTTGTACGCCTAAGG	chr14	64882380	NM_005956	788	A	G
TATTTATTTGCCATCAACACATTTTATACTTTGCATCTCCAAATTTATTGTGGCGAGACTTGTCCATTGTGAAAGTTAGAGAACATTATGTTTGTATCATT	TATTTATTTGCCATCAACACATTTTATACTTTGCATCTCCAAATTTATTGCGGCGAGACTTGTCCATTGTGAAAGTTAGAGAACATTATGTTTGTATCATT	chr12	24968749	NM_001178091,NM_001178092,NM_001178093,NM_001178094,NM_005504	3770,3698,3477,3774,3881	T	C
TATTTCTGAATGTGCCTTTGTGAGTACAGAGACCGTCCGTTCTAGGAAGAAGCTATCCGTTGGATACAAACAAACAGACGGTCAGCTTTAGTCATTAGGGA	TATTTCTGAATGTGCCTTTGTGAGTACAGAGACCGTCCGTTCTAGGAAGAGGCTATCCGTTGGATACAAACAAACAGACGGTCAGCTTTAGTCATTAGGGA	chr22	40726762	NM_001024843	10909	A	G
TCAAAATCTCCTCAGAGCAATTGCTAATTTGGCCTGAATCTGGTAACTTGAACCCTGTAAGGTTACAGAACTAGGGCTATTTATTTTAGCATTTCTTCAGT	TCAAAATCTCCTCAGAGCAATTGCTAATTTGGCCTGAATCTGGTAACTTGGACCCTGTAAGGTTACAGAACTAGGGCTATTTATTTTAGCATTTCTTCAGT	chr2	213870875	NM_001079526,NM_016260	3028,2959	A	G
TCAAAGAGGAACAGGGTTTAGTGAAAAACACTGAACAGAGTAGAAGAAAAAAGCGCAAGAAAATAAGTGGTCCCAATCCTCTTAGTTGTTTGAAGAAAAAG	TCAAAGAGGAACAGGGTTTAGTGAAAAACACTGAACAGAGTAGAAGAAAACAGCGCAAGAAAATAAGTGGTCCCAATCCTCTTAGTTGTTTGAAGAAAAAG	chr8	117783914	NM_032334	684	A	C
TCAACCCCCAACTCCACTGCTGGTGCAGCCATGAACTCCTTGACCTCTCTCGGGACTCTGCAAGGACTGGCTGGAGCCACTGTTGGACTGAATAATATTAA	TCAACCCCCAACTCCACTGCTGGTGCAGCCATGAACTCCTTGACCTCTCTTGGGACTCTGCAAGGACTGGCTGGAGCCACTGTTGGACTGAATAATATTAA	chr10	11356160	NM_001025076,NM_001025077,NM_001083591,NM_006561	1249,1106,1249,1195	C	T
TCAGAAATGATCTTAGTTCTGGAATATGCTGCTGGGGGTGAAATCTTTGACCAGTGTGTTGCAGACAGAGAAGAAGCCTTTAAAGAAAAAGATGTTCAAAG	TCAGAAATGATCTTAGTTCTGGAATATGCTGCTGGGGGTGAAATCTTTGATCAGTGTGTTGCAGACAGAGAAGAAGCCTTTAAAGAAAAAGATGTTCAAAG	chr7	43647879	NM_004760	595	C	T
TCAGCCCAAGTGTACTCAAAGAAAAGAGGCAGCCAGCTGTGCGTGCTGTATGGAAAGCCTCCCGCCCTCCCTGCAGCTCCCCGCCCTCAGTGGCCCAGGGC	TCAGCCCAAGTGTACTCAAAGAAAAGAGGCAGCCAGCTGTGCGTGCTGTACGGAAAGCCTCCCGCCCTCCCTGCAGCTCCCCGCCCTCAGTGGCCCAGGGC	chr11	61213920	NM_017841	900	T	C
TCAGCCTGGGCTGCACAGGAGCAGGTGGCTTCGTGGCCCATGTGGAAAGCACCTGTCTGTTGGATGATGCTGGGACTCCAAAGGATTTCACATACTGCATC	TCAGCCTGGGCTGCACAGGAGCAGGTGGCTTCGTGGCCCATGTGGAAAGCGCCTGTCTGTTGGATGATGCTGGGACTCCAAAGGATTTCACATACTGCATC	chr6	32906716	NM_002118	345	A	G
TCAGGAAGGATTACACCAGCGGAGCCATGCTCACCGGTGAGCTCAAGAAGGCACTCATAGAGGTTCTGCAGCCCTTGATCGCAGAGCACCAGGCCCGGCGC	TCAGGAAGGATTACACCAGCGGAGCCATGCTCACCGGTGAGCTCAAGAAGACACTCATAGAGGTTCTGCAGCCCTTGATCGCAGAGCACCAGGCCCGGCGC	chr14	100801331	NM_213645,NM_213646	1282,1506	G	A
TCAGTGGGGTTATCCTAGTGGCTCTTGTGGAAGTGTGTCTTAGTTACATCAAGATGTTGAAAATCTACCCAAAATGCAGACAGATACTAAAAACTTCTGTT	TCAGTGGGGTTATCCTAGTGGCTCTTGTGGAAGTGTGTCTTAGTTACATCGAGATGTTGAAAATCTACCCAAAATGCAGACAGATACTAAAAACTTCTGTT	chr20	463995	NM_001895,NM_177559,NM_177560	2062,2179,1852	A	G
TCAGTTGTTTCATTACGGCCACTTCCTGCAGATTATGTCCCTTCAATAGTCATGCTTCCTGGTACTTGTCAAACCCAAGATGTAGAAGTATCAGAAGAAAC	TCAGTTGTTTCATTACGGCCACTTCCTGCAGATTATGTCCCTTCAATAGTGATGCTTCCTGGTACTTGTCAAACCCAAGATGTAGAAGTATCAGAAGAAAC	chr5	110456263	NM_139281	2259	C	G
TCATAGCCCATTTCCAGACACTCGATGCCAAGAGGACTCAGACTGTGGAACTTCCGTGCCCCCCACCCTCACCAAGGTTAAATGCCTCCCTCTCGGTTCAT	TCATAGCCCATTTCCAGACACTCGATGCCAAGAGGACTCAGACTGTGGAAGTTCCGTGCCCCCCACCCTCACCAAGGTTAAATGCCTCCCTCTCGGTTCAT	chr16	87795580	NM_001184856,NM_017566	268,268	C	G
TCATCATCGGCATACAGGCAGCCAGTCAAAAAGTAAAATGAAGAGAGGCACGCCAACCACTCCAAAATTTTGAGTCTTGCATTACTTTTTGTTCCTTTTTT	TCATCATCGGCATACAGGCAGCCAGTCAAAAAGTAAAATGAAGAGAGGCATGCCAACCACTCCAAAATTTTGAGTCTTGCATTACTTTTTGTTCCTTTTTT	chr13	37583831	NM_001014286,NM_017569	2566,2544	C	T
TCATCATTTGGTGCTTAGTCTTTGTAAGGGCTCTCTGTGGTTTGACTTACCCCAGCTACCGTTAAATGAGGACAAATCACCTTAAAACATGTTCATTTGAT	TCATCATTTGGTGCTTAGTCTTTGTAAGGGCTCTCTGTGGTTTGACTTACTCCAGCTACCGTTAAATGAGGACAAATCACCTTAAAACATGTTCATTTGAT	chr3	88101551	NM_001008390,NM_001195308,NM_003663	4088,4069,3986	C	T
TCATCTTATACCACGAATCGTTAATTTTGACAGTTCTACTGATCCGTAAATGATAACCACTGCAAATTTTTTCAGTATAAAATTTTTCACTGCAAAAAAAT	TCATCTTATACCACGAATCGTTAATTTTGACAGTTCTACTGATCCGTAAAAGATAACCACTGCAAATTTTTTCAGTATAAAATTTTTCACTGCAAAAAAAT	chr1	118067306	NM_006699	4374	T	A
TCATGAGCTTCTTGGGGCTGGCCAGTGGCCCAGGGCCAGCTTGGCGATAGGTGCCTCAAGGCTGCCTGGGAGCCCCGCCTCCCTACCATGGTGCCAGGGGT	TCATGAGCTTCTTGGGGCTGGCCAGTGGCCCAGGGCCAGCTTGGCGATAGATGCCTCAAGGCTGCCTGGGAGCCCCGCCTCCCTACCATGGTGCCAGGGGT	chr16	30003076	NM_004783	4154	G	A
TCCAACCAGTCTGTTAGGAATCGCCAGGAAGGCCTCATGATTGCTTCATCGCTGCTCAATGAGGGGTATCTGCAGCCTGCTGGAGACATGTCCAAGAGTGC	TCCAACCAGTCTGTTAGGAATCGCCAGGAAGGCCTCATGATTGCTTCATCACTGCTCAATGAGGGGTATCTGCAGCCTGCTGGAGACATGTCCAAGAGTGC	chr2	68613710	NM_002664	711	G	A
TCCAACTATACTCCGATCACCAATGTACCTCCAGAGGTAACTGTGCTCACAAACAGCCCTGTGGAACTGAGAGAGCCCAACGTCCTCATCTGTTTCATAGA	TCCAACTATACTCCGATCACCAATGTACCTCCAGAGGTAACTGTGCTCACGAACAGCCCTGTGGAACTGAGAGAGCCCAACGTCCTCATCTGTTTCATAGA	chr6	32410987	NM_019111	463	A	G
TCCAAGAAGCCAAAGACTCCTTCGCTTACTGTCTTCCTGTTGGGCCAGTCCGCTCGAGATGCTGAGAGAGCCAAGGATATTCTGTGCCGTCTGGAGCATAC	TCCAAGAAGCCAAAGACTCCTTCGCTTACTGTCTTCCTGTTGGGCCAGTCTGCTCGAGATGCTGAGAGAGCCAAGGATATTCTGTGCCGTCTGGAGCATAC	chr17	7411770	NM_000937	3827	C	T
TCCAATTTGCAACCCTGTACTCTGTCCCTGGGGCAAAAAAGCCTTTAGTGGATATTTGGGAACAGATCAAAGTAAATGGAAGGCTTATGATGCTACCCACC	TCCAATTTGCAACCCTGTACTCTGTCCCTGGGGCAAAAAAGCCTTTAGTGAATATTTGGGAACAGATCAAAGTAAATGGAAGGCTTATGATGCTACCCACC	chr13	47354101	NM_001984	752	G	A
TCCACCACCCAGGGGCAGCAGCTGTCGGAGGAGGAGCTGGAGCGGCTGGAGGAGGCCTGCGACATGGCGCTGGAGCTGAACGCCTCCAAGCACCGCATCTA	TCCACCACCCAGGGGCAGCAGCTGTCGGAGGAGGAGCTGGAGCGGCTGGAAGAGGCCTGCGACATGGCGCTGGAGCTGAACGCCTCCAAGCACCGCATCTA	chr19	54627164	NM_015629	960	G	A
TCCAGCCCACGCTGGTCTGTCCCCATGCCTTCCCAGGGCTTCTTCATGTCGGATGCACCCAAGTCCTTAGCCCAGCTGTGCCACCTGCAGGAGTTCGCTCT	TCCAGCCCACGCTGGTCTGTCCCCATGCCTTCCCAGGGCTTCTTCATGTCAGATGCACCCAAGTCCTTAGCCCAGCTGTGCCACCTGCAGGAGTTCGCTCT	chr1	32831543	NM_001143889,NM_001143890	1852,1735	G	A
TCCAGTGTTCTTCTCTCTAAACAGCAAAGCCAAAGCACTCTGCACACCAAATCACCTGTTCAGAGGTTTATGCATGAGCATATTTCTTTTAGGCCGTGGTG	TCCAGTGTTCTTCTCTCTAAACAGCAAAGCCAAAGCACTCTGCACACCAAGTCACCTGTTCAGAGGTTTATGCATGAGCATATTTCTTTTAGGCCGTGGTG	chr9	123578964	NM_005047	2847	A	G
TCCCAGCAAGAGCTTCAGGCCAAAATCCTCAGCCTCTTCAATAGTGGCACAGTGACGGCCAATAGCAGCTCTGCATCCCCCTCGGTTGCTGCCGGAAACAC	TCCCAGCAAGAGCTTCAGGCCAAAATCCTCAGCCTCTTCAATAGTGGCACCGTGACGGCCAATAGCAGCTCTGCATCCCCCTCGGTTGCTGCCGGAAACAC	chr20	44691350	NM_020967	1483	A	C
TCCCAGGCACTGCAGAGGCACCGGTGAGGAAGGGTCTCCAGGCTTCACTCAGGGTAGAGAAACAAGCAAAGCCCAGCAGCGCACAGGGTGCTTGTTATCCT	TCCCAGGCACTGCAGAGGCACCGGTGAGGAAGGGTCTCCAGGCTTCACTCGGGGTAGAGAAACAAGCAAAGCCCAGCAGCGCACAGGGTGCTTGTTATCCT	chrX	1584169	NM_178129	1531	A	G
TCCCTTCGTCTCAGTTATGTCTTGGAAGAAGGCTTTGCGGATCCCCGGAGACCTTCGGGTAGCAACTGTCACCTTGATGCTGGCGATGCTGAGCTCCCTAC	TCCCTTCGTCTCAGTTATGTCTTGGAAGAAGGCTTTGCGGATCCCCGGAGGCCTTCGGGTAGCAACTGTCACCTTGATGCTGGCGATGCTGAGCTCCCTAC	chr6	32634350	NM_001243961,NM_002123	117,117	A	G
TCCCTTTGCCGATTTCTCTCACCTCACCTTTCAAACCTAAACTCGAGCCTACTGTTCACCGGCCTAGCATTGCTCTCGCCATGGCTCTCAGCGATGCTGAC	TCCCTTTGCCGATTTCTCTCACCTCACCTTTCAAACCTAAACTCGAGCCTGCTGTTCACCGGCCTAGCATTGCTCTCGCCATGGCTCTCAGCGATGCTGAC	chr22	18111431	NM_001039367	158	A	G
TCCGAGGCAAAATCAGTCAAGGTGAAAATTAAGCTCAATAAAAAAGATGACAAAGGCCGGGACAAAGGGAAAGGCAAGAAAAGGCCAAATCGAGGAAAAGC	TCCGAGGCAAAATCAGTCAAGGTGAAAATTAAGCTCAATAAAAAAGATGAGAAAGGCCGGGACAAAGGGAAAGGCAAGAAAAGGCCAAATCGAGGAAAAGC	chr9	2191309	NM_003070,NM_139045	4737,4683	C	G
TCCGCAGGCGCAGCCGTGCGATGTTGTCCTCTACAGCCATGTATTCGGCTCCTGGCAGAGACTTGGGGATGGAACCGCACAGAGCCGCGGGCCCTTTGCAG	TCCGCAGGCGCAGCCGTGCGATGTTGTCCTCTACAGCCATGTATTCGGCTGCTGGCAGAGACTTGGGGATGGAACCGCACAGAGCCGCGGGCCCTTTGCAG	chr6	170862300	NM_002793	118	C	G
TCCTCATCATAAAGTCTCTGCGTTCTGGCCATGACCCCCGGGCCCAGGGGACCCTGTGAAATACTGTAAAGGTGACAAAATATCTGAACAGAAGAGGACTT	TCCTCATCATAAAGTCTCTGCGTTCTGGCCATGACCCCCGGGCCCAGGGGCCCCTGTGAAATACTGTAAAGGTGACAAAATATCTGAACAGAAGAGGACTT	chr6	33036435	NM_001242524,NM_001242525,NM_033554	973,897,882	A	C
TCCTGATTGGCAAAAGTTCGATGGTATATTCAGAATTAAATTTTGCCTGCACACCTAAACACTGACAACATTTAGCTTAAAGGTTTTCCATGGAGAAGAGT	TCCTGATTGGCAAAAGTTCGATGGTATATTCAGAATTAAATTTTGCCTGCGCACCTAAACACTGACAACATTTAGCTTAAAGGTTTTCCATGGAGAAGAGT	chr16	15960226	NM_144600	1601	A	G
TCCTGTCTCCGGATTCCAGCAGTACGCACTGTACTTAAAATCCCCCAGCGTGTTGTACATGACCTGGACAAATTACCTCCACGGGAAGGCTTCCTAGAGAG	TCCTGTCTCCGGATTCCAGCAGTACGCACTGTACTTAAAATCCCCCAGCGAGTTGTACATGACCTGGACAAATTACCTCCACGGGAAGGCTTCCTAGAGAG	chr14	23240328	NM_005015	1221	T	A
TCCTTTGTGGTATTGCTGCAGGTTTGATACTTCTTACCTTCTTGATTGTCATTACCTTATACGTGATATCAAAACACAGAGCACGCAATTATTATACAGAT	TCCTTTGTGGTATTGCTGCAGGTTTGATACTTCTTACCTTCTTGATTGTCGTTACCTTATACGTGATATCAAAACACAGAGCACGCAATTATTATACAGAT	chr1	207653364	NM_001006658,NM_001877	3273,3096	A	G
TCGACCGCGATGATGTGGCTCTGGAAGGCGTGAGCCACTTCTTCCGCGAATTGGCCGAGGAGAAGCGCGAGGGCTACGAGCGTCTCCTGAAGATGCAAAAC	TCGACCGCGATGATGTGGCTCTGGAAGGCGTGAGCCACTTCTTCCGCGAACTGGCCGAGGAGAAGCGCGAGGGCTACGAGCGTCTCCTGAAGATGCAAAAC	chr19	49469087	NM_000146	362	T	C
TCGATGAAATTAAAGCAGAAATAGAAAAGCAGAGGCTTGGCACTGCTGCACCACCAAAGGCAAACTTCATTGAAGCTGACAAGTATTTTCTTCCATTCGAG	TCGATGAAATTAAAGCAGAAATAGAAAAGCAGAGGCTTGGCACTGCTGCATCACCAAAGGCAAACTTCATTGAAGCTGACAAGTATTTTCTTCCATTCGAG	chr20	47558417	NM_006420	321	C	T
TCGCTCGCTGCATCCCTGCTCAGGCTAAGCTTGTACAATAACTGCATCTGCGACGTGGGAGCCGAGAGCTTGGCTCGTGTGCTTCCGGACATGGTGTCCCT	TCGCTCGCTGCATCCCTGCTCAGGCTAAGCTTGTACAATAACTGCATCTGTGACGTGGGAGCCGAGAGCTTGGCTCGTGTGCTTCCGGACATGGTGTCCCT	chr16	11016045	NM_000246	3304	C	T
TCGGGACCCCACTCGGAGGGTGCCCTCTGCTCAGGCCTCCCTAGCACCTCCCCCTAACCAAATTCTCCCTGGACCCCATTCTGAGCTCCCCATCACCATGG	TCGGGACCCCACTCGGAGGGTGCCCTCTGCTCAGGCCTCCCTAGCACCTCTCCCTAACCAAATTCTCCCTGGACCCCATTCTGAGCTCCCCATCACCATGG	chr17	42430244	NM_002087	2079	C	T
TCGGGTGTGGCTTCTCTCCCAGGGGTAACATTTACTTCCATTTTCTAGACTGAACCAAAAGTCTTCTGCAGAATCTCCCACCGAGTGTGGTAAGAAGGAAG	TCGGGTGTGGCTTCTCTCCCAGGGGTAACATTTACTTCCATTTTCTAGACCGAACCAAAAGTCTTCTGCAGAATCTCCCACCGAGTGTGGTAAGAAGGAAG	chr5	156821217	NM_001037332,NM_001037333,NM_014376	5402,5109,5226	T	C
TCGTGGACGCAAGCCTGACCAGCCTTTGTATGTGCCCCGGGTGCTGCGCAGGCAGGAAGAATGGGGGCTGACCTCTACCTCGGTGCTCAAGAGAGAGGCCC	TCGTGGACGCAAGCCTGACCAGCCTTTGTATGTGCCCCGGGTGCTGCGCAAGCAGGAAGAATGGGGGCTGACCTCTACCTCGGTGCTCAAGAGAGAGGCCC	chr8	23147564	NM_001136108	511	G	A
TCTAAGCAGCATGAGAAGCGAGGTCCTCACGCTTTGCAGTCATCTGGTCCACCTAGCACTCCCTCCTCTCCTCGGCTGTTGATGAAACAGAGCACTTCGGA	TCTAAGCAGCATGAGAAGCGAGGTCCTCACGCTTTGCAGTCATCTGGTCCGCCTAGCACTCCCTCCTCTCCTCGGCTGTTGATGAAACAGAGCACTTCGGA	chr6	143074700	NM_006734	7628	A	G
TCTCAGAATGGCTTCATTGTCCCTCCGCCCCCGGAGAAGAGCCTCATAGGGATGACAAAAGTGAAAGTTGGGAAGGAAGATTCTTCTTCTGCAGAATTTCT	TCTCAGAATGGCTTCATTGTCCCTCCGCCCCCGGAGAAGAGCCTCATAGGTATGACAAAAGTGAAAGTTGGGAAGGAAGATTCTTCTTCTGCAGAATTTCT	chr15	64419374	NM_001242933,NM_003099,NM_148955	784,784,589	G	T
TCTCCCAGCTCCACATTCTGTAAGGTGTACACCATAACCCCACTGCTCAGCGACAACCGGGAGAAGCGGGGTCTCGCCCTGGATGGGAAACTCAAGCACGA	TCTCCCAGCTCCACATTCTGTAAGGTGTACACCATAACCCCACTGCTCAGTGACAACCGGGAGAAGCGGGGTCTCGCCCTGGATGGGAAACTCAAGCACGA	chr17	4622638	NM_001257328,NM_001257330,NM_001257331,NM_004313,NM_199004,NR_047516	1131,1068,1023,1068,1023,1037	C	T
TCTCCTCAAATGAAAATTCTTTATCTGAAATTTTAAAAGACATTGATTCCACATGTAAGGATTTTTCATCTGAAGTACAATAATGCACAATCAGTGTTGCT	TCTCCTCAAATGAAAATTCTTTATCTGAAATTTTAAAAGACATTGATTCCGCATGTAAGGATTTTTCATCTGAAGTACAATAATGCACAATCAGTGTTGCT	chr1	93617546	NM_001167830,NM_016040,NR_030761	3867,3818,3889	A	G
TCTCCTGCAGAGGGTGGGGGTCTCAGGGTCTTAGGTGATACGGGAGAGAAAGAACGTGCCAGGCAGGAGGCCCCCTGAAGTCTGTGTACTCCGAGGTGGAT	TCTCCTGCAGAGGGTGGGGGTCTCAGGGTCTTAGGTGATACGGGAGAGAAGGAACGTGCCAGGCAGGAGGCCCCCTGAAGTCTGTGTACTCCGAGGTGGAT	chr11	252851	NM_002817,NM_175932	1624,1630	A	G
TCTCTTCCTTCCCCTCTCATTCTCCCTCTAATGTGTGGTGCTTTGGTGAGCAAACCCTCAGCAGTCCTGACCTTCGGGTGACCAGGTGCTTGTGACCTACA	TCTCTTCCTTCCCCTCTCATTCTCCCTCTAATGTGTGGTGCTTTGGTGAGAAAACCCTCAGCAGTCCTGACCTTCGGGTGACCAGGTGCTTGTGACCTACA	chr5	156907110	NM_033274	3683	C	A
TCTCTTGGCAATAAGCCTGTCCTTCCACTGATAGGGAAGCTCCCAGCTACCCGAAAGCCCAATAAGAAGTGTGAAGAGTCTGGCTTGGAAAGGGGGGAAGA	TCTCTTGGCAATAAGCCTGTCCTTCCACTGATAGGGAAGCTCCCAGCTACGCGAAAGCCCAATAAGAAGTGTGAAGAGTCTGGCTTGGAAAGGGGGGAAGA	chr17	42475983	NM_001002909,NR_036474	3681,3699	C	G
TCTCTTTGCCAGCACCATCCTGCACCTTGTTGTCATGAACTTTGTTGGCTGACTCATTCTCATTTACTTAATTGAGGAGTAGGAGACTAAAAGAATGTTCA	TCTCTTTGCCAGCACCATCCTGCACCTTGTTGTCATGAACTTTGTTGGCTAACTCATTCTCATTTACTTAATTGAGGAGTAGGAGACTAAAAGAATGTTCA	chr14	23044004	NM_001344	421	G	A
TCTGAGGACATGGGTGTCGTCGTCAGCTTGGGAACAGGGAATCGCTGTGTGAAAGGAGATTCTCTCAGCCTAAAAGGAGAAACTGTCAATGACTGCCATGC	TCTGAGGACATGGGTGTCGTCGTCAGCTTGGGAACAGGGAATCGCTGTGTAAAAGGAGATTCTCTCAGCCTAAAAGGAGAAACTGTCAATGACTGCCATGC	chr1	154561925	NM_001025107,NM_001111,NM_001193495,NM_015840,NM_015841	2793,2924,2962,2846,2789	G	A
TCTGGGCCTCAGAGGCCTTATGAGGGTCCTCTACTTCAGGAACACCCCCATGACATTGCATTTGGGGGGGCTCCCGTGGCCTGTAGAATAGCCTGTGGCCT	TCTGGGCCTCAGAGGCCTTATGAGGGTCCTCTACTTCAGGAACACCCCCACGACATTGCATTTGGGGGGGCTCCCGTGGCCTGTAGAATAGCCTGTGGCCT	chr19	17937429	NM_000215	3598	T	C
TCTTCCGGACTGTTCATGTAGTACAGCCAGTACAGGCTGTCCCAGAGGGAGAAGCAGCTAGAACCAGTACCATGCAGGATGAAACATTAAATTCTTCCGTT	TCTTCCGGACTGTTCATGTAGTACAGCCAGTACAGGCTGTCCCAGAGGGAAAAGCAGCTAGAACCAGTACCATGCAGGATGAAACATTAAATTCTTCCGTT	chr13	41515118	NM_001145353,NM_172373	1351,1568	G	A
TCTTTCCAATATTAAATATGTATTTTTTTAAGTAATGATAATATTTTCCAGTGGCTCATTTGGATGAGAACTACCCTCTATTTTTAATATTAAAACTACAT	TCTTTCCAATATTAAATATGTATTTTTTTAAGTAATGATAATATTTTCCAATGGCTCATTTGGATGAGAACTACCCTCTATTTTTAATATTAAAACTACAT	chr11	118619960	NM_001257191,NM_004397	4667,4739	G	A
TGAAAATGACATTAAGGAAAGTTCTGCTGTTTTTAGCAAAAGCGTCCAGAAAGGAGAGCTTAGCAGGAGTCCTAGCCCTTTCACCCATACACATTTGGCTC	TGAAAATGACATTAAGGAAAGTTCTGCTGTTTTTAGCAAAAGCGTCCAGAGAGGAGAGCTTAGCAGGAGTCCTAGCCCTTTCACCCATACACATTTGGCTC	chr17	41244000	NM_007294,NM_007297,NM_007300,NR_027676	3780,3688,3780,3684	A	G
TGAAGCACCTCTTCTGAGCCAGGCCGAGCCCCTGGCCGACTTGGGAGCCTCAGGCCCACGCCCACCCTTCGAGGAAGGTGTCACCTGGACCCCTTCATTCC	TGAAGCACCTCTTCTGAGCCAGGCCGAGCCCCTGGCCGACTTGGGAGCCTTAGGCCCACGCCCACCCTTCGAGGAAGGTGTCACCTGGACCCCTTCATTCC	chr19	10370542	NM_015956,NM_146387,NM_146388	1279,1143,2210	C	T
TGACTATGAAGTTGGACCCAGTGTGGACACTTAACAGATCATGTGTCTCTCCACTAAAAACATTTTCCATCCCGTCTGCCCCCGACATTGTCCTTGATAAC	TGACTATGAAGTTGGACCCAGTGTGGACACTTAACAGATCATGTGTCTCTGCACTAAAAACATTTTCCATCCCGTCTGCCCCCGACATTGTCCTTGATAAC	chr16	12663424	NM_032167	3442	C	G
TGAGTATTGAGACTGAGGAGAATGATAGAGAGTGAAGCAGAAACAGGAGCACAGACCTCTGCTGTAGCTTTAATGCATACAAACATGTCCCTCCGCACAAC	TGAGTATTGAGACTGAGGAGAATGATAGAGAGTGAAGCAGAAACAGGAGCGCAGACCTCTGCTGTAGCTTTAATGCATACAAACATGTCCCTCCGCACAAC	chr12	109039869	NM_014325	2831	A	G
TGATCTGTTGCAAGCCCCTCTTTCTGTCCCCTCTTCCTACCCTGCCTCCCTTGACTTTGCTCCTCACACTTTTGGAACCATGCCTTCCGGGGGGGCCCATC	TGATCTGTTGCAAGCCCCTCTTTCTGTCCCCTCTTCCTACCCTGCCTCCCATGACTTTGCTCCTCACACTTTTGGAACCATGCCTTCCGGGGGGGCCCATC	chr13	46701233	NM_002298	2615	T	A
TGATGGTGTTTCTTAGAGAGAAGATCACTGAAGAAACTTCTGCTTTAATGGCTTTACAAAGCTGGCAATATTACAATCCTTGACCTCAGTGAAAGCAGTCA	TGATGGTGTTTCTTAGAGAGAAGATCACTGAAGAAACTTCTGCTTTAATGACTTTACAAAGCTGGCAATATTACAATCCTTGACCTCAGTGAAAGCAGTCA	chr6	32412480	NM_019111	937	G	A
TGATGTGCACCACCTCGATCTCGGTGTTTCAGGCACTAAAGCAACAAAACAACCCATAGTATCTCATTCTGTCATCAGATCCAGAAGAAATATCCTGGTTT	TGATGTGCACCACCTCGATCTCGGTGTTTCAGGCACTAAAGCAACAAAACCACCCATAGTATCTCATTCTGTCATCAGATCCAGAAGAAATATCCTGGTTT	chr15	86288655	NM_006738,NM_007200	9371,9359	A	C
TGATTATTTTGTGGGAAATACTTGATTCTTTTGAAATATATTTGGAGGGGGTAGCTAGCTAGCCACTGTCAAAACTAATGCTGTATTTACAGGACAAAAAC	TGATTATTTTGTGGGAAATACTTGATTCTTTTGAAATATATTTGGAGGGGATAGCTAGCTAGCCACTGTCAAAACTAATGCTGTATTTACAGGACAAAAAC	chr1	162495325	NM_001184763,NM_144624,NM_175866	4100,4352,4441	G	A
TGCAACAGAGCTGCCTGGCAGACCATCTGCTGACAGCGTCATGGGGGGCAGATCCAGTCCCAACCAAGGCTCCTGGAGAGGGACAAGAAGGGCTTCCCCTG	TGCAACAGAGCTGCCTGGCAGACCATCTGCTGACAGCGTCATGGGGGGCAAATCCAGTCCCAACCAAGGCTCCTGGAGAGGGACAAGAAGGGCTTCCCCTG	chr11	614243	NM_001572,NM_004029,NM_004031	980,980,1059	G	A
TGCAAGCTTGTACCTACTATATAACATGTGCTTGGTTGATGGCCATGCATCTTCAGTCAGAATTTATATATAAATGTATGCACCCATTTTTTTGAGTGCAT	TGCAAGCTTGTACCTACTATATAACATGTGCTTGGTTGATGGCCATGCATTTTCAGTCAGAATTTATATATAAATGTATGCACCCATTTTTTTGAGTGCAT	chr1	171561225	NM_015172	8959	C	T
TGCAGGAGAACCTGGGCATCATCCTCGGCGTGGGCGTGGGTGTGGCCATCATCGAGCTCCTGGGGATGGTCCTGTCCATCTGCTTGTGCCGGCACGTCCAT	TGCAGGAGAACCTGGGCATCATCCTCGGCGTGGGCGTGGGTGTGGCCATCGTCGAGCTCCTGGGGATGGTCCTGTCCATCTGCTTGTGCCGGCACGTCCAT	chr11	44640268	NM_001024844,NM_002231	894,969	A	G
TGCAGGTTCAGTGCCCCCTTGTTTCTCTCCCATCCTCACTTCCTCAACGCTGACCCGGTTCTGGCAGAAGCGGTGACTGGCCTGCACCCTAACCAGGAGGC	TGCAGGTTCAGTGCCCCCTTGTTTCTCTCCCATCCTCACTTCCTCAACGCCGACCCGGTTCTGGCAGAAGCGGTGACTGGCCTGCACCCTAACCAGGAGGC	chr12	125284748	NM_001082959,NM_005505	1303,1303	T	C
TGCCAACTGAACTTCATCGCTCCTGACAAGCATGAGTACTGTATCTGGACGGATGGACTGAATGCGCTACTCGGGAAGGACATGATGAGCGACCTGACGCG	TGCCAACTGAACTTCATCGCTCCTGACAAGCATGAGTACTGTATCTGGACAGATGGACTGAATGCGCTACTCGGGAAGGACATGATGAGCGACCTGACGCG	chr7	36895342	NM_001039459,NM_001206480,NM_001206482,NM_014800,NR_038120	759,2504,2708,2349,792	G	A
TGCCCAAAGACACGAGACTTTAACAAGCTTGAACTTAGAAAAGAAAGCTCGTCTGAAAGAGGAAGCAGCTATGAAGGCCAAAACAGAGTAGCAGAGGTATC	TGCCCAAAGACACGAGACTTTAACAAGCTTGAACTTAGAAAAGAAAGCTCATCTGAAAGAGGAAGCAGCTATGAAGGCCAAAACAGAGTAGCAGAGGTATC	chr3	122128638	NM_014367	515	G	A
TGCCGTCTTGGAAGCCGATTTTGCAAAGAGGGGATACAAGCTTCCAAAGGTCCGGAAAACTGGCACGACCATCGCTGGGGTGGTCTATAAGGATGGCATAG	TGCCGTCTTGGAAGCCGATTTTGCAAAGAGGGGATACAAGCTTCCAAAGGCCCGGAAAACTGGCACGACCATCGCTGGGGTGGTCTATAAGGATGGCATAG	chr9	127177161	NM_002799	164	T	C
TGCCTGGTGCGCTCCAAGGGTGCAGTTGCCATTGCAGATGCCATCCGCGGCGGCCTGCCCAAGCTAAAGGAGCTGAACTTGTCATTCTGTGAAATCAAGAG	TGCCTGGTGCGCTCCAAGGGTGCAGTTGCCATTGCAGATGCCATCCGCGGTGGCCTGCCCAAGCTAAAGGAGCTGAACTTGTCATTCTGTGAAATCAAGAG	chr22	41652733	NM_002883	1135	C	T
TGCGAGATTCTGACCTCAGATGTGCCCCAGATCAATGATGCCCTGGGTGCTGATGAGTCCCTTCTGAACCGGCTCTACGGCTTCCTGCAGAGCACCGGCAG	TGCGAGATTCTGACCTCAGATGTGCCCCAGATCAATGATGCCCTGGGTGCCGATGAGTCCCTTCTGAACCGGCTCTACGGCTTCCTGCAGAGCACCGGCAG	chr19	55756980	NM_014931	536	T	C
TGCTCTGAGAAACTCAGCAGTGTACTGAGATGTGGCTGGCTGTGCCATCGTCATAGTGCACAGTGACTTTTCTGTTTCTTATCACTAAAGACTGAGGTGAG	TGCTCTGAGAAACTCAGCAGTGTACTGAGATGTGGCTGGCTGTGCCATCGCCATAGTGCACAGTGACTTTTCTGTTTCTTATCACTAAAGACTGAGGTGAG	chr7	99633333	NM_003439	3424	T	C
TGCTCTTCTGCTGGGGGACTGAGGCTGGCCCTCATTCGGGGTCGGGAACCAAGGGTGTGTCTGCTCTTTCCCTCCCCATCCTCTGGCAGAAATCAGCTAGA	TGCTCTTCTGCTGGGGGACTGAGGCTGGCCCTCATTCGGGGTCGGGAACCGAGGGTGTGTCTGCTCTTTCCCTCCCCATCCTCTGGCAGAAATCAGCTAGA	chr2	96809331	NM_004418	1262	A	G
TGCTGAACTCATGCGCAGATTTGAGCTGTATTTTCAAGGCCCTAGCAGCAACAAGCCTCGTGTGATCCGGGAAGTGCGGGCTGACTCTGTGGGGAAGTTGG	TGCTGAACTCATGCGCAGATTTGAGCTGTATTTTCAAGGCCCTAGCAGCAGCAAGCCTCGTGTGATCCGGGAAGTGCGGGCTGACTCTGTGGGGAAGTTGG	chr7	99696797	NM_005916	941	A	G
TGCTGTCGAGGCCTTGTGTTTGTCAGACACCCAGTGTCCTCCTGCAAGGACGCAACTGTGAGCTGAGGTGTGAGCCTAGGAGCCCAGGACCCCTGACCCCG	TGCTGTCGAGGCCTTGTGTTTGTCAGACACCCAGTGTCCTCCTGCAAGGATGCAACTGTGAGCTGAGGTGTGAGCCTAGGAGCCCAGGACCCCTGACCCCG	chr12	123893322	NM_020382	2173	C	T
TGCTTGAAGGGATGGTTGAAGAAAATCAAGTCAACGTAGAAGTTACGCGCATAAAAGTGTTCGATGCAGATGAAATAGGTTCTGATAATTGGCTGGCAAAT	TGCTTGAAGGGATGGTTGAAGAAAATCAAGTCAACGTAGAAGTTACGCGCGTAAAAGTGTTCGATGCAGATGAAATAGGTTCTGATAATTGGCTGGCAAAT	chr18	29104714	NM_001943	1065	A	G
TGCTTTCCACTCCCAGCTATGGAGGAAGGCGCAACCATTCTTGTCACCACGAAAACGAATGACTATTGCAAGAGCCTGCCAGCTGCTTTGAGTGCTACGGA	TGCTTTCCACTCCCAGCTATGGAGGAAGGCGCAACCATTCTTGTCACCACAAAAACGAATGACTATTGCAAGAGCCTGCCAGCTGCTTTGAGTGCTACGGA	chr16	12061626	NM_001192	695	G	A
TGGAATTTTTAGACAAGTGGATGTTTTGATTGACACATGTCAAGGTGATGACGCACTTCCAAATGGGTTAGACGTTACCTTTGAAGTAACTGAATTGAGGA	TGGAATTTTTAGACAAGTGGATGTTTTGATTGACACATGTCAAGGTGATGGCGCACTTCCAAATGGGTTAGACGTTACCTTTGAAGTAACTGAATTGAGGA	chr22	44368122	NM_015380	526	A	G
TGGACTATGAAAAGAATGCTAAAGGTTCCAACTACTGGAGAAACAGGGTAATGATGGTGGCAAAGAAATTCCTGGATGCTGGGCACAAACTCAACTTTGCT	TGGACTATGAAAAGAATGCTAAAGGTTCCAACTACTGGAGAAACAGGGTAGTGATGGTGGCAAAGAAATTCCTGGATGCTGGGCACAAACTCAACTTTGCT	chr1	146650542	NR_002305	1113	A	G
TGGACTGGGGTAGGAAACCACCCTGAGGGTGTTAGTACCTAGTGGTGAAACGGATGAGGTCATTTCTAAGGTGTGTTGCCCGTGGATCTGGGCACAATCAT	TGGACTGGGGTAGGAAACCACCCTGAGGGTGTTAGTACCTAGTGGTGAAATGGATGAGGTCATTTCTAAGGTGTGTTGCCCGTGGATCTGGGCACAATCAT	chr14	75370123	NM_001933,NR_033814,NR_045209	2515,2457,2466	C	T
TGGACTTTCCAGATCCTGGTGATGCTGGAAATGACTCCCCAGCGTGGAGATGTCTACACCTGCCACGTGGAGCACCCCAGCCTCCAGAGCCCCATCACCGT	TGGACTTTCCAGATCCTGGTGATGCTGGAAATGACTCCCCAGCGTGGAGACGTCTACACCTGCCACGTGGAGCACCCCAGCCTCCAGAGCCCCATCACCGT	chr6	32629802	NM_001243961,NM_002123	685,685	T	C
TGGAGCCTGGGGGCCCTGATGTACGACATGCTCACTGGATCGCCGCCCTTCACCGCAGAGAACCGGAAGAAAACCATGGATAAGATCATCAGGGGCAAGCT	TGGAGCCTGGGGGCCCTGATGTACGACATGCTCACTGGATCGCCGCCCTTTACCGCAGAGAACCGGAAGAAAACCATGGATAAGATCATCAGGGGCAAGCT	chr11	67200819	NM_003952	889	C	T
TGGCCTCACCGCCCACTGGGGAAGACATGTAAGGAATTTGCATAAGACAGTTATGCAAAATGGAGCTGGAGGAGCTTTATTTGTGCACAGAGATACTCCTG	TGGCCTCACCGCCCACTGGGGAAGACATGTAAGGAATTTGCATAAGACAGCTATGCAAAATGGAGCTGGAGGAGCTTTATTTGTGCACAGAGATACTCCTG	chr18	9117867	NM_021074	200	T	C
TGGCGGGTTCGTGGTGAGAAGCCGTCAAGGAGTAGAAATTGGTATGCTTAGAAGCAGATTCTAAAAGCAGTTTCTCTTCAGAACATCTTTTTTCATACCAC	TGGCGGGTTCGTGGTGAGAAGCCGTCAAGGAGTAGAAATTGGTATGCTTAAAAGCAGATTCTAAAAGCAGTTTCTCTTCAGAACATCTTTTTTCATACCAC	chr12	93862989	NR_038160,NR_038161	87,87	G	A
TGGCTCAGAGCCAGTCTTTTTGGTGAGGGTAACCCCAAACCTCCAAAACTCCTGCCCCTGTTCTCTTCCACTCTCCTTGCTACCCAGAAATCCATCTAAAT	TGGCTCAGAGCCAGTCTTTTTGGTGAGGGTAACCCCAAACCTCCAAAACTTCTGCCCCTGTTCTCTTCCACTCTCCTTGCTACCCAGAAATCCATCTAAAT	chr19	35837813	NM_001185099,NM_001185100,NM_001185101,NM_001771	2577,2722,2310,2841	C	T
TGGCTCTGGTATGAATTCACCCGAAGCGCTTCTGCACCAACTCACCTGGCCGCTAAGTTGCTGATGGGTAGTACCTGTACTAAACCACCTCAGAAAGGATT	TGGCTCTGGTATGAATTCACCCGAAGCGCTTCTGCACCAACTCACCTGGCTGCTAAGTTGCTGATGGGTAGTACCTGTACTAAACCACCTCAGAAAGGATT	chr1	226549082	NM_001618	3295	C	T
TGGGACACAGCGCTTCCTGGAGAGATACATCTACAACCGGGAGGAGTTCGCGCGCTTCGACAGCGACGTGGGGGAGTTCCGGGCGGTGACGGAGCTGGGGC	TGGGACACAGCGCTTCCTGGAGAGATACATCTACAACCGGGAGGAGTTCGTGCGCTTCGACAGCGACGTGGGGGAGTTCCGGGCGGTGACGGAGCTGGGGC	chr6	33048542	NM_002121	310	C	T
TGGGGAATTGATCCCTATGACAAACCAAATACCATCTACATTGAACGACATGAACCCTCTGGCTACTCCACTGTCTTCCGAAGTACAGATTTCTTCCAGTC	TGGGGAATTGATCCCTATGACAAACCAAATACCATCTACATTGAACGACACGAACCCTCTGGCTACTCCACTGTCTTCCGAAGTACAGATTTCTTCCAGTC	chr11	121367626	NM_003105	936	T	C
TGGGGCAACAATTTACAATTCTGAACACGTGCTTTCTGGGCAGGTCGCCCCTCAGTCTCCACTAGAGACAGGACTGACCAGTTGCTCTTCCTTCCAAGAAC	TGGGGCAACAATTTACAATTCTGAACACGTGCTTTCTGGGCAGGTCGCCCGTCAGTCTCCACTAGAGACAGGACTGACCAGTTGCTCTTCCTTCCAAGAAC	chr18	72167124	NM_001168499	302	C	G
TGGGGCAGCTCAGTACCCTCCCTGAGGCTCACGGTGGCTCCGAGCATGAGGTCCGCCTCCTGGGCGAGACCCAGCAGTGGACAGCATGGTCCTCACACCCA	TGGGGCAGCTCAGTACCCTCCCTGAGGCTCACGGTGGCTCCGAGCATGAGCTCCGCCTCCTGGGCGAGACCCAGCAGTGGACAGCATGGTCCTCACACCCA	chr16	4740441	NM_001142289,NM_001142290,NM_001142291,NM_015246	3334,5937,5871,3400	G	C
TGGTAGCACTAATATGGAGATTATCCTTTCATTGAGCCTTTTATCCTCTGTTCTCCTTTGAAGAACCCCTCACTGTCACCTTCCCGAGAATACCCTAAGAC	TGGTAGCACTAATATGGAGATTATCCTTTCATTGAGCCTTTTATCCTCTGGTCTCCTTTGAAGAACCCCTCACTGTCACCTTCCCGAGAATACCCTAAGAC	chr6	33032865	NM_001242524,NM_001242525,NM_033554	1253,1177,1162	T	G
TGGTGGGCTGCCTGTTGGAGACACTCAGCACAGGGCTAGCCCTGGAGGCCCGCTGCCAAGAGCAGCTGCTGGCACTGCTACAAGCACTGGGCCGTGTATCA	TGGTGGGCTGCCTGTTGGAGACACTCAGCACAGGGCTAGCCCTGGAGGCCGGCTGCCAAGAGCAGCTGCTGGCACTGCTACAAGCACTGGGCCGTGTATCA	chr3	47036756	NM_015175	1710	C	G
TGGTTCTCTGCAGTGATCGTTTAGTGTGGCCCTCAAACATTAAATATCCCGAGGTCTCCTTGGTGGGTGGCAGGATTTAAATTCAATCAAATCCTGTCCTA	TGGTTCTCTGCAGTGATCGTTTAGTGTGGCCCTCAAACATTAAATATCCCCAGGTCTCCTTGGTGGGTGGCAGGATTTAAATTCAATCAAATCCTGTCCTA	chr15	42191909	NM_139265	2623	G	C
TGGTTGAATCAGAAACCAAGAAACACTACTATTAAACTGCATCAAGAGGAAAGAGTCTCCCTTCACACAGACCATTATTTACAGATGCATGGAAAACAAAG	TGGTTGAATCAGAAACCAAGAAACACTACTATTAAACTGCATCAAGAGGAGAGAGTCTCCCTTCACACAGACCATTATTTACAGATGCATGGAAAACAAAG	chr17	38974612	NM_000421	1897	A	G
TGGTTTCGGAATGATCAGGAGGAGACAGCCGGCGTTGTGTCCACCCCCCTTATTAGGAATGGTGACTGGACTTTCCAGATCCTGGTGATGCTGGAAATGAC	TGGTTTCGGAATGATCAGGAGGAGACAGCCGGCGTTGTGTCCACCCCCCTCATTAGGAATGGTGACTGGACTTTCCAGATCCTGGTGATGCTGGAAATGAC	chr6	32629868	NM_001243961,NM_002123	619,619	T	C
TGTATTAATCTCTCTGGATAAAAAGAAGGAAAAAATATGTATGACCAGAACAGATATGGATGAAGAAATTGAAAGCAACGAATGCAACTATTCAAAAAGTT	TGTATTAATCTCTCTGGATAAAAAGAAGGAAAAAATATGTATGACCAGAATAGATATGGATGAAGAAATTGAAAGCAACGAATGCAACTATTCAAAAAGTT	chr4	68484396	NM_018227	3530	C	T
TGTGCGCGCGTGTGTGCATGTGTGTCAAAATTGCCAGTGTTGTTTAGGCAATGTAACATTTACCGGCTGTGTACAGCAAACAAGCTATTTTTTAGAAACCG	TGTGCGCGCGTGTGTGCATGTGTGTCAAAATTGCCAGTGTTGTTTAGGCAGTGTAACATTTACCGGCTGTGTACAGCAAACAAGCTATTTTTTAGAAACCG	chr16	85009291	NM_001145548,NM_017740	2049,1938	A	G
TGTGTCAGCTTGTCCCCCTGAGATCAAAGTCCTACAGTGGCTGTCACGCAGCCACCAGGTCATCTCCTTTCATCCCCACCCCAAGGCGCTGGCTGTGACTC	TGTGTCAGCTTGTCCCCCTGAGATCAAAGTCCTACAGTGGCTGTCACGCAACCACCAGGTCATCTCCTTTCATCCCCACCCCAAGGCGCTGGCTGTGACTC	chr6	32627882	NM_001243961,NM_002123	1023,999	G	A
TGTGTGAAAAGAAGAAAGCCAAGGGGTGATGTAGTCAAGGTGATCGTCTCCGTCCAGCGGAAAAGACAGGAGGCAGAAGGTGAGGCCACAGTCATTGAGGC	TGTGTGAAAAGAAGAAAGCCAAGGGGTGATGTAGTCAAGGTGATCGTCTCTGTCCAGCGGAAAAGACAGGAGGCAGAAGGTGAGGCCACAGTCATTGAGGC	chr1	2494329	NM_003820	1019	C	T
TGTGTGGTTTTCAACTTGTACTCCGTGGCCAGCCCCCAGTTGCCAGGGCTCGACGGCAGCCAAGGACACCATACCTCAGTATAGTTATATATAAAAGGGAC	TGTGTGGTTTTCAACTTGTACTCCGTGGCCAGCCCCCAGTTGCCAGGGCTTGACGGCAGCCAAGGACACCATACCTCAGTATAGTTATATATAAAAGGGAC	chr6	52363615	NM_012288	5642	C	T
TGTGTGTTACTTCAATTAAAATTCTCAAATTTAATTTTGATTTGCTTCAGCAGGGAAAATATTCTCAATAATGTAAAATAATTAAGGTCTATACATGGGTT	TGTGTGTTACTTCAATTAAAATTCTCAAATTTAATTTTGATTTGCTTCAGAAGGGAAAATATTCTCAATAATGTAAAATAATTAAGGTCTATACATGGGTT	chr6	132781472	NM_003569	1461	C	A
TGTGTGTTGAAAGACTGCTGCAAAATTCTTGACAACACAGTATTACCTCCAGAAACTGTGGTTCCACCATTCACTGTCTTCTCAGGCTGCCCAGGACTCTT	TGTGTGTTGAAAGACTGCTGCAAAATTCTTGACAACACAGTATTACCTCCGGAAACTGTGGTTCCACCATTCACTGTCTTCTCAGGCTGCCCAGGACTCTT	chr16	23677006	NM_032486,NR_037573	585,686	A	G
TGTGTTAATGTCATAATAAAGCCATGATTGCTATCTTATTTTTGTTATCCGAGACCTTTGCAAACATTGGCAAATAGCATCAATTACCTACTGTATTTGTT	TGTGTTAATGTCATAATAAAGCCATGATTGCTATCTTATTTTTGTTATCCAAGACCTTTGCAAACATTGGCAAATAGCATCAATTACCTACTGTATTTGTT	chr21	15745106	NM_006948	2317	G	A
TGTTACCAGCCTTGTCTCGGCCACCTCAAGGATAATCACTAAATTCTGCCGAAAGGACTGAGGAACGGTGCCTGGAAAAGGGCAAGAATATCACGGCATGG	TGTTACCAGCCTTGTCTCGGCCACCTCAAGGATAATCACTAAATTCTGCCAAAAGGACTGAGGAACGGTGCCTGGAAAAGGGCAAGAATATCACGGCATGG	chr1	111415841	NM_000560,NM_001040033	120,125	G	A
TGTTCCCCCCATGGGTGAGAGGCCTGGGCAACTGCCTGGTGAATGTGTCTTGCGGCAGCTGCAGCAAGTGGAGGGGCTGAACTACTGGCCAGCTCACTGGA	TGTTCCCCCCATGGGTGAGAGGCCTGGGCAACTGCCTGGTGAATGTGTCTCGCGGCAGCTGCAGCAAGTGGAGGGGCTGAACTACTGGCCAGCTCACTGGA	chr2	68623915	NM_002664	2182	T	C
TGTTCTTTAAAATCGTTAATGTATAACAGGGCTTATGTTTCAGTTTGTTTTCCGTTCTGTTTTAAACAGAAAATAAAAGGAGTGTAAGCTCCTTTTCTCAT	TGTTCTTTAAAATCGTTAATGTATAACAGGGCTTATGTTTCAGTTTGTTTCCCGTTCTGTTTTAAACAGAAAATAAAAGGAGTGTAAGCTCCTTTTCTCAT	chrX	102930960	NM_001142418,NM_001142422,NM_001142423,NM_001142424,NM_001142426,NM_001142431	1500,1482,1400,1449,1298,1329	T	C
TGTTTGAAGCAACAAGATTGCTTGCAACAATTGTTATGCTTTTGTGTTTCATATTTACCCTGTGTGCTGCTCTTTGGTGGCATAAGAAGGGACTGGCTGTG	TGTTTGAAGCAACAAGATTGCTTGCAACAATTGTTATGCTTTTGTGTTTCGTATTTACCCTGTGTGCTGCTCTTTGGTGGCATAAGAAGGGACTGGCTGTG	chr6	166739646	NM_145169	347	A	G
TGTTTTTTCTTTTTTTTTTGTTTTTCGAGGGGGCAAGGAGGGACAGAAAAGTAACCTCTTCTTAAGTGGAATATTCTAATAAGCTACCTTTTGTAAGTGCC	TGTTTTTTCTTTTTTTTTTGTTTTTCGAGGGGGCAAGGAGGGACAGAAAAATAACCTCTTCTTAAGTGGAATATTCTAATAAGCTACCTTTTGTAAGTGCC	chr10	112658060	NM_001199492,NM_014456,NM_145341	1868,1910,1994	G	A
TTAAAAACTCAGACAAGATTATATTTAATATATTAATTACTAAAAAGGCATAAGATTACACTGAACATATTAGCTACTAAAAAGGCACTGCTAAGACATTC	TTAAAAACTCAGACAAGATTATATTTAATATATTAATTACTAAAAAGGCACAAGATTACACTGAACATATTAGCTACTAAAAAGGCACTGCTAAGACATTC	chr3	67425727	NM_003848	1768	T	C
TTAAAATGCAGGCTTTTTAGCCAACAACAAAAGTGTTTTCCCCCCACCCCCACTCGCCCACCAGGGTGATGCCACTTTTGCCTCCTGCCCTGAAAATTGGA	TTAAAATGCAGGCTTTTTAGCCAACAACAAAAGTGTTTTCCCCCCACCCCAACTCGCCCACCAGGGTGATGCCACTTTTGCCTCCTGCCCTGAAAATTGGA	chr19	18475073	NM_017712	1394	C	A
TTAAGTTATAAATTGACACTATAATCAACTGACACCATGATCAGTGATGATGATCACCCTCATCAGCACTAGAGTTGACTTGTTTTTATAACCCCTTTGCA	TTAAGTTATAAATTGACACTATAATCAACTGACACCATGATCAGTGATGAAGATCACCCTCATCAGCACTAGAGTTGACTTGTTTTTATAACCCCTTTGCA	chr10	97631492	NM_001098175,NM_001164178,NM_001164179,NM_001164181,NM_001164182,NM_001164183,NM_001776	7084,6984,7086,6856,7058,6940,7209	T	A
TTACACTTTGCCCTCCTGCAGTTTCTTCTCTGCTCCCAACCCCCATCTCACAGCATCCCCCTCTATTTCCAATGCTCCTCTCCAACCGCTTAGTTTCTGAA	TTACACTTTGCCCTCCTGCAGTTTCTTCTCTGCTCCCAACCCCCATCTCATAGCATCCCCCTCTATTTCCAATGCTCCTCTCCAACCGCTTAGTTTCTGAA	chr2	174232622	NM_031942,NM_145810	1714,1477	C	T
TTACATACATGCTTTGAAGTTTCTGGAAAGTAGATCTTTTCTTGACCTAGTATATCAGTGACAGTTGCAGCCCTTGTGATGTGATTAGTGTCTCATGTGGA	TTACATACATGCTTTGAAGTTTCTGGAAAGTAGATCTTTTCTTGACCTAGCATATCAGTGACAGTTGCAGCCCTTGTGATGTGATTAGTGTCTCATGTGGA	chr2	217070248	NM_021141	2662	T	C
TTAGAAACCTTGATTCAGTGCTCAGTGGTCTCCTAGTAAGAAGTCACCGACGGTAGCGTCATATGAGAAGAAAGAAATCCCCACCACCTCAACCTCTGCTG	TTAGAAACCTTGATTCAGTGCTCAGTGGTCTCCTAGTAAGAAGTCACCGATGGTAGCGTCATATGAGAAGAAAGAAATCCCCACCACCTCAACCTCTGCTG	chr6	90037581	NM_016021	3105	C	T
TTAGAGGAACCAAAAACAACTTCAGAAGAAACTCTTGAAGACTGCTCAGAGGTAACACCTGCCATGCAAATCCCCAGAACTAAAGAAGAGGCCAATGGTGA	TTAGAGGAACCAAAAACAACTTCAGAAGAAACTCTTGAAGACTGCTCAGAAGTAACACCTGCCATGCAAATCCCCAGAACTAAAGAAGAGGCCAATGGTGA	chr1	14105298	NM_001007257,NM_012231,NM_015866	604,1864,1864	G	A
TTATAAACCCTCTCCAGCCTCTCCCAAAGGAAGCGTTGGCAGCAAAGGGAGATGATGCCCTTACCCACCTTCCTGTGAGTGAAGAGAGGAAGCAGCCCCAG	TTATAAACCCTCTCCAGCCTCTCCCAAAGGAAGCGTTGGCAGCAAAGGGATATGATGCCCTTACCCACCTTCCTGTGAGTGAAGAGAGGAAGCAGCCCCAG	chr11	62574587	NM_001244666,NM_003164	1617,1579	G	T
TTATTAAGGAGAATATTCCTTAACTATACTGGCTTGATTTGAAACAGGCTCTTATTGCCATTTAAACTGCCAGAAATCTTTGCCAAGGTCCTGGTTAAAAA	TTATTAAGGAGAATATTCCTTAACTATACTGGCTTGATTTGAAACAGGCTTTTATTGCCATTTAAACTGCCAGAAATCTTTGCCAAGGTCCTGGTTAAAAA	chr7	148877605	NM_020781,NM_170686	2979,2916	C	T
TTATTCAGAAGCATTGTAAAGCCTTTAAAATAAGGAAGCATTATCTCCACCTTAGAGCAACAGTAGTTTCTATTCAAAGAAGATACAGAAAACTAACTGCA	TTATTCAGAAGCATTGTAAAGCCTTTAAAATAAGGAAGCATTATCTCCACATTAGAGCAACAGTAGTTTCTATTCAAAGAAGATACAGAAAACTAACTGCA	chr1	197070442	NM_018136	8196	C	A
TTATTCAGGGAACTGAACTGCACAGAGATCCAGAAAGTGGGTAGTGCAGGCTGTAGTGCTGATAACTACTGTACTACTTGGATCTTTGTGCTCCCAAATAC	TTATTCAGGGAACTGAACTGCACAGAGATCCAGAAAGTGGGTAGTGCAGGATGTAGTGCTGATAACTACTGTACTACTTGGATCTTTGTGCTCCCAAATAC	chr9	123614604	NR_024408	1751	C	A
TTCAAAGTACAAGATGATGTCACAAAATTGGATTTGAGGTTGAAGATCGCAAAAGAGGAGAAAAACCTTGGCTTATTTATAGTTAAAAATAGGAAAGATTT	TTCAAAGTACAAGATGATGTCACAAAATTGGATTTGAGGTTGAAGATCGCGAAAGAGGAGAAAAACCTTGGCTTATTTATAGTTAAAAATAGGAAAGATTT	chr3	3189279	NM_182916	1050	A	G
TTCAAATGAAAACCTTGGTCAAAGCCTGCATCAGGAAGGCTTTTCTATCCCGCTCCTATGGCTCCAGAACTGCCTGATCCGAGCAGCTGATGATCGGGAAG	TTCAAATGAAAACCTTGGTCAAAGCCTGCATCAGGAAGGCTTTTCTATCCTGCTCCTATGGCTCCAGAACTGCCTGATCCGAGCAGCTGATGATCGGGAAG	chr12	56814653	NM_003920	3221	C	T
TTCAAGGGGAGCCAAAATCTCAAGAAATTCCCAGCAGGTTACCTGGAGGCGGATCATCTAATTCTCTGTGGAATGAATACACACATATATATTACAAGGGA	TTCAAGGGGAGCCAAAATCTCAAGAAATTCCCAGCAGGTTACCTGGAGGCAGATCATCTAATTCTCTGTGGAATGAATACACACATATATATTACAAGGGA	chr2	217070057	NM_021141	2471	G	A
TTCAGGAAAAATCAACCCAGCACCAGCAGCTACCAACCACCATTCCATCTCTTCACTTGAACAGCATTAGTTAAGTCCAGATGTGGGAACCCTTCTCTTGG	TTCAGGAAAAATCAACCCAGCACCAGCAGCTACCAACCACCATTCCATCTTTTCACTTGAACAGCATTAGTTAAGTCCAGATGTGGGAACCCTTCTCTTGG	chr2	43451043	NM_006887	2191	C	T
TTCCAGTTTGGGTTCTTCCCCTGGAACAGCCACGTGGTGCTGCGGCGCTACGAGAACAAGCCCTACTTCCCGCCCCGCATCCTGGGCCTGGAGAAGACTGA	TTCCAGTTTGGGTTCTTCCCCTGGAACAGCCACGTGGTGCTGCGGCGCTATGAGAACAAGCCCTACTTCCCGCCCCGCATCCTGGGCCTGGAGAAGACTGA	chr16	88788060	NM_001142864	5289	C	T
TTCCCCACCCCCCAGCCTTAGATGCCTCGCTCTTTTCAATCTCTTAATCTAAATGCTTTTTAAAGAGATTATTTGTTTAGATGTAGGCATTTTAATTTTTT	TTCCCCACCCCCCAGCCTTAGATGCCTCGCTCTTTTCAATCTCTTAATCTGAATGCTTTTTAAAGAGATTATTTGTTTAGATGTAGGCATTTTAATTTTTT	chr20	46283383	NM_001174087,NM_001174088,NM_006534,NM_181659	5755,5731,5746,5758	A	G
TTCCCTGACACACATTCATGTCAACATATGTAGCAAATTTTGTGAAAACATAACAATTTGAAGCTTCTGTAATTTTGAGCACTGCTCTAACAACAAGCATA	TTCCCTGACACACATTCATGTCAACATATGTAGCAAATTTTGTGAAAACACAACAATTTGAAGCTTCTGTAATTTTGAGCACTGCTCTAACAACAAGCATA	chr6	109688114	NM_001142401,NM_001142402,NM_001142403,NM_001142404,NM_006016	2676,2658,2119,2023,2715	T	C
TTCCGCGGGCTACGCCCCCGAGAGGTTCAGGATCCTGCCCCAGCCCAGGTGCAAGCACAGTGAAGAGTTGCCCCACCAACTGCAGCCCCAGGCTTTGGACT	TTCCGCGGGCTACGCCCCCGAGAGGTTCAGGATCCTGCCCCAGCCCAGGTACAAGCACAGTGAAGAGTTGCCCCACCAACTGCAGCCCCAGGCTTTGGACT	chr10	102746503	NM_032112	540	G	A
TTCCTTGGGGAGGGACAGTTTGCCACCGTTTACAAGGCCAGAGATAAGAACACCAACCAAATTGTCGCCATTAAGAAAATCAAACTTGGACATAGATCAGA	TTCCTTGGGGAGGGACAGTTTGCCACCGTTTACAAGGCCAGAGATAAGAATACCAACCAAATTGTCGCCATTAAGAAAATCAAACTTGGACATAGATCAGA	chr5	68531253	NM_001799	280	C	T
TTCGTGCCCATCCTGTCGGACCAGATGCTGGATTTCGTCATGGCCCCCACGTCCTTCCTGATGGGCTGCCATCTCGACCACTTCGAAGAAGTCAGCAAGGA	TTCGTGCCCATCCTGTCGGACCAGATGCTGGATTTCGTCATGGCCCCCACATCCTTCCTGATGGGCTGCCATCTCGACCACTTCGAAGAAGTCAGCAAGGA	chr8	142161888	NM_014957	1064	G	A
TTCTAAAACATTTAGAGCAATAAATATTCATCAGAGGTACCAAGTAAGCCGGCAGAAGAGTTAAGGGTTAGAGAAATCCCTTATTTCATGTCTTGACTCTA	TTCTAAAACATTTAGAGCAATAAATATTCATCAGAGGTACCAAGTAAGCCAGCAGAAGAGTTAAGGGTTAGAGAAATCCCTTATTTCATGTCTTGACTCTA	chr12	24967212	NM_001178091,NM_001178092,NM_001178093,NM_001178094,NM_005504	5307,5235,5014,5311,5418	G	A
TTCTACCACATTGAGGGCAGCCGGCAGGCGCTGAAGGTCATCTTCTACCTCGACAGCTACCACTTCTCCAAGCTGCCCTCCCGCCTGGAGGGTGGGGCCAG	TTCTACCACATTGAGGGCAGCCGGCAGGCGCTGAAGGTCATCTTCTACCTTGACAGCTACCACTTCTCCAAGCTGCCCTCCCGCCTGGAGGGTGGGGCCAG	chr20	47249116	NM_020820	4352	C	T
TTCTCAAAGTTCCCCTGAAGACATGCCATCTCTAGAACCTTTTTTCTCCCCGACTCTACCCCCACCTCTGTTCCTAGAGCCCTCTGCTGGCGAGTCCAGAA	TTCTCAAAGTTCCCCTGAAGACATGCCATCTCTAGAACCTTTTTTCTCCCTGACTCTACCCCCACCTCTGTTCCTAGAGCCCTCTGCTGGCGAGTCCAGAA	chr1	201845432	NM_018085	3426	C	T
TTCTCCTTGAATTTTTCTAGGGTCCTAGTGCTTCCGAATCATTTAATGGCATTGTCGGATATCTTTTACATTTCAATTGCAATCCATGAAATTACATTTAG	TTCTCCTTGAATTTTTCTAGGGTCCTAGTGCTTCCGAATCATTTAATGGCGTTGTCGGATATCTTTTACATTTCAATTGCAATCCATGAAATTACATTTAG	chr4	25749419	NM_015187	4179	A	G
TTGAAACCAAACTCTGGAAAGGACCCAATGTACCAGTATTTATACCTCTAATGAAGCACAGAGAGAGGAAGAGAGCTGCTTAAACTCACACAACAATGAAC	TTGAAACCAAACTCTGGAAAGGACCCAATGTACCAGTATTTATACCTCTAGTGAAGCACAGAGAGAGGAAGAGAGCTGCTTAAACTCACACAACAATGAAC	chr3	38184021	NM_001172566	2042	A	G
TTGACAATTTAAGTGATTGTTTTGTTTACTGTAAGTTTGAAAATAAAAATGAAGAAAAAAATTCCAATGACTGTGCTGTGGTTGGAGACTTTATTTACCAA	TTGACAATTTAAGTGATTGTTTTGTTTACTGTAAGTTTGAAAATAAAAATTAAGAAAAAAATTCCAATGACTGTGCTGTGGTTGGAGACTTTATTTACCAA	chr17	20903068	NM_015276	5058	G	T
TTGACCGAGAGACCCAGTTGAAGGCCTTTACGAAGTGAAAGAGGCCGGGAGTCGCCCCCTACCCGCTTCTCGTAGTCCTGGGAGCACAGCAGAAGTGTTTT	TTGACCGAGAGACCCAGTTGAAGGCCTTTACGAAGTGAAAGAGGCCGGGAATCGCCCCCTACCCGCTTCTCGTAGTCCTGGGAGCACAGCAGAAGTGTTTT	chr12	14956331	NM_016312	71	G	A
TTGCCAAGACCAGACAATCCGACTCTATGACTGCCGATATGGCCGTTTCCGTAAATTCAAGAGCATCAAGGCCCGCGACGTAGGCTGGAGCGTCTTGGATG	TTGCCAAGACCAGACAATCCGACTCTATGACTGCCGATATGGCCGTTTCCATAAATTCAAGAGCATCAAGGCCCGCGACGTAGGCTGGAGCGTCTTGGATG	chr14	24587639	NM_001163484,NM_025230,NM_181357,NR_028099,NR_028100	900,1350,702,1262,877	G	A
TTGGAAGTTAGACATATGAAGAATTGGATCAGAGATTTCTATGACAGTGCGGGAAAGCAGCACTGAGAAACTTTTGATTGTTTTCAATTTCTTCTTTTATG	TTGGAAGTTAGACATATGAAGAATTGGATCAGAGATTTCTATGACAGTGCAGGAAAGCAGCACTGAGAAACTTTTGATTGTTTTCAATTTCTTCTTTTATG	chr11	82535963	NM_005040,NM_199418	1589,1652	G	A
TTGTCACCTACAAGCCTTGTCTTTACCTCACCTGCTCCCTGCCCATATCTACCACAGGCCACTTTGGCATGGTATGTAAGCTGAGCTCTTCATTCTGTCAT	TTGTCACCTACAAGCCTTGTCTTTACCTCACCTGCTCCCTGCCCATATCTCCCACAGGCCACTTTGGCATGGTATGTAAGCTGAGCTCTTCATTCTGTCAT	chr14	75130235	NM_001039479	3165	A	C
TTGTCATCGCAATCCCCATTTTCAGCGGGGTCTATGGAGACCTGAGTCCCGCAGAGCTTAGCACCCTGGTCAGCAAGAATGCCTTTGTGTGCATCTACCTC	TTGTCATCGCAATCCCCATTTTCAGCGGGGTCTATGGAGACCTGAGTCCCACAGAGCTTAGCACCCTGGTCAGCAAGAATGCCTTTGTGTGCATCTACCTC	chr14	74759477	NM_005050,NR_003256	1062,934	G	A
TTGTGAGGGAACAGTAGAAGAAAAGATCTTACAGCTCCAAGAAAAAAAGAAAGATTTGGCCAAACAAGTTCTATCAGGGTCTGGAGAATCTGTCACCAAGC	TTGTGAGGGAACAGTAGAAGAAAAGATCTTACAGCTCCAAGAAAAAAAGAGAGATTTGGCCAAACAAGTTCTATCAGGGTCTGGAGAATCTGTCACCAAGC	chr1	117644058	NM_003594	3421	A	G
TTGTTTTGCACAATTTTAATAGTCATGCACTACATAATGATGTTTTGGTCAATGACAGACCACGTATATGTTGGCAGTCTCATAAGATTATAATACTGTAT	TTGTTTTGCACAATTTTAATAGTCATGCACTACATAATGATGTTTTGGTCGATGACAGACCACGTATATGTTGGCAGTCTCATAAGATTATAATACTGTAT	chr20	37581437	NM_030919	2163	A	G
TTTAAGAAGCTGAACTTCAAGCGGCTGGGAGCTGGCATGCTGGAGCCGCCGTTCAAGCCTGACCCCCAGGCCATTTACTGCAAGGATGTTCTGGACATTGA	TTTAAGAAGCTGAACTTCAAGCGGCTGGGAGCTGGCATGCTGGAGCCGCCCTTCAAGCCTGACCCCCAGGCCATTTACTGCAAGGATGTTCTGGACATTGA	chr5	176863519	NM_001004106	1552	G	C
TTTACCAACTCAACTGGTTAAAACATGAATGAAACCTCTGTGGCTCTTTCGAAACGTGAAAATGTGAAGAAAGCTACTAACTTAGCTGTATTCTCATGTAA	TTTACCAACTCAACTGGTTAAAACATGAATGAAACCTCTGTGGCTCTTTCAAAACGTGAAAATGTGAAGAAAGCTACTAACTTAGCTGTATTCTCATGTAA	chr3	42636141	NM_016305	466	G	A
TTTACTGTCAAGACATTTCTTCGGCATTCTGCAACAGTTTCCAACATGGCTAGATCCATCAGAAACTGAAGCCGTGGAGAACGCTCTCGGGGCCTTTGCCA	TTTACTGTCAAGACATTTCTTCGGCATTCTGCAACAGTTTCCAACATGGCCAGATCCATCAGAAACTGAAGCCGTGGAGAACGCTCTCGGGGCCTTTGCCA	chr4	40244347	NM_004310	408	T	C
TTTACTTCATGCCCATTTTTGTGGCTGGGCTGGGGGGAGGAGGCAAATTCGATTTGAACATATACTTGTAATTCTAATGCAAAATTATACAATTTTTCCTG	TTTACTTCATGCCCATTTTTGTGGCTGGGCTGGGGGGAGGAGGCAAATTCAATTTGAACATATACTTGTAATTCTAATGCAAAATTATACAATTTTTCCTG	chr2	61705663	NM_003400	4236	G	A
TTTATATGGGTTATTCTTCAGCCTCTCTTTTATGCCTTTCGACCTCTGTTCATCAACCCCAAACCAATTACGTATCTGGAAGTTATCAATACCGTGGCACA	TTTATATGGGTTATTCTTCAGCCTCTCTTTTATGCCTTTCGACCTCTGTTTATCAACCCCAAACCAATTACGTATCTGGAAGTTATCAATACCGTGGCACA	chr1	224377724	NM_003676	657	C	T
TTTATCAGAAGAGAGTGCTGATGCACGGAGTTTTGAAATGACTGAATTCAATCAAGCTTTAGAAGAAATAAAAGGGCAGGTTGTTGAAAACAACTCTGTAA	TTTATCAGAAGAGAGTGCTGATGCACGGAGTTTTGAAATGACTGAATTCAGTCAAGCTTTAGAAGAAATAAAAGGGCAGGTTGTTGAAAACAACTCTGTAA	chr5	96503378	NM_001159749,NM_018343	1300,1300	A	G
TTTATCGTCTTCGCCGTCCACTTCTACCGCTCACTGGTTAGCCATAAGACTGACCGACAGTTCCAGGAGCTCAACGAGCTGGCGGAGTTTGCCCGCTTACA	TTTATCGTCTTCGCCGTCCACTTCTACCGCTCACTGGTTAGCCATAAGACCGACCGACAGTTCCAGGAGCTCAACGAGCTGGCGGAGTTTGCCCGCTTACA	chr12	122079441	NM_032790	997	T	C
TTTCTGTTGGATCGTCGCAATTCTCCCATGGCTCAGACCCCACCCTGCCACCTGCCCAATATCCCAGGAGTCACTAGCCCTGGCACCTTAATTGAAGACTC	TTTCTGTTGGATCGTCGCAATTCTCCCATGGCTCAGACCCCACCCTGCCATCTGCCCAATATCCCAGGAGTCACTAGCCCTGGCACCTTAATTGAAGACTC	chr10	72179746	NM_004096	519	C	T
TTTCTTTGGTAGAAAAATACATTGAAGAACAGCTGCTGCAGCGGATTCCTGAGTTCAACATGGCAGCCTTCACCACAACATTACAGCACCATAAGGATGAA	TTTCTTTGGTAGAAAAATACATTGAAGAACAGCTGCTGCAGCGGATTCCTAAGTTCAACATGGCAGCCTTCACCACAACATTACAGCACCATAAGGATGAA	chr16	57283730	NM_012106	501	G	A
TTTCTTTGTTGGAACGAAGCTCAACTCATATAAGGAGTTTGGAACCCCCTGCCGGACTTACAACCTCCAACTTCTCTCTAATGAGGCTCTTGGGAGCTGTA	TTTCTTTGTTGGAACGAAGCTCAACTCATATAAGGAGTTTGGAACCCCCTACCGGACTTACAACCTCCAACTTCTCTCTAATGAGGCTCTTGGGAGCTGTA	chr17	71238433	NM_001100622,NM_017941	1758,1758	G	A
TTTCTTTTCTCAAATGTTACCTACAAAGACATGCCTGGGGTAAGCCACCCGGCTACCTAATTCCTCAGTAACCTCCATCTAAAATCTCCAAGGAAGCAATA	TTTCTTTTCTCAAATGTTACCTACAAAGACATGCCTGGGGTAAGCCACCCAGCTACCTAATTCCTCAGTAACCTCCATCTAAAATCTCCAAGGAAGCAATA	chr6	32610972	NM_002122	1085	G	A
TTTCTTTTTTGTAGATATTTGATTTAAGCAGTTTTCATGTGTACCTTTACCCAAGCCAAGTCAACAGTGTCTCTGGGGTGGCATCCTTTGCACTGAAATTT	TTTCTTTTTTGTAGATATTTGATTTAAGCAGTTTTCATGTGTACCTTTACGCAAGCCAAGTCAACAGTGTCTCTGGGGTGGCATCCTTTGCACTGAAATTT	chr16	75481185	NM_145254	792	C	G
TTTGAAAACACATCAGTAGAAACCAAGATTTTAAAATGAAGTGTCAAGACAAAGGCAAAACCTGAGCAGTTCCTAAAAAGATTTGCTGTTAGAAATTTTCT	TTTGAAAACACATCAGTAGAAACCAAGATTTTAAAATGAAGTGTCAAGACGAAGGCAAAACCTGAGCAGTTCCTAAAAAGATTTGCTGTTAGAAATTTTCT	chr12	24968069	NM_001178091,NM_001178092,NM_001178093,NM_001178094,NM_005504	4450,4378,4157,4454,4561	A	G
TTTGAATATAAGGCAAAAACTTCAAGATAAGGGAATATGATTGATGATTGGTACGAAAAATGTCAAAATGTGTTCCCCTAATACACGACAAAATAGAGTGA	TTTGAATATAAGGCAAAAACTTCAAGATAAGGGAATATGATTGATGATTGATACGAAAAATGTCAAAATGTGTTCCCCTAATACACGACAAAATAGAGTGA	chr5	96110622	NM_001040458,NM_001198541	4651,4409	G	A
TTTGACAACCCACTGCAAGTTGTGGCATACATGGGTGCCATGAACCATGATACCAACTACAGCTTTCAGGTTCAATGTGGCTTAATTGTGGTGGCCTACAA	TTTGACAACCCACTGCAAGTTGTGGCATACATGGGTGCCATGAACCATGACACCAACTACAGCTTTCAGGTTCAATGTGGCTTAATTGTGGTGGCCTACAA	chr20	17968923	NM_052865	928	T	C
TTTGAGAGTGGGAACATGACGCAGGTGCAGGTGTCTCTTCTCGCCCTGGCGGGGAAGGCCAAGACTAAGGGGCTGCAGAGCGGGGTGGACATTGGCGTCAA	TTTGAGAGTGGGAACATGACGCAGGTGCAGGTGTCTCTTCTCGCCCTGGCTGGGAAGGCCAAGACTAAGGGGCTGCAGAGCGGGGTGGACATTGGCGTCAA	chr19	1032689	NM_004368	747	G	T
TTTGATGTGGTCAAGTTCAGTTTTAGAAAAGGGAGTCTGTTCCAGATCAGTGCCAGAACTGTGCCCAGGCCCAAAGGAGACAACTAACTAAAGTAGTGAGA	TTTGATGTGGTCAAGTTCAGTTTTAGAAAAGGGAGTCTGTTCCAGATCAGGGCCAGAACTGTGCCCAGGCCCAAAGGAGACAACTAACTAAAGTAGTGAGA	chr1	40539448	NM_000310,NM_001142604	1438,1129	T	G
TTTGATTGCACATTGTTGTTTTTTTAATAGTCATTCCAAATATGAGATGCGTTGTTACAGGAAGTCCCTTGCCATCCTAAAAGCCACCCCACTTCTCTCTA	TTTGATTGCACATTGTTGTTTTTTTAATAGTCATTCCAAATATGAGATGCATTGTTACAGGAAGTCCCTTGCCATCCTAAAAGCCACCCCACTTCTCTCTA	chr7	5567112	NM_001101	1479	G	A
TTTGCTTTTGGACACAAACAAACAGTATGAAGTAGAAATCCAGACATACCGAGAGAAATTGACTTCTAAAGAAGAATGTCTCAGTTCACAGAAGCTGGAGA	TTTGCTTTTGGACACAAACAAACAGTATGAAGTAGAAATCCAGACATACCAAGAGAAATTGACTTCTAAAGAAGAATGTCTCAGTTCACAGAAGCTGGAGA	chr1	214826196	NM_016343	8360	G	A
TTTGGTAGATGCATGACTTGTGTGTGATGAGAGAATGGAGACAGAGTCCCTGGCTCCTCTACTGTTTAACAACATGGCTTTCTTATTTTGTTTGAATTGTT	TTTGGTAGATGCATGACTTGTGTGTGATGAGAGAATGGAGACAGAGTCCCCGGCTCCTCTACTGTTTAACAACATGGCTTTCTTATTTTGTTTGAATTGTT	chr17	76220206	NM_001012270,NM_001012271,NM_001168	1003,1190,1121	T	C
TTTTGGAGGCTTTTTGTAAATTGTGATAGGAACTTTGGACCTTGAACTTATGTATCATGTGGAGAAGAGCCAATTTAACAAACTAGGAAGATGAAAAGGGA	TTTTGGAGGCTTTTTGTAAATTGTGATAGGAACTTTGGACCTTGAACTTACGTATCATGTGGAGAAGAGCCAATTTAACAAACTAGGAAGATGAAAAGGGA	chr1	145441620	NM_006472	1919	T	C
TTTTTAAAATATATTTATTTCTAAGTATTTATTTCAGCATTTATGAATTTACAACATTGGCAAGTGATTTGGGATTTTAAAATTGCAAATGTTCATTTATT	TTTTTAAAATATATTTATTTCTAAGTATTTATTTCAGCATTTATGAATTTGCAACATTGGCAAGTGATTTGGGATTTTAAAATTGCAAATGTTCATTTATT	chr2	150426362	NM_015702	1222	A	G
TTTTTTTTTTTACAGACTTCACAGAGAATGCAGTTGTCTTGACTTCAGGTCTGTCTGTTCTGTTGGCAAGTAAATGCAGTACTGTTCTGATCCCGCTGCTA	TTTTTTTTTTTACAGACTTCACAGAGAATGCAGTTGTCTTGACTTCAGGTTTGTCTGTTCTGTTGGCAAGTAAATGCAGTACTGTTCTGATCCCGCTGCTA	chr11	65271832	NR_002819	6600	C	T
