# Supplementary material for: Detecting riboSNitches with RNA folding algorithms: a genome-wide benchmark
Source: Nucleic Acids Res. 2015 Jan 23;43(3):1859–68. doi: 10.1093/nar/gkv010 (PMC4330374; doi:10.1093/nar/gkv010)
Supplement: SUPPLEMENTARY DATA [file supp_gkv010_nar-02823-z-2014-File013.txt]

ref_seq	alt_seq	chrom	position	transcript	position_in_transcript	ref_allele	alt_allele	ave_fdr_adj_pval
TGTAAGGAGTCTGGTTAGTGATGAGAAAAGGATGAAATCTAGATACAAAAGTCACCTTGAAGGTGATGATGGATCTTTAATCCACTTGACTAAGTGTCTGG	TGTAAGGAGTCTGGTTAGTGATGAGAAAAGGATGAAATCTAGATACAAAAATCACCTTGAAGGTGATGATGGATCTTTAATCCACTTGACTAAGTGTCTGG	chr18	42646842	NM_015559	8266	G	A	1.0
CTGTGTGAAGCCAAGCAGAAGACACACGTGCACATCGGGGAAGGCCCTTCTACTATTTCAAATAGTACAATCCCAGAAAATGCAACAAGCAGTGGAAGGTT	CTGTGTGAAGCCAAGCAGAAGACACACGTGCACATCGGGGAAGGCCCTTCGACTATTTCAAATAGTACAATCCCAGAAAATGCAACAAGCAGTGGAAGGTT	chr13	75915261	NM_014832	1958	T	G	1.0
CTCAACTGCCAGATACAGCAGACCACCCTGCAGCTGCTCGTGAGCATCTTCAGGGATGTAAAGAATCATTTAAACTATGAACACAGAGTCTTTAATAGTGA	CTCAACTGCCAGATACAGCAGACCACCCTGCAGCTGCTCGTGAGCATCTTTAGGGATGTAAAGAATCATTTAAACTATGAACACAGAGTCTTTAATAGTGA	chr8	142170884	NM_014957	1388	C	T	1.0
AAAAAGAAGAAAAAGATCAGAGGCCCAGAGAAGCGCGGAGCAGATGAGGATGATGAGAAAGAGTGGGGCGATGATGAAGAAGAGCAGCCTTCCAAACGCAG	AAAAAGAAGAAAAAGATCAGAGGCCCAGAGAAGCGCGGAGCAGATGAGGACGATGAGAAAGAGTGGGGCGATGATGAAGAAGAGCAGCCTTCCAAACGCAG	chr12	108923950	NM_014706	2119	T	C	0.999321067009
CTGGTGTGGAATGTGAGCACACTGCAGGTGACCAGCCGCTTCCAGCTGCCGCGAGGTGGCCTGACGTCCATCAGACTGCACGGCGGCCGCCTGTGGTGCTG	CTGGTGTGGAATGTGAGCACACTGCAGGTGACCAGCCGCTTCCAGCTGCCACGAGGTGGCCTGACGTCCATCAGACTGCACGGCGGCCGCCTGTGGTGCTG	chr8	142200467	NM_014957	3368	G	A	0.999160121814
TCTTCCCGCCTTCCGCGGTATAATCAACACTACGAGAGATAGAGCCGCCTAGAACCAGTCCGGAGGCTGCGGCTGCAGAAGTACCGCCTGCGGAGTAACTG	TCTTCCCGCCTTCCGCGGTATAATCAACACTACGAGAGATAGAGCCGCCTGGAACCAGTCCGGAGGCTGCGGCTGCAGAAGTACCGCCTGCGGAGTAACTG	chr18	43684110	NM_001001937	90	A	G	0.998962287481
GTGGGGTCCGTTTAACTCGATAGAAAGCGCAGGGGGATGGCCCCCGGCGCGGGCTCTTGACCCGCTCAGCGCTGACCCCACCGCCCTGGCCGAGGCACTTG	GTGGGGTCCGTTTAACTCGATAGAAAGCGCAGGGGGATGGCCCCCGGCGCAGGCTCTTGACCCGCTCAGCGCTGACCCCACCGCCCTGGCCGAGGCACTTG	chr7	2768561	NM_007353	3564	G	A	0.998640153945
TGCCTTCCCCTCGTAGCAAAAAGGAAGATTGTTCATGGCCTTTAAGGAAGGCTGAGATCACTCACACACAGCGCCCCCCCACCCCAGAGAAACCGAGTCAG	TGCCTTCCCCTCGTAGCAAAAAGGAAGATTGTTCATGGCCTTTAAGGAAGTCTGAGATCACTCACACACAGCGCCCCCCCACCCCAGAGAAACCGAGTCAG	chr16	12663993	NM_032167	4011	G	T	0.998616810878
AGAGAGGGTGGATGGTGGTGAGTGGATCATTTCTTTCAGCCACAGTGTGTAACACTCAGCATTTGAATGTTTCTCAGAAAAGAACATGTAGTGACACAGGG	AGAGAGGGTGGATGGTGGTGAGTGGATCATTTCTTTCAGCCACAGTGTGTGACACTCAGCATTTGAATGTTTCTCAGAAAAGAACATGTAGTGACACAGGG	chr16	58741949	NM_002080	1533	A	G	0.998440057776
CAAATATATGGGTTGAGCTGGAGGTAGGAATACAGGTAATTAAGGTTTCTAGTTTAAGGGAAAACAGATCTATTGCCATTTAAATAAGGTAACTGGGATTT	CAAATATATGGGTTGAGCTGGAGGTAGGAATACAGGTAATTAAGGTTTCTGGTTTAAGGGAAAACAGATCTATTGCCATTTAAATAAGGTAACTGGGATTT	chr6	31131209	NM_001077511,NM_007109	2277,2523	A	G	0.998319272467
ATCTCACTGCTTAACGGCGTGTGCCTGATTGTGGGGAACATGATCGGCTCGGGCATCTTTGTTTCCCCCAAGGGTGTGCTCATATACAGTGCCTCCTTTGG	ATCTCACTGCTTAACGGCGTGTGCCTGATTGTGGGGAACATGATCGGCTCAGGCATCTTTGTTTCCCCCAAGGGTGTGCTCATATACAGTGCCTCCTTTGG	chr14	23282449	NM_001126105,NM_001126106,NR_040448	401,507,774	G	A	0.998300788831
CCGACAAAGACACAAAGAGAAAAAAAGGTCTGCAAGAGAAGAACGGAAACGAAGGCGGAAAGGATCCAAGGAGGGTCCTGTGGAATGGGAAGACCGGGAGG	CCGACAAAGACACAAAGAGAAAAAAAGGTCTGCAAGAGAAGAACGGAAACAAAGGCGGAAAGGATCCAAGGAGGGTCCTGTGGAATGGGAAGACCGGGAGG	chr18	10731428	NM_022068	5006	G	A	0.998046245569
TTGAGGACTGCATCTTCTCGTTTTTTACAGTATAGAGAACAAAATGACATGAGTTTGAAAAATACATATCACTTGGTATTGCTGTCTTGGTTGCAGTGGTG	TTGAGGACTGCATCTTCTCGTTTTTTACAGTATAGAGAACAAAATGACATTAGTTTGAAAAATACATATCACTTGGTATTGCTGTCTTGGTTGCAGTGGTG	chr10	103922896	NM_004741	3205	G	T	0.99799839099
TCTTGCCCTCATCCTGGTTCTGGAATCCTCAGTTCAAGGTTATCCTACGCGGAGAGCCAGGTACCAATGGGTGCGCTGCAATCCAGACAGTAATTCTGCAA	TCTTGCCCTCATCCTGGTTCTGGAATCCTCAGTTCAAGGTTATCCTACGCAGAGAGCCAGGTACCAATGGGTGCGCTGCAATCCAGACAGTAATTCTGCAA	chr10	70856852	NM_002727	178	G	A	0.99798173773
CGTGTCAGGAACCTCAGAGCAGCTTCACATCTGCCAAAGCTGAGAGGGAGCGAACTTGGGAAGCATTTTGCTCATTGTCCTACCCAAGTATTAATAGCATA	CGTGTCAGGAACCTCAGAGCAGCTTCACATCTGCCAAAGCTGAGAGGGAGTGAACTTGGGAAGCATTTTGCTCATTGTCCTACCCAAGTATTAATAGCATA	chr2	135211861	NM_002410	7814	C	T	0.997924574961
AAAGCAAAGGTTTTGGGAATGCGAAGGGGCCTCATTTTGGCTGAAGATTAATAATTTTTTAACATCTTGTAAATATTCCTGTATTCTCAACTTTTTTCCTT	AAAGCAAAGGTTTTGGGAATGCGAAGGGGCCTCATTTTGGCTGAAGATTAGTAATTTTTTAACATCTTGTAAATATTCCTGTATTCTCAACTTTTTTCCTT	chr15	41672384	NM_001243142,NM_001243143,NM_001243144,NM_016359,NM_018454	1584,1545,1401,1590,1587	A	G	0.997857508417
GCCTCGACTCCGGAAGTCTCAAGGTGCCTCCTCCTCTCCTTAGCTGGCCCGTTGGTTTTCTGAGCAGGGGGCTGAACTGTGAACAAGTCAGACAAATAAAG	GCCTCGACTCCGGAAGTCTCAAGGTGCCTCCTCCTCTCCTTAGCTGGCCCATTGGTTTTCTGAGCAGGGGGCTGAACTGTGAACAAGTCAGACAAATAAAG	chr22	36863160	NM_012473	1269	G	A	0.997731683649
ATAAGCATTTGGAATAATGGGAAAGGCATTCCAGTAGTAGAACACAAGGTAGAGAAAGTTTATGTTCCTGCTTTAATTTTTGGACAGCTTTTAACATCCAG	ATAAGCATTTGGAATAATGGGAAAGGCATTCCAGTAGTAGAACACAAGGTGGAGAAAGTTTATGTTCCTGCTTTAATTTTTGGACAGCTTTTAACATCCAG	chr3	25679738	NM_001068	444	A	G	0.997576717
GTTCCCACCCTTGGCACTGCCACCCACCCCTCAATTCAGGCAACAATGAAATTAATGGATACCGTCTGCCCTTGGCCCAGAATTGTTATAGCAAAAATTTT	GTTCCCACCCTTGGCACTGCCACCCACCCCTCAATTCAGGCAACAATGAAGTTAATGGATACCGTCTGCCCTTGGCCCAGAATTGTTATAGCAAAAATTTT	chr6	32611289	NM_002122	1402	A	G	0.997105850734
GTGACTGTTCAGTCCCATGAAAAGACCCAAATCAGAGATGTGAAGCTCACCGCTGGCTTAAAACCAGGACAGGATGCCAATTTAACTCAGAAGACTCACGT	GTGACTGTTCAGTCCCATGAAAAGACCCAAATCAGAGATGTGAAGCTCACTGCTGGCTTAAAACCAGGACAGGATGCCAATTTAACTCAGAAGACTCACGT	chr4	184614874	NM_021942,NM_199053	2572,2572	C	T	0.996513753878
GATTCAGAGCCACTGCTCCTACACCTACGGGAGGAAGGGCGAGCCAGGCGTTGAGCCTGGCCACTTCGGCGTGTGCGTAGACAGCCTGACCAGCGACAAGG	GATTCAGAGCCACTGCTCCTACACCTACGGGAGGAAGGGCGAGCCAGGCGCTGAGCCTGGCCACTTCGGCGTGTGCGTAGACAGCCTGACCAGCGACAAGG	chr19	17316782	NM_001130065,NM_004145	5230,5230	T	C	0.996367118665
GTGAATGGTCTGTATTCCTCTAGTGATGATGTGATCGAATTAACTCCATCGAATTTCAACCGAGAAGTTATTCAGAGTGATAGTTTGTGGCTTGTAGAATT	GTGAATGGTCTGTATTCCTCTAGTGATGATGTGATCGAATTAACTCCATCAAATTTCAACCGAGAAGTTATTCAGAGTGATAGTTTGTGGCTTGTAGAATT	chr2	10942687	NM_005742	237	G	A	0.994635965623
TACAATCCAATGATGGAAGATGGCATTAGCTACACCACCCTGCGCTTTCCCGAGATGAACATACCACGAACTGGAGATGCAGAGTCCTCAGAGATGCAGAG	TACAATCCAATGATGGAAGATGGCATTAGCTACACCACCCTGCGCTTTCCAGAGATGAACATACCACGAACTGGAGATGCAGAGTCCTCAGAGATGCAGAG	chr19	35836600	NM_001185099,NM_001185101,NM_001771	2124,1857,2388	C	A	0.994615424414
ACGAAAACGAATGACTATTGCAAGAGCCTGCCAGCTGCTTTGAGTGCTACGGAGATAGAGAAATCAATTTCTGCTAGGTAATTAACCATTTCGACTCGAGC	ACGAAAACGAATGACTATTGCAAGAGCCTGCCAGCTGCTTTGAGTGCTACAGAGATAGAGAAATCAATTTCTGCTAGGTAATTAACCATTTCGACTCGAGC	chr16	12061674	NM_001192	743	G	A	0.993785643712
AAAGATATTCAAGAGGAGTCCACTTTTTCTTCTAGGAAGATTTCCAATCAGTTTGATTGGGCTCTAATGAGACTAGATCTTTCTGTTCGAAGAACTGGCCG	AAAGATATTCAAGAGGAGTCCACTTTTTCTTCTAGGAAGATTTCCAATCAATTTGATTGGGCTCTAATGAGACTAGATCTTTCTGTTCGAAGAACTGGCCG	chr2	44209477	NM_133259	304	G	A	0.993480744125
GGCTACTCGGAGACTGCGCCGCGCGGATTGGAGGCTCCCCAAATATTTTGCGATCTGAGGATCCAGCTCAAGTGAGGTGCCATAGGACGTGTTCCTGAGTT	GGCTACTCGGAGACTGCGCCGCGCGGATTGGAGGCTCCCCAAATATTTTGTGATCTGAGGATCCAGCTCAAGTGAGGTGCCATAGGACGTGTTCCTGAGTT	chr6	31126944	NM_001077511	222	C	T	0.993087316174
GAACCATAAAGCTACAGGCACACACTGAAGCACTTTACTGATATTCATTCAATTATTCCATAGGACAGTTGTTTGAGTTTGGTGCCACCTTATTGGCCCCT	GAACCATAAAGCTACAGGCACACACTGAAGCACTTTACTGATATTCATTCGATTATTCCATAGGACAGTTGTTTGAGTTTGGTGCCACCTTATTGGCCCCT	chr6	26377546	NM_001197246,NM_001197247,NM_001197248,NM_001197249,NM_007047	1834,3102,2587,2720,2810	A	G	0.993058001166
AAAACATCCTCATGGCCACAAAATAAGGTCTAATTCAATAAATTATAGTACATTAATGTAATATAATATTACATGCCACTAAAAAGAATAAGGTAGCTGTA	AAAACATCCTCATGGCCACAAAATAAGGTCTAATTCAATAAATTATAGTAAATTAATGTAATATAATATTACATGCCACTAAAAAGAATAAGGTAGCTGTA	chr4	38774180	NM_001017388,NM_001195106,NM_001195107,NM_001195108,NM_030956	3164,3481,3353,3384,3670	C	A	0.992660614122
CACCTGCCATGCCTCCCCAAATTGGGCATTTAATTCATCTTTAAACTGGTTGTTCTGTTAGTCGCTAACTTAGTAAGTGCTTTTCTTATAGAACCCCTTCT	CACCTGCCATGCCTCCCCAAATTGGGCATTTAATTCATCTTTAAACTGGTGGTTCTGTTAGTCGCTAACTTAGTAAGTGCTTTTCTTATAGAACCCCTTCT	chr7	6443008	NM_006908,NM_018890	1751,1808	T	G	0.992620681442
CAGCTACTCCTGCTGTCCGCACCGTTCCACAGTATAAATATGCTGCAGGAGTTCGCAATCCTCAGCAACATCTTAATGCACAGCCACAAGTTACAATGCAA	CAGCTACTCCTGCTGTCCGCACCGTTCCACAGTATAAATATGCTGCAGGACTTCGCAATCCTCAGCAACATCTTAATGCACAGCCACAAGTTACAATGCAA	chr8	101718932	NM_002568	2053	G	C	0.992305792535
CCAGAGAGGTGGGGCTGGATGTCTCCATCTCTGTCTCAAATTCATGGTGCACTGAGCTGCAACTTCTTACTTCCCTAATGAAGTTAAGAACCTGAATATAA	CCAGAGAGGTGGGGCTGGATGTCTCCATCTCTGTCTCAAATTCATGGTGCGCTGAGCTGCAACTTCTTACTTCCCTAATGAAGTTAAGAACCTGAATATAA	chr6	31236679	NM_001243042,NM_002117	1433,1433	A	G	0.991197329363
CCAACTCCAAACACTCACACCAACAGCCAGAGCAAGGCCCGGCTCCACACGGCAGCTTTGGCCTTGACCAGGAGCCAGCGAGTGCCTGGGAGCACAGGGAG	CCAACTCCAAACACTCACACCAACAGCCAGAGCAAGGCCCGGCTCCACACAGCAGCTTTGGCCTTGACCAGGAGCCAGCGAGTGCCTGGGAGCACAGGGAG	chr17	8706496	NM_001010855	2599	G	A	0.99119133574
CTCCTTCCTCTGAGCCTGATCCTGATGCCCCACCTTCAAATGACAGTATTGCAGAAGCACCCTAAACCTTGACAGTTGAAATGAGATCAGTGTATCAAAGT	CTCCTTCCTCTGAGCCTGATCCTGATGCCCCACCTTCAAATGACAGTATTACAGAAGCACCCTAAACCTTGACAGTTGAAATGAGATCAGTGTATCAAAGT	chr5	108672946	NM_014819	2333	G	A	0.990872691616
TGTGGCACTGTCCTCGGTGTGTCCTGGAGCTGTGCTGGGCAGCAGGGCCTCGCGTAAGGAACTGCTGGAACCCACTGAGCCCTTCCCGGGGTTTCCCGCCG	TGTGGCACTGTCCTCGGTGTGTCCTGGAGCTGTGCTGGGCAGCAGGGCCTTGCGTAAGGAACTGCTGGAACCCACTGAGCCCTTCCCGGGGTTTCCCGCCG	chr3	12939939	NM_001134382,NM_014869	5991,3851	C	T	0.990769881433
GTGAGTGCCGAGGACTTTGAGAAGCAGAACGAGGAGGCCCGGAGGACCAATAGGCAGGCCGAGCTCTTTGCCCTTTACCCATCAGTGGACGAGGAGGATGC	GTGAGTGCCGAGGACTTTGAGAAGCAGAACGAGGAGGCCCGGAGGACCAACAGGCAGGCCGAGCTCTTTGCCCTTTACCCATCAGTGGACGAGGAGGATGC	chr9	312124	NM_001190458,NM_001193536,NM_203447	596,596,811	T	C	0.989623646704
TTTCCTGATAGGAGTGTCTTTTGTATTCATAACAAGCCCTTTTCACCCATGCCTGGGTTTATGCTAACAAGGTTACCCATGGTGGGCCCTTAGTTTCAAGG	TTTCCTGATAGGAGTGTCTTTTGTATTCATAACAAGCCCTTTTCACCCATCCCTGGGTTTATGCTAACAAGGTTACCCATGGTGGGCCCTTAGTTTCAAGG	chr12	113449116	NM_016817	3127	G	C	0.989512206915
CTGCCTAAAGTATCCTTGCCTTGCAGATTGGAGGCTCCCCAAATATTTTGCGATCTGAGGATCCAGCTCAAGTGAGGTGCCATAGGACGTGTTCCTGAGTT	CTGCCTAAAGTATCCTTGCCTTGCAGATTGGAGGCTCCCCAAATATTTTGTGATCTGAGGATCCAGCTCAAGTGAGGTGCCATAGGACGTGTTCCTGAGTT	chr6	31126944	NM_007109	468	C	T	0.989446664157
CAGTTCGGCACGTAGGACGGAGGGTAGTGCGTCTAGAGACACATATTCCCCACGGATTTGACGATGGTGTTCGGTCTTGAATGGAAATGTAGTCTTAGGCC	CAGTTCGGCACGTAGGACGGAGGGTAGTGCGTCTAGAGACACATATTCCCAACGGATTTGACGATGGTGTTCGGTCTTGAATGGAAATGTAGTCTTAGGCC	chr19	49955016	NM_017916	100	C	A	0.988779443255
CGGCACCCTGACGTTGAGGTGGATGGGTTCTCTGAGCTTCGGTGGGATGACCAGCAGAAAGTCAAGAAGACAGCGGAAGCTGGAGGAGTGACAGGCAAAGG	CGGCACCCTGACGTTGAGGTGGATGGGTTCTCTGAGCTTCGGTGGGATGATCAGCAGAAAGTCAAGAAGACAGCGGAAGCTGGAGGAGTGACAGGCAAAGG	chr1	226589958	NM_001618	414	C	T	0.988121017878
ATTAAACTATGTATTGAAAAAAAAGTAGCCTAAGTGTTAGAGATGGTGAATATATTCCATTTTAGTTAAAGAACAAATTTCCTGAATTTTAAGCATTCAGT	ATTAAACTATGTATTGAAAAAAAAGTAGCCTAAGTGTTAGAGATGGTGAACATATTCCATTTTAGTTAAAGAACAAATTTCCTGAATTTTAAGCATTCAGT	chr9	112934490	NM_001004065,NM_001136562,NM_001198656,NM_007203,NM_147150	6662,6500,6701,7217,7178	T	C	0.987464622845
ATCCACAGTCTCTGCCAGTTGGTTTTATTTGGAGGTTTGTGGGCTTTTTTTAAAAAAAAAAAGTCCTCAAATCAGGAAGAAACATCAAAGACTATGTCCTA	ATCCACAGTCTCTGCCAGTTGGTTTTATTTGGAGGTTTGTGGGCTTTTTTAAAAAAAAAAAAGTCCTCAAATCAGGAAGAAACATCAAAGACTATGTCCTA	chr7	127732380	NM_014390	3229	T	A	0.987277714834
GTTATAGCAAAAATTTTAGAACCAAAAAATAAGTCTGTACTAATTTCAATGTGGCTTTTAAAAGTATGACAGAGAAATAAGTTAGGATAAAGGAAATTTGA	GTTATAGCAAAAATTTTAGAACCAAAAAATAAGTCTGTACTAATTTCAATATGGCTTTTAAAAGTATGACAGAGAAATAAGTTAGGATAAAGGAAATTTGA	chr6	32611373	NM_002122	1486	G	A	0.987270024773
AAAACTAATAAAAGAAGCGTAAAAAGTGAGTTTACATGTTGAGGAAAAAAATGGCCCAATATGCTCATCACTGATAAATGCTCCCTGGCCTTAAAAACTAC	AAAACTAATAAAAGAAGCGTAAAAAGTGAGTTTACATGTTGAGGAAAAAAGTGGCCCAATATGCTCATCACTGATAAATGCTCCCTGGCCTTAAAAACTAC	chr2	62095534	NM_001256721,NM_006430	1987,2077	A	G	0.9869602816
GCTCCCCTGGCACAATTTCAGAGTAAGAGCTCGGTGATACCAAGAAGTGAATCTGGCTTTTAAACAGTCAGCCTGACTCTGTACTGCTCAGTTTCACTCAC	GCTCCCCTGGCACAATTTCAGAGTAAGAGCTCGGTGATACCAAGAAGTGAGTCTGGCTTTTAAACAGTCAGCCTGACTCTGTACTGCTCAGTTTCACTCAC	chr1	224380324	NM_003676	1245	A	G	0.986522620416
GTTCACTCTGGTATATCCTCTGAAAGTGGGCATTACTATTCTTATGCCAGGAATATCACAAGTACAGACTCTTCATATCAGATGTACCACCAGTCTGAGGC	GTTCACTCTGGTATATCCTCTGAAAGTGGGCATTACTATTCTTATGCCAGAAATATCACAAGTACAGACTCTTCATATCAGATGTACCACCAGTCTGAGGC	chr4	144135718	NM_032557	3123	G	A	0.986332113354
CACTTCTGCTCCATTTGTAGCAGGTGACAGGGGTCTGTGTGTCCCAGTTGTATGCACGTTTATTTCCCTGTTCCTTTTGTGATGTTGGGATTGTTGCTGGT	CACTTCTGCTCCATTTGTAGCAGGTGACAGGGGTCTGTGTGTCCCAGTTGCATGCACGTTTATTTCCCTGTTCCTTTTGTGATGTTGGGATTGTTGCTGGT	chr11	130748131	NM_014758	3713	T	C	0.986023140496
CTAACAATTTCTCATACTTAGAAACAAAAAGAGCTTTCCTTCTCCAGGAATACTGAACATGGGAGCTCTTGAAATATGTAGTATTAAAAGTTGCATTTGAA	CTAACAATTTCTCATACTTAGAAACAAAAAGAGCTTTCCTTCTCCAGGAACACTGAACATGGGAGCTCTTGAAATATGTAGTATTAAAAGTTGCATTTGAA	chr1	226548554	NM_001618	3823	T	C	0.985384133507
AGATGGACATTTCTACTGCCTCCAGCACCTGCCCCAGACAGACCACAAAGCGGAAGGCAGCGATAGAGGCCCTGAGAGTCCGGAGCTCCCCACACCAAGTG	AGATGGACATTTCTACTGCCTCCAGCACCTGCCCCAGACAGACCACAAAGAGGAAGGCAGCGATAGAGGCCCTGAGAGTCCGGAGCTCCCCACACCAAGTG	chr6	109767930	NM_001159291,NM_022765	2327,2585	C	A	0.98527123786
TGTTTTCTTTTGCTCACTGTTTAGGACAATTTTTCTTTAAAATAGTTTTGCAGATTAAAATTGCTTAAATAAGTGGATTAAAAAACTGACAATGCATGCTA	TGTTTTCTTTTGCTCACTGTTTAGGACAATTTTTCTTTAAAATAGTTTTGTAGATTAAAATTGCTTAAATAAGTGGATTAAAAAACTGACAATGCATGCTA	chr5	65475290	NM_001077199,NM_139168	2589,2781	C	T	0.985237811349
GTGGATTTTCTTTACTTTTGTCTTTGGGTTTGGGGTTGTTTTTGTTCTTTTTGAAGTTTTATTATTTTTAAAGTGCCTCCCACCTAGGCGTAGGCCATGAC	GTGGATTTTCTTTACTTTTGTCTTTGGGTTTGGGGTTGTTTTTGTTCTTTCTGAAGTTTTATTATTTTTAAAGTGCCTCCCACCTAGGCGTAGGCCATGAC	chr10	103545370	NM_001142434,NM_012215	3873,4032	T	C	0.984467587033
ACAAACAGCCCTGTGGAACTGAGAGAGCCCAACGTCCTCATCTGTTTCATAGACAAGTTCACCCCACCAGTGGTCAATGTCACGTGGCTTCGAAATGGAAA	ACAAACAGCCCTGTGGAACTGAGAGAGCCCAACGTCCTCATCTGTTTCATCGACAAGTTCACCCCACCAGTGGTCAATGTCACGTGGCTTCGAAATGGAAA	chr6	32411035	NM_019111	511	A	C	0.984397337921
CATTCCTATAGGCTTCCTATTTTCACTTTACTGCTCTAATGCTGCTAGTCGTAGTCTTTAGCACACTAGGTGGTATGCCTTTATTAGCATAAAACAAAAAA	CATTCCTATAGGCTTCCTATTTTCACTTTACTGCTCTAATGCTGCTAGTCATAGTCTTTAGCACACTAGGTGGTATGCCTTTATTAGCATAAAACAAAAAA	chr2	65496187	NM_001005386,NM_005722	1734,1719	G	A	0.9838540675
CATCTGTGGATTTGTCTGTGCACCTATTGGCTCTTCTAGCTGACTCTTCTGGTTGGGCTTAGAGTCTGCCTGTTTCTGCTAGCTCCGTGTTTAGTCCACTT	CATCTGTGGATTTGTCTGTGCACCTATTGGCTCTTCTAGCTGACTCTTCTCGTTGGGCTTAGAGTCTGCCTGTTTCTGCTAGCTCCGTGTTTAGTCCACTT	chr3	127789172	NM_013336	2282	G	C	0.983211477135
TAAATAAGAAAAAAAAAAACCCCACGAAACTTTCCATCAAAGCAATGGTCCGTGTTGGCCTGATGCTTTAAGAAGTTTGAGGAGGTAGGTATGGAGGCACC	TAAATAAGAAAAAAAAAAACCCCACGAAACTTTCCATCAAAGCAATGGTCTGTGTTGGCCTGATGCTTTAAGAAGTTTGAGGAGGTAGGTATGGAGGCACC	chr5	10657134	NM_001164440	8539	C	T	0.982732177952
CCAGTTGATTTCCAGCCGCAGGCTGGGTTTGCTGCTGAAGGTGTGGAGTCAGGGACAGCCTTCAGTGACATTAATCTGCAGGAGAAGGACTGGACTGACTA	CCAGTTGATTTCCAGCCGCAGGCTGGGTTTGCTGCTGAAGGTGTGGAGTCCGGGACAGCCTTCAGTGACATTAATCTGCAGGAGAAGGACTGGACTGACTA	chr1	53681699	NM_017887	411	A	C	0.982155072223
CCAGATGGCTTCAGAAGTAGGCTCGTGGGCAGGGCGCAGACCTGATCTTTATAGGGTTGACATAGAAAGCAGTAGTTGTGGGTGAAAGGGCAGGTTGTCTT	CCAGATGGCTTCAGAAGTAGGCTCGTGGGCAGGGCGCAGACCTGATCTTTCTAGGGTTGACATAGAAAGCAGTAGTTGTGGGTGAAAGGGCAGGTTGTCTT	chr1	154556040	NM_001025107,NM_001111,NM_001193495,NM_015840,NM_015841	5034,5165,5203,5087,5030	A	C	0.982144006804
TTGTTGTCAAAGTCTGTTCTAGTAAAGTGAAGATTCAAGTCAGTTGTTCAGTTACTTGAAGCAAAACGAAATCTTTCATTTCAGTCAAATCACTGCAGTCA	TTGTTGTCAAAGTCTGTTCTAGTAAAGTGAAGATTCAAGTCAGTTGTTCATTTACTTGAAGCAAAACGAAATCTTTCATTTCAGTCAAATCACTGCAGTCA	chr5	78981550	NM_001114393,NM_001114394,NM_173797	2327,2602,2361	G	T	0.981735704269
AGCCCTGGGGATCCGGAAACGGCACTCAAGCGGCAGCGCGTCGGAGGACAGGCTGGCTGCCTGTGCCCGCGAGTGTGTGGAGTCCCTGCACCAGAACTCAC	AGCCCTGGGGATCCGGAAACGGCACTCAAGCGGCAGCGCGTCGGAGGACAAGCTGGCTGCCTGTGCCCGCGAGTGTGTGGAGTCCCTGCACCAGAACTCAC	chr17	2266799	NM_001098509,NM_014853	888,890	G	A	0.981549717326
GCTGCTGCTGCAGGTCCAGCACGCCAGCAAGCAGATCGCCGCCGACAAGCAGTACAAGGGCATCGTGGACTGCATTGTCCGCATCCCCAAGGAGCAGGGCG	GCTGCTGCTGCAGGTCCAGCACGCCAGCAAGCAGATCGCCGCCGACAAGCGGTACAAGGGCATCGTGGACTGCATTGTCCGCATCCCCAAGGAGCAGGGCG	chrX	1508583	NM_001636	286	A	G	0.981141251327
GAAGGAGGAGCTGTTAGCAGTTGGCAAGCTCACACAAACCTCAGGGGAGACCACGCACACCGACAAAGAGCCGGTAGGTGAGGGCAAAGGCACGAAAGCAT	GAAGGAGGAGCTGTTAGCAGTTGGCAAGCTCACACAAACCTCAGGGGAGAGCACGCACACCGACAAAGAGCCGGTAGGTGAGGGCAAAGGCACGAAAGCAT	chr10	129901501	NM_001145966,NM_002417	7718,8798	C	G	0.980874555176
TCTTTAATAACTGAGTAGAGTAGCTTTTTTATTCTTAGATTATAGTGATATTCTGTAGTGCTTCAAATACTTAGAATTCTAATATGAGAGATAGTTTAATA	TCTTTAATAACTGAGTAGAGTAGCTTTTTTATTCTTAGATTATAGTGATACTCTGTAGTGCTTCAAATACTTAGAATTCTAATATGAGAGATAGTTTAATA	chr5	72206887	NM_002270,NM_153188	5231,5218	T	C	0.980496367101
AGCCCGCTGGGCAGTGGGGCCTTCGGCTTCGTGTGGACTGCTGTGGACAAGGAAAAAAACAAGGAGGTGGTGGTGAAGTTTATTAAGAAGGAGAAGGTCTT	AGCCCGCTGGGCAGTGGGGCCTTCGGCTTCGTGTGGACTGCTGTGGACAAAGAAAAAAACAAGGAGGTGGTGGTGAAGTTTATTAAGAAGGAGAAGGTCTT	chr2	242062162	NM_001252119,NM_001252120,NM_001252122,NM_001252124,NM_015148	3190,3343,3085,3190,3190	G	A	0.980009268629
GGGTTGCTGTTGAGGCGGCGGCATCTTTCTCGAGGAGCTCTCCTGGGCGGCTGAAGAAGGAGCTTCTTCTCCGGAGTGCGCCGGCGGTGGCGCCTGCGGAC	GGGTTGCTGTTGAGGCGGCGGCATCTTTCTCGAGGAGCTCTCCTGGGCGGGTGAAGAAGGAGCTTCTTCTCCGGAGTGCGCCGGCGGTGGCGCCTGCGGAC	chr4	2470892	NM_001185010,NM_002938	98,98	C	G	0.979845926094
TCCTGGATGAGCTCATGAACATTTCTCTTGTGTTCCTGACTCCTTCCCAATGAACACCTCTCTGCCACCCCAAGCTCTGCTCTCCTCCTCTGTGAGCTCTG	TCCTGGATGAGCTCATGAACATTTCTCTTGTGTTCCTGACTCCTTCCCAAGGAACACCTCTCTGCCACCCCAAGCTCTGCTCTCCTCCTCTGTGAGCTCTG	chr3	121350451	NM_005335	1828	T	G	0.979776494384
CTAATGAGGAGACAGAAGCAGATCAACTATGGGAAGAACACAATTGCCTACGATCGTTATATTAAAGAAGTCCCAAGACACCTTCGACAACCTGGCATTCA	CTAATGAGGAGACAGAAGCAGATCAACTATGGGAAGAACACAATTGCCTATGATCGTTATATTAAAGAAGTCCCAAGACACCTTCGACAACCTGGCATTCA	chr4	1701317	NM_006527	568	C	T	0.979689374315
CTGGCCATCTACCATGTGATCATGAGCGTCTTGTTGTTCATCGAGCACTCAGTAGAGGTGGCCCATGGCAAGGCGTCCTGCAAGCTCTCCCAGATGGGCTA	CTGGCCATCTACCATGTGATCATGAGCGTCTTGTTGTTCATCGAGCACTCGGTAGAGGTGGCCCATGGCAAGGCGTCCTGCAAGCTCTCCCAGATGGGCTA	chr1	31215364	NM_006762	211	A	G	0.979488765122
CTGCCACACCCGCCCTTTCCTACCTAGATTTAATGAGCCCAAGTTTTTAAAATGGAAGAAATGACTCTGGGGCAAAGACCCCTAATGAACTAGTGGCAGAG	CTGCCACACCCGCCCTTTCCTACCTAGATTTAATGAGCCCAAGTTTTTAACATGGAAGAAATGACTCTGGGGCAAAGACCCCTAATGAACTAGTGGCAGAG	chr6	31131611	NM_001077511,NM_007109	2679,2925	A	C	0.979379566383
TGCAGAACGGCCCCTTGGCTGCAGTTAGGACCTCAGTGGCTGGTATGGCCAAGCTGCTAGAAGATGCTGCTGTCCCTGTGATCCCAGCAGCCCTCCCTTCA	TGCAGAACGGCCCCTTGGCTGCAGTTAGGACCTCAGTGGCTGGTATGGCCGAGCTGCTAGAAGATGCTGCTGTCCCTGTGATCCCAGCAGCCCTCCCTTCA	chr9	138396251	NM_016034,NR_051967,NR_051968,NR_051969,NR_051970	1243,1386,1441,1446,1388	A	G	0.978793477217
GAGGAATCTGTTACAATAAGCTCTTGTGACCTCCTGGTTGTAAGTGTTGGCCAGATGTCTATGTCCAGGGCCATCAACCTAACCCAGAAACTCTGGACAGC	GAGGAATCTGTTACAATAAGCTCTTGTGACCTCCTGGTTGTAAGTGTTGGTCAGATGTCTATGTCCAGGGCCATCAACCTAACCCAGAAACTCTGGACAGC	chr15	40313141	NM_001013703	4265	C	T	0.978625041241
ACTCGAAAAAACATCACATACATTCTTGGAACTTCCCAGTGGTTTAATCTATGTGCATGGTTAGGGAGCCAGGTCTGGAATATTCAGTTTCCCTGCCCCTG	ACTCGAAAAAACATCACATACATTCTTGGAACTTCCCAGTGGTTTAATCTGTGTGCATGGTTAGGGAGCCAGGTCTGGAATATTCAGTTTCCCTGCCCCTG	chr8	102700295	NM_001040624,NM_001040625,NM_001040626,NM_001040627,NM_001040628,NM_001040629,NM_001040630,NM_032041	2218,2131,2131,2044,2187,2100,2284,2193	A	G	0.978560536947
CCATTGTTTCACTTCCTGGAGATAACCATAGTTGCTATTTTGCTGCCTGTCCCATCAGTCGTTTATCTGTTGTTTGAGATAGAAATTAACCAAAAATGACA	CCATTGTTTCACTTCCTGGAGATAACCATAGTTGCTATTTTGCTGCCTGTTCCATCAGTCGTTTATCTGTTGTTTGAGATAGAAATTAACCAAAAATGACA	chr6	32796226	NM_000544	2640	C	T	0.977857142857
TCATTAAAAAGTCCTGGAAACAGCTGTTCTAGGATCTTGTCATTTTTACTGAAAGTCTCGTGCACATGTGAAGTGCCCTCTGAGTTTAAGGTTTGGTTAAT	TCATTAAAAAGTCCTGGAAACAGCTGTTCTAGGATCTTGTCATTTTTACTAAAAGTCTCGTGCACATGTGAAGTGCCCTCTGAGTTTAAGGTTTGGTTAAT	chr1	224573601	NM_001115113,NM_025160	6068,6116	G	A	0.976932665279
TGGATCAGGCAGTCCCCATCGAGAGGCCTTGAGTGGCTGGGAAGGACATACTACAGGTCCAAGTGGTATAATGATTATGCAGTATCTGTGAAAAGTCGAAT	TGGATCAGGCAGTCCCCATCGAGAGGCCTTGAGTGGCTGGGAAGGACATATTACAGGTCCAAGTGGTATAATGATTATGCAGTATCTGTGAAAAGTCGAAT	chr14	106405752	ENST00000390593.2	274	C	T	0.976928221834
GCGCATGCAGTACGCCCCGAACACTCAGGTGGAGATTCTGCCTCAGGGCCATGAGAGTCCCATCTTCAAGCAATTTTTCAAGGACTGGAAATGAGGGTGGG	GCGCATGCAGTACGCCCCGAACACTCAGGTGGAGATTCTGCCTCAGGGCCGTGAGAGTCCCATCTTCAAGCAATTTTTCAAGGACTGGAAATGAGGGTGGG	chr2	85622059	NM_001256139,NM_001256140,NM_001747	1108,1353,1398	A	G	0.976637775862
AATCAGCAGGGATGGAAGGAGGGTAGGGAAGTTATGAATTACTCCTTCCAGTAGTAGCTCTGAAGTGTCACATTTAATATCAGTTTTTTTTAAACATGATT	AATCAGCAGGGATGGAAGGAGGGTAGGGAAGTTATGAATTACTCCTTCCAATAGTAGCTCTGAAGTGTCACATTTAATATCAGTTTTTTTTAAACATGATT	chr3	176739388	NM_024665	5704	G	A	0.974404930319
CGTGAGGATCGTGTGCATTACAGGAGTCCTCCACTTGCCACTGGTTATAGGTATGGACACAGTAAGAGTCCTCATTTCAGAGAGAAGAGCCCAGTCAGGGA	CGTGAGGATCGTGTGCATTACAGGAGTCCTCCACTTGCCACTGGTTATAGATATGGACACAGTAAGAGTCCTCATTTCAGAGAGAAGAGCCCAGTCAGGGA	chr14	23374862	NM_001077351,NM_018107	607,559	G	A	0.974201044494
GTTCTAGTACTCTTCTTTGTCAGTATATCAACCTACAGCTCCTGAATGCAAAGCCACAAGAGTGTTTAATGGGGACAGTGGGCACTCTCCTGCTTGAAAAC	GTTCTAGTACTCTTCTTTGTCAGTATATCAACCTACAGCTCCTGAATGCAGAGCCACAAGAGTGTTTAATGGGGACAGTGGGCACTCTCCTGCTTGAAAAC	chr9	94985637	NM_002161,NM_013417	3697,3801	A	G	0.973870972653
GGAGAGACAGCCCACCCTTGTGTCCACTGTGACCCCTGTTCCCATGCTGACCTGTGTTTCCTCCCCAGTCATCTTTCTTGTTCCAGAGAGGTGGGGCTGGA	GGAGAGACAGCCCACCCTTGTGTCCACTGTGACCCCTGTTCCCATGCTGATCTGTGTTTCCTCCCCAGTCATCTTTCTTGTTCCAGAGAGGTGGGGCTGGA	chr6	31321883	NM_005514	1338	C	T	0.973649723255
CTGAGTCTGGCTTTCGTCTACGGCTCCGGGGTGTACCGCCAGGCAGGGCCGAGTTCAGACCAGAAGAATGCTATGCTGGACTTTGTGTTCACAGTAGATGA	CTGAGTCTGGCTTTCGTCTACGGCTCCGGGGTGTACCGCCAGGCAGGGCCCAGTTCAGACCAGAAGAATGCTATGCTGGACTTTGTGTTCACAGTAGATGA	chr3	11887991	NM_138807	362	G	C	0.973519986507
AATAGGTTGGCACTGACTATATCTCTGCTTGACTGTGAATAAAGTCAGCTGTGCAGTATTTATAGTCCATGTATAATAAATACATCTCTTAATCTCCTAAT	AATAGGTTGGCACTGACTATATCTCTGCTTGACTGTGAATAAAGTCAGCTATGCAGTATTTATAGTCCATGTATAATAAATACATCTCTTAATCTCCTAAT	chr5	52979097	NM_002495	602	G	A	0.973519986507
CACCCCCACGGCCCTGATGCCTCTGCCGAGGGCCTCAACCCCTACGGCCTCGTTGCCCCCCGTTTCCAGCGAAAGTTCAAGGCCAAGCAGCTCACCCCACG	CACCCCCACGGCCCTGATGCCTCTGCCGAGGGCCTCAACCCCTACGGCCTTGTTGCCCCCCGTTTCCAGCGAAAGTTCAAGGCCAAGCAGCTCACCCCACG	chr11	63988102	NM_031471,NM_178443	1655,1667	C	T	0.972872859935
CCTTGAGTGGCTGGGAAGGACATACTACAGGTCCAAGTGGTATAATGATTATGCAGTATCTGTGAAAAGTCGAATAACCATCAACCCAGACACATCCAAGA	CCTTGAGTGGCTGGGAAGGACATACTACAGGTCCAAGTGGTATAATGATTGTGCAGTATCTGTGAAAAGTCGAATAACCATCAACCCAGACACATCCAAGA	chr14	106405726	ENST00000390593.2	300	A	G	0.972620713175
CACCATTGCACTCCAGCTTGGGCAACAATAGCGAACCTCCATCTCAAATTAAAAAAAAAATGCCTACACGCTCTTTAAAATGCAAGGCTTTCTCTTAAATT	CACCATTGCACTCCAGCTTGGGCAACAATAGCGAACCTCCATCTCAAATTTAAAAAAAAATGCCTACACGCTCTTTAAAATGCAAGGCTTTCTCTTAAATT	chr12	6640976	NM_014865	4650	A	T	0.972462686567
CGGGATTACTCAAGGACTATTCCAGGAAAACAGCAGCTGTTGATTGGGGCATATGCCAAGGCCTTGGAGATTATCCCACGCCAGCTGTGTGACAATGCTGG	CGGGATTACTCAAGGACTATTCCAGGAAAACAGCAGCTGTTGATTGGGGCTTATGCCAAGGCCTTGGAGATTATCCCACGCCAGCTGTGTGACAATGCTGG	chr2	73478461	NM_001009570,NM_001166284,NM_001166285,NM_006429,NR_029402,NR_029403	842,1193,1550,1454,1401,1305	A	T	0.972460015713
CATTTAAAAATAGGTATGAATAAGATGACTAAGAATGTAATGGGGAAGAACTGCCCTGCCTGCCCATCTCAGAGCCATAAGGTCATCTTTGCTAGAGCTAT	CATTTAAAAATAGGTATGAATAAGATGACTAAGAATGTAATGGGGAAGAATTGCCCTGCCTGCCCATCTCAGAGCCATAAGGTCATCTTTGCTAGAGCTAT	chr1	150547747	NM_001197320,NM_021960,NM_182763	2906,3365,3117	C	T	0.971665382191
TTTACTTTATCATCATCAAGAAATAAGAAGCATGCTAAAAACAATTTTACATGTGTAGCATGTCACCCAACGGAAGACTGCATCGCATCTGGTCACATGGA	TTTACTTTATCATCATCAAGAAATAAGAAGCATGCTAAAAACAATTTTACGTGTGTAGCATGTCACCCAACGGAAGACTGCATCGCATCTGGTCACATGGA	chr2	190323530	NM_032168	681	A	G	0.971604395604
ACAAAAATCAGTAAGCACAATAAAGTGGATGCCAAACCATCAGACACATAAATGTTCCCGCTGTGTCCCTGGATATGGAATAAGCAGGTATAAAAAATATT	ACAAAAATCAGTAAGCACAATAAAGTGGATGCCAAACCATCAGACACATAGATGTTCCCGCTGTGTCCCTGGATATGGAATAAGCAGGTATAAAAAATATT	chr8	41367882	NM_001002296,NM_001174124,NM_016099	1410,1292,1287	A	G	0.971452202998
AAGTGATTGACTTGACTTTCTAGCTTCCCTTGTCCGGAGGATATTAAAATGCTAGGGTGAGGTTTAGCCATCTTACTTGGCTTTTTACTATTAACATGATG	AAGTGATTGACTTGACTTTCTAGCTTCCCTTGTCCGGAGGATATTAAAATACTAGGGTGAGGTTTAGCCATCTTACTTGGCTTTTTACTATTAACATGATG	chr3	100467673	NM_001007565,NM_001195478,NM_001195479,NM_006070	1686,1591,1923,1935	G	A	0.971445974511
AATAGCAGCGGTATCCCTCCACCCAAGTATGGCCACCTGTTTGTCTTCATATAGAACAGGGGCTTCTGGTCTGGTCATGTCCCTAGAGACTTACTAGAGAC	AATAGCAGCGGTATCCCTCCACCCAAGTATGGCCACCTGTTTGTCTTCATGTAGAACAGGGGCTTCTGGTCTGGTCATGTCCCTAGAGACTTACTAGAGAC	chr9	33921919	NM_018449	4056	A	G	0.971095560266
CATCTGCAAAGGGCCCTTTCATCTTGAAGTTTTTCCCCTCCGTCTTTCCCCTCCCCTGGCATGGACACCTTGTGTTTAGGATCATCTCTGCAGGTTTCCTA	CATCTGCAAAGGGCCCTTTCATCTTGAAGTTTTTCCCCTCCGTCTTTCCCTTCCCCTGGCATGGACACCTTGTGTTTAGGATCATCTCTGCAGGTTTCCTA	chr12	4411639	NM_001759	3639	C	T	0.970917487865
CAGACGGCAGATAAGTACATGCAGATGAATCACGCATTGTTTTCTCTCAATGGGCGCACGGGCTACGTTCTGCAGCCTGAGAGCATGAGGACAGAGAAATA	CAGACGGCAGATAAGTACATGCAGATGAATCACGCATTGTTTTCTCTCAACGGGCGCACGGGCTACGTTCTGCAGCCTGAGAGCATGAGGACAGAGAAATA	chr16	81971403	NM_002661	3271	T	C	0.970862466194
GGGGCAAAGAATGGCAAGAATGCCAAGAAGGAAGACAGTGATGAAGAGGAGGATGATGACAGTGAGGAGGATGAGGAGGATGACGAGGACGAGGATGAGGA	GGGGCAAAGAATGGCAAGAATGCCAAGAAGGAAGACAGTGATGAAGAGGAAGATGATGACAGTGAGGAGGATGAGGAGGATGACGAGGACGAGGATGAGGA	chr2	232326417	NM_005381	588	G	A	0.97067987153
CCGGACTTGTGCACCATGGACAATTTTGCTGAGGGAGATTTCACTGTGGCGGATTATGCCTTGTTAGAAGATTGCCCTCACGTGGATGATTGTGTCTTTGC	CCGGACTTGTGCACCATGGACAATTTTGCTGAGGGAGATTTCACTGTGGCAGATTATGCCTTGTTAGAAGATTGCCCTCACGTGGATGATTGTGTCTTTGC	chr21	38459593	NM_001001894	141	G	A	0.970204668689
GGAAAGACAAGGGCCCATGCTCTTAGTGGGGAAAACTCTTGGAGCCGTTTACTTTGAGCTTTGAACACTGAAACCATTGTTGGCAGGGTTCAGTCACTGAC	GGAAAGACAAGGGCCCATGCTCTTAGTGGGGAAAACTCTTGGAGCCGTTTTCTTTGAGCTTTGAACACTGAAACCATTGTTGGCAGGGTTCAGTCACTGAC	chr17	46147807	NM_001127228,NM_006807	1839,2029	A	T	0.969574801173
AGGGAATCACATGTGTACTTTTTCATGAAGCTTTTTGCAAAGCACATCTGCGATACACTAGTTTATTGAACTAATGTCCAGGAGTAGACATGATTGGTGGC	AGGGAATCACATGTGTACTTTTTCATGAAGCTTTTTGCAAAGCACATCTGTGATACACTAGTTTATTGAACTAATGTCCAGGAGTAGACATGATTGGTGGC	chr5	150561337	NM_015621	2675	C	T	0.969055382839
CATTTGAAAGAACTGCAAATTGTCCTTGCCAGCTCTTGGGATCCTTGGATACCTGGGGCCATTTAAGAAGCTAGGGGAATTAGGCCACAACACCCCCTGGG	CATTTGAAAGAACTGCAAATTGTCCTTGCCAGCTCTTGGGATCCTTGGATTCCTGGGGCCATTTAAGAAGCTAGGGGAATTAGGCCACAACACCCCCTGGG	chr1	155917592	NM_001162383,NM_001162384,NM_004723	3220,3217,3145	A	T	0.969005494803
TGGAGTTCGATGTGCTGCCTGCCTTTGATGCCCTGGGTCAGTTGACTGGCGGCTATAAACCTAACCCCCAAATCTATGTCAAGCTCATCGAGGAGTGCACC	TGGAGTTCGATGTGCTGCCTGCCTTTGATGCCCTGGGTCAGTTGACTGGCAGCTATAAACCTAACCCCCAAATCTATGTCAAGCTCATCGAGGAGTGCACC	chr12	113348870	NM_001032409,NM_002534,NM_016816	590,590,590	G	A	0.969002923035
AAGAAACAGGCCCTGCTGGAGGCTGTCGCCGGCAAGGAGGGGGACAGCTTCAACACACAGTGCCTCAAGCTGGCCTAGCTGCCTCCAACACACTACGTCAG	AAGAAACAGGCCCTGCTGGAGGCTGTCGCCGGCAAGGAGGGGGACAGCTTTAACACACAGTGCCTCAAGCTGGCCTAGCTGCCTCCAACACACTACGTCAG	chr2	3483205	NM_016030	2387	C	T	0.968673430519
TATTCTTTTAAAATTTTTAAGAACTTGATCCATTGTATCAGTACCTCACAATCAGAGTTGGCAAATGATGGATGAGTGATTCAAGCAGTGCACCCGGTGGA	TATTCTTTTAAAATTTTTAAGAACTTGATCCATTGTATCAGTACCTCACAGTCAGAGTTGGCAAATGATGGATGAGTGATTCAAGCAGTGCACCCGGTGGA	chr7	44922737	NM_033224	2224	A	G	0.968402808809
CTTCTTCCTGTGGCACTCCCCACCCATAGACCTTCAGATCATCTCCCACACCCTGGATCTCACTCTCCTCTTAGTAACAGAGACACTCCTGAGGTTGGACT	CTTCTTCCTGTGGCACTCCCCACCCATAGACCTTCAGATCATCTCCCACAGCCTGGATCTCACTCTCCTCTTAGTAACAGAGACACTCCTGAGGTTGGACT	chr11	35829003	NM_017583	2410	C	G	0.96831027009
GACATTTAACTTAATGCCATGTACTTGATTATTTTGTTCTTTAAAGAAGACATTATTAAAGAACATGTTGGTTGAATGTTTATAAAAGCATGATTTGCTTT	GACATTTAACTTAATGCCATGTACTTGATTATTTTGTTCTTTAAAGAAGAGATTATTAAAGAACATGTTGGTTGAATGTTTATAAAAGCATGATTTGCTTT	chr5	126887959	NM_130809	1869	C	G	0.96821026079
CCAGTAAACAGTAGTTTAATCATTGGTCTTTTCAAAACTAGGTGTTTAAAAAAAGAGACATATATGATATTGCTGTTATATCAATAACATGGCACAACAAG	CCAGTAAACAGTAGTTTAATCATTGGTCTTTTCAAAACTAGGTGTTTAAATAAAGAGACATATATGATATTGCTGTTATATCAATAACATGGCACAACAAG	chr4	56292101	NM_018475	1724	A	T	0.967109942771
CGCTCGGACCCAGGACACTACAGTTTCTCTATGCGATCTCCAGAGCTCGCTTTACCCCGGGGAATGCAGCCCACAGAATTCTTCCAGTCCCTGGGTGGGGA	CGCTCGGACCCAGGACACTACAGTTTCTCTATGCGATCTCCAGAGCTCGCCTTACCCCGGGGAATGCAGCCCACAGAATTCTTCCAGTCCCTGGGTGGGGA	chr6	32811645	NM_148919	172	T	C	0.966837982851
ATTTATTGTCCCAATGTTACCAAAATGCACCACTAATGTTTGTAGAAATTGGAGTTTCTACAAAACACCCCTCATGTTTAACTACATTTGTGAATAAAAGC	ATTTATTGTCCCAATGTTACCAAAATGCACCACTAATGTTTGTAGAAATTAGAGTTTCTACAAAACACCCCTCATGTTTAACTACATTTGTGAATAAAAGC	chr16	15961192	NM_144600	635	G	A	0.966647186509
GCCTATGATGCAAAACACTTTTTATGTTACTATTATTATGGAGGGATGATCTATACTGGGCTGAAGAACTTTGAAAGAGCTCTCTACTTTTATGAACAGGC	GCCTATGATGCAAAACACTTTTTATGTTACTATTATTATGGAGGGATGATTTATACTGGGCTGAAGAACTTTGAAAGAGCTCTCTACTTTTATGAACAGGC	chr17	17168164	NM_001199125,NM_003653	643,690	C	T	0.966600697886
CCTACACGAATAGCCTACTATGCAATGGGCTTTGACTGGAGAATCGGAGATGCCTTGTGTAGGATAACTGCGCTAGTGTTTTACATCAACACATATGCAGG	CCTACACGAATAGCCTACTATGCAATGGGCTTTGACTGGAGAATCGGAGACGCCTTGTGTAGGATAACTGCGCTAGTGTTTTACATCAACACATATGCAGG	chr13	99948097	NM_004951	477	T	C	0.966404917588
GTACAGAAACGTTATAAAACTCGAGAAGCTGAAGAGAAAGAGAAGGAGGGGATTGTAAAACAAGACTCACTGGTGATCAATCTAAACCGGAGTAATCCGAA	GTACAGAAACGTTATAAAACTCGAGAAGCTGAAGAGAAAGAGAAGGAGGGCATTGTAAAACAAGACTCACTGGTGATCAATCTAAACCGGAGTAATCCGAA	chr14	21829129	NM_007192	2271	G	C	0.965865580448
ATGATACTTATACATGTGCTTTCAGGAAGTTCCTTGGTGAAACAATTGTTGAGGGGGGATCTAGGTAATTGGCAGATTCTAAATAATATAATTTCCAGATA	ATGATACTTATACATGTGCTTTCAGGAAGTTCCTTGGTGAAACAATTGTTCAGGGGGGATCTAGGTAATTGGCAGATTCTAAATAATATAATTTCCAGATA	chr7	91742728	NM_000786,NM_001146152	1943,1669	G	C	0.964958554914
ATAGCAAAAATTTTAGAACCAAAAAATAAGTCTGTACTAATTTCAATGTGGCTTTTAAAAGTATGACAGAGAAATAAGTTAGGATAAAGGAAATTTGAATC	ATAGCAAAAATTTTAGAACCAAAAAATAAGTCTGTACTAATTTCAATGTGACTTTTAAAAGTATGACAGAGAAATAAGTTAGGATAAAGGAAATTTGAATC	chr6	32611376	NM_002122	1489	G	A	0.964785848266
GCCATCATGAACAAAAATTCGACCGATGTGAAAGGCTGTAGTATGTATGTTGCCTTGTTCCCTTGTAATGAATGCGCTAAGCTCATCATCCAGGCAGGTAT	GCCATCATGAACAAAAATTCGACCGATGTGAAAGGCTGTAGTATGTATGTCGCCTTGTTCCCTTGTAATGAATGCGCTAAGCTCATCATCCAGGCAGGTAT	chr4	183815688	NM_001012732,NM_001921	512,489	T	C	0.964306200091
AAAGAATATTAACCTTTCTAAACTAAATTTAGGTTTGCAGAAAGTATTAAACATTTTTAAGCTGAATGTTGAGACAGTGCATCCATTTTCTTTAGTTGAAT	AAAGAATATTAACCTTTCTAAACTAAATTTAGGTTTGCAGAAAGTATTAATCATTTTTAAGCTGAATGTTGAGACAGTGCATCCATTTTCTTTAGTTGAAT	chr5	108672755	NM_014819	2524	A	T	0.964025615269
TGAGGGGGGCTGGCGGGGCGAAGTTTGGGGGGTGTTTTGTGGGGCTCCCCAGACACACTCTCTGCCTGGTGGTCAGATGCAGGTTGGAAGGGGCCTTGCTG	TGAGGGGGGCTGGCGGGGCGAAGTTTGGGGGGTGTTTTGTGGGGCTCCCCGGACACACTCTCTGCCTGGTGGTCAGATGCAGGTTGGAAGGGGCCTTGCTG	chr11	838419	NM_001039490,NM_004357,NM_139029,NM_139030	1067,1133,1129,1071	A	G	0.963624448057
GTTCGTGTGCTGAACCTTTGGCAAAAAAATGGAGTGTTCAAAATTGAAATTATTCAACCTCTTTTGGACATGGCAGCGGGAACCAGTAATGCAGCCCCAGT	GTTCGTGTGCTGAACCTTTGGCAAAAAAATGGAGTGTTCAAAATTGAAATCATTCAACCTCTTTTGGACATGGCAGCGGGAACCAGTAATGCAGCCCCAGT	chr21	33074633	NM_001145444,NM_001145445,NM_020706	762,807,807	T	C	0.963624203084
CTTCGGAACTTGGACCTGAAGGGGGAGTTTATCTGGGTGGATGGGAGCCACGTGGACTACAGCAACTGGGCTCCAGGGGAGCCCACCAGCCGGAGCCAGGG	CTTCGGAACTTGGACCTGAAGGGGGAGTTTATCTGGGTGGATGGGAGCCATGTGGACTACAGCAACTGGGCTCCAGGGGAGCCCACCAGCCGGAGCCAGGG	chr19	7755056	NM_001207019,NM_001220500,NM_002002	798,934,930	C	T	0.963518599707
CCACCTGGTCCCAGACGTGCTTCAGTCCTCGTCCTCTCTTTGTGGCTGGCTCCCAGCCTTCTCTTTCCTCTTGAGGATACTTAGGGTAAACTGGATCCTTC	CCACCTGGTCCCAGACGTGCTTCAGTCCTCGTCCTCTCTTTGTGGCTGGCCCCCAGCCTTCTCTTTCCTCTTGAGGATACTTAGGGTAAACTGGATCCTTC	chr12	121134572	NM_014730	1254	T	C	0.963394556168
GCAGATGGTGATAGTTTTAATGAGATGAATTCACGTCGAAGGAAAGCTCAATTTTTTCTGGGAACTACAAACAAACGTGCCAAAACAGTGGTTTTGCATAT	GCAGATGGTGATAGTTTTAATGAGATGAATTCACGTCGAAGGAAAGCTCAGTTTTTTCTGGGAACTACAAACAAACGTGCCAAAACAGTGGTTTTGCATAT	chr8	66525548	NM_018120	651	A	G	0.962573810796
AGCCATTCTTCAGTCATTCTAAAAATGCCCATAGAGGGTTCAGAAAACCCCGAGCGGCCTTTTCTGGAAAAGGCTGACAAAACAGCTCTCAAAATGAGAAT	AGCCATTCTTCAGTCATTCTAAAAATGCCCATAGAGGGTTCAGAAAACCCGGAGCGGCCTTTTCTGGAAAAGGCTGACAAAACAGCTCTCAAAATGAGAAT	chr12	49087656	NM_001240	1664	C	G	0.962573810796
GTTGTGGTCATCGGAGCTGTGGTCGCTGCTGTGATGTGTAGGAGGAAGAGTTCAGGTGGAAAAGGAGGGAGCTACTCTCAGGCTGCGTGCAGCGACAGTGC	GTTGTGGTCATCGGAGCTGTGGTCGCTGCTGTGATGTGTAGGAGGAAGAGCTCAGGTGGAAAAGGAGGGAGCTACTCTCAGGCTGCGTGCAGCGACAGTGC	chr6	31322888	NM_005514	1062	T	C	0.96253427111
ACTCTGATTGTAGCAAAAGTTCTGAGAGGAGCTGAGCCCTGTTGTGGCCCATTAAAGAACAGGGTCCTCAGGCCCTGCCCGCTTCCTGTCCACTGCCCCCT	ACTCTGATTGTAGCAAAAGTTCTGAGAGGAGCTGAGCCCTGTTGTGGCCCGTTAAAGAACAGGGTCCTCAGGCCCTGCCCGCTTCCTGTCCACTGCCCCCT	chr17	40465616	NM_003150,NM_139276,NM_213662	4675,4700,4542	A	G	0.962128916087
GAGACTGCTGCTAAGGCTACCGTTGAACAACTAATGTTTGAAGAGAAGAATAAAGCTCAGAGATTACAGACAGAATTAGATGTCAGTGAGCAAGTCCAGAG	GAGACTGCTGCTAAGGCTACCGTTGAACAACTAATGTTTGAAGAGAAGAACAAAGCTCAGAGATTACAGACAGAATTAGATGTCAGTGAGCAAGTCCAGAG	chr17	5284719	NM_004703	2630	T	C	0.9617501417
AAAGTAGGGAGACCCCTTCTCTACAAATAGTAATAAAATGAACCGGGCATAGTAGCATGTGCCTGCGGTCCCAGCTGCTCTGATAAGAGGAGGCTCACTTG	AAAGTAGGGAGACCCCTTCTCTACAAATAGTAATAAAATGAACCGGGCATGGTAGCATGTGCCTGCGGTCCCAGCTGCTCTGATAAGAGGAGGCTCACTTG	chr7	150909731	NM_007189	3392	A	G	0.960656960944
CACGACCTTCCTGCAGCAGTTCTAAGCTACTGTCAAGTATGGAAAATCCCAGCAATTCTGTACTTGTGTTATACTGATGTGATGAAATTAGACCTAATCAC	CACGACCTTCCTGCAGCAGTTCTAAGCTACTGTCAAGTATGGAAAATCCCGGCAATTCTGTACTTGTGTTATACTGATGTGATGAAATTAGACCTAATCAC	chr21	40549466	NM_001261824,NM_003720,NM_203433,NR_049728	801,816,753,709	A	G	0.959921742449
CCTAACTTTACTCTGAACTTTTTTTGTTTTTGCATTCCATGAGGTTCTGTATTCAGTCATTCTCTAGGTAATGTCATTTTTGTACACATATATTTATATAA	CCTAACTTTACTCTGAACTTTTTTTGTTTTTGCATTCCATGAGGTTCTGTTTTCAGTCATTCTCTAGGTAATGTCATTTTTGTACACATATATTTATATAA	chr4	146049428	NM_001040876,NM_002940	2943,2946	A	T	0.959816984487
CGTTGTGAAGCATCCCAGCCTCGTGTTGAGGTTCCAGACTTAGAAACAGACCCCTCTGTACAGGGGGATTGTGGTGAGTGAGAATCAAGGCCACCTTGTGT	CGTTGTGAAGCATCCCAGCCTCGTGTTGAGGTTCCAGACTTAGAAACAGATCCCTCTGTACAGGGGGATTGTGGTGAGTGAGAATCAAGGCCACCTTGTGT	chr16	71962131	NM_014761	1574	C	T	0.959395773432
CTTTGGATACCAACAGTTGTAAACAAGGAGAGAGAACTTCTGATAGAGATGTCACTGTTGTTCAATTTAAGAGCCTTGTAAATAATCCAAAGACTCCTCCA	CTTTGGATACCAACAGTTGTAAACAAGGAGAGAGAACTTCTGATAGAGATATCACTGTTGTTCAATTTAAGAGCCTTGTAAATAATCCAAAGACTCCTCCA	chr12	32137565	NM_018169	4090	G	A	0.9593689564
TTCCGTCCCTGTGGAAGGATTTGGGCCTACTTTTGTCTCAGCTGTCGATGGACTCAGCTTCCAGGCCTTTTCTTACTTAAACTTCACACCAGAACCTTCTG	TTCCGTCCCTGTGGAAGGATTTGGGCCTACTTTTGTCTCAGCTGTCGATGCACTCAGCTTCCAGGCCTTTTCTTACTTAAACTTCACACCAGAACCTTCTG	chr6	32917498	NM_006120	628	G	C	0.959329193447
CTGGCATGCCCACCCTGCATGCGCTTTGCCCTCTCCTTGCAAGCCTGGCACATAGCTTCTCTCCATACTCCTAAGGGACTTTGCAGACACCCAAGCCACTG	CTGGCATGCCCACCCTGCATGCGCTTTGCCCTCTCCTTGCAAGCCTGGCATATAGCTTCTCTCCATACTCCTAAGGGACTTTGCAGACACCCAAGCCACTG	chr9	95475937	NM_001003800	4124	C	T	0.959304422499
CCTCTTACTCCTTAGGATAAAGGTAAGTTGACTTGAACAACTTTCTTTTGCACTGGGAAAATAAGCAAATGTTTAAATGCTTCAAAAAAATTTTCAATTAA	CCTCTTACTCCTTAGGATAAAGGTAAGTTGACTTGAACAACTTTCTTTTGTACTGGGAAAATAAGCAAATGTTTAAATGCTTCAAAAAAATTTTCAATTAA	chr1	51820588	NM_001159969,NM_001981	3698,4567	C	T	0.95861909921
TGCATGGGAAGCCAAAGTCCTGGTTTTGAAATGCTTGGGCAGCTCAGCCGCTTGCCCTCACCCTGCATGTCTTGTTACTGGGTCTCCCTGTGTACTTGTGG	TGCATGGGAAGCCAAAGTCCTGGTTTTGAAATGCTTGGGCAGCTCAGCCGTTTGCCCTCACCCTGCATGTCTTGTTACTGGGTCTCCCTGTGTACTTGTGG	chr3	52291078	NM_025222	1652	C	T	0.958176153587
GAGATGGACATTTCTACTGCCTCCAGCACCTGCCCCAGACAGACCACAAAGCGGAAGGCAGCGATAGAGGCCCTGAGAGTCCGGAGCTCCCCACACCAAGT	GAGATGGACATTTCTACTGCCTCCAGCACCTGCCCCAGACAGACCACAAAACGGAAGGCAGCGATAGAGGCCCTGAGAGTCCGGAGCTCCCCACACCAAGT	chr6	109767931	NM_001159291,NM_022765	2326,2584	G	A	0.958133566147
ATTGAAACCCCCAAGGAGTCCTCTTCAGGACCTCAGAGGTGGGAATGAAAGAGTTCAGGAATCCAATGCTTTGAGAAATAAGAAAAACTCTCGTCGAGTCA	ATTGAAACCCCCAAGGAGTCCTCTTCAGGACCTCAGAGGTGGGAATGAAACAGTTCAGGAATCCAATGCTTTGAGAAATAAGAAAAACTCTCGTCGAGTCA	chr15	40898643	NM_144508,NM_170589	289,289	G	C	0.958089959929
CAGTGGCAGCACCCCTTCGTGCCCATCCTGTCGGACCAGATGCTGGATTTCGTCATGGCCCCCACGTCCTTCCTGATGGGCTGCCATCTCGACCACTTCGA	CAGTGGCAGCACCCCTTCGTGCCCATCCTGTCGGACCAGATGCTGGATTTTGTCATGGCCCCCACGTCCTTCCTGATGGGCTGCCATCTCGACCACTTCGA	chr8	142161873	NM_014957	1049	C	T	0.95786246546
GTGTCTACCTGAGCAGCAGCGAGGTGCAGCGGGAGTGTGAGCACGACCTCCTGCAGGCCGCCCTGCAGTGGCTGACGCAGCAGCCCGAGCGCGAGGCCCAC	GTGTCTACCTGAGCAGCAGCGAGGTGCAGCGGGAGTGTGAGCACGACCTCTTGCAGGCCGCCCTGCAGTGGCTGACGCAGCAGCCCGAGCGCGAGGCCCAC	chr16	84691044	NM_024731	772	C	T	0.957615351537
AGCTGCAGGAGACCCCCAAGCCAAAGCAGGCGGAGACACACACCTCGGAAAAGCCCCACAGGAGAGCCAGGTGGTGGTGGAGGGGGGCAGCGGCGAGGGAC	AGCTGCAGGAGACCCCCAAGCCAAAGCAGGCGGAGACACACACCTCGGAACAGCCCCACAGGAGAGCCAGGTGGTGGTGGAGGGGGGCAGCGGCGAGGGAC	chr5	179290845	NM_015043,NM_198868	3340,3391	A	C	0.957475188262
TCCAGCCAAGTGATGCACCCAAATGATCCACCTTTCGCCCACTGGGATAATTGACTCAGGAAAGAAGAGCCTCGGCAGGGCGCTCTGCACTCCACCCAGGA	TCCAGCCAAGTGATGCACCCAAATGATCCACCTTTCGCCCACTGGGATAAATGACTCAGGAAAGAAGAGCCTCGGCAGGGCGCTCTGCACTCCACCCAGGA	chr16	57116514	NM_032206	5802	T	A	0.957375886936
ACTCCAGTTGTTAAAGCTCACTCATGTGACTGCACTGAAATCTAAGGATCGGAAAGAATCTGTGGTTCAGGAGGAAAATTCCTTTTCAGAAAATCAGCCAT	ACTCCAGTTGTTAAAGCTCACTCATGTGACTGCACTGAAATCTAAGGATCAGAAAGAATCTGTGGTTCAGGAGGAAAATTCCTTTTCAGAAAATCAGCCAT	chr20	5547384	NM_019593	1475	G	A	0.957302842447
CTTGGATATACCTCTGTTTTCACGATAGAAATAAGGGAGGTCTAGAGCTTCTATTCCTTGGCCATTGTCAACGGAGAGCTGGCCAAGTCTTCACAAACCCT	CTTGGATATACCTCTGTTTTCACGATAGAAATAAGGGAGGTCTAGAGCTTTTATTCCTTGGCCATTGTCAACGGAGAGCTGGCCAAGTCTTCACAAACCCT	chr11	35253133	NM_000610,NM_001001389,NM_001001390,NM_001001391,NM_001001392,NM_001202555,NM_001202556	4916,4787,4169,3773,3153,3977,3710	C	T	0.956969842659
GTGGAAAAAGGACAGGCTACCGTTGAACAACTAATGTTTGAAGAGAAGAATAAAGCTCAGAGATTACAGACAGAATTAGATGTCAGTGAGCAAGTCCAGAG	GTGGAAAAAGGACAGGCTACCGTTGAACAACTAATGTTTGAAGAGAAGAACAAAGCTCAGAGATTACAGACAGAATTAGATGTCAGTGAGCAAGTCCAGAG	chr17	5284719	NM_001083585	2531	T	C	0.956598686633
ACGCACAGTCACTCTTACACATATGCCTAGTCCAGTGGTTCTCAAAGTGTGATCCATAGACTAATAGCATAGCATTACCTGAGAACTTGATAATGCATATT	ACGCACAGTCACTCTTACACATATGCCTAGTCCAGTGGTTCTCAAAGTGTAATCCATAGACTAATAGCATAGCATTACCTGAGAACTTGATAATGCATATT	chr6	116565504	NM_152729	1780	G	A	0.956554250005
TCAGAATCCGCAGACTCATGTCATTGAAAATTTGCATGCAGCAGCTTACCGGAATGCCTTGGCTAATCCCTTGTATTGTCCTGACTATAGGATTGGAAAAG	TCAGAATCCGCAGACTCATGTCATTGAAAATTTGCATGCAGCAGCTTACCAGAATGCCTTGGCTAATCCCTTGTATTGTCCTGACTATAGGATTGGAAAAG	chr16	21976762	NM_003366	684	G	A	0.95635983922
GGAGGTAGTGAGCTTGCTCAAGAAGACAGACCCCCAGACAGGGAAAGTGCGTGTGAGCGGCGCACGGTGCAAGGATGTCCTCACAGGGCAGGAATTTGACG	GGAGGTAGTGAGCTTGCTCAAGAAGACAGACCCCCAGACAGGGAAAGTGCATGTGAGCGGCGCACGGTGCAAGGATGTCCTCACAGGGCAGGAATTTGACG	chr2	157406249	NM_000408,NM_001083112	925,1151	G	A	0.956074022431
TCGTGGATCACTACAAGGAGGAGAAGTTTGAGGACAGGTCCCCAGCCGCCGAGTGCCTATCAGAGAAGGAGACGGAGGAGCTCATGGCCTGGATGAGAAAT	TCGTGGATCACTACAAGGAGGAGAAGTTTGAGGACAGGTCCCCAGCCGCCAAGTGCCTATCAGAGAAGGAGACGGAGGAGCTCATGGCCTGGATGAGAAAT	chr16	3712963	NM_016292	1803	G	A	0.955559344418
TTGTCGCATCATTCATGGTTCTTTAATACTGATGCTCAGTGCATTGGCCTTAGAATATCCCAGCCTCTCTTCTGGTTTGGTGAGTGCTGTGTAAATAAGCA	TTGTCGCATCATTCATGGTTCTTTAATACTGATGCTCAGTGCATTGGCCTGAGAATATCCCAGCCTCTCTTCTGGTTTGGTGAGTGCTGTGTAAATAAGCA	chr6	32627434	NM_001243961,NM_002123	1471,1447	T	G	0.954844405398
CGATCTTAGCTGCTGCCTGAGAGGATGTCTGGGGTGTCCGAGCCCCTGAGTCGAGTAAAGTTGGGCACGTTACGCCGGCCTGAAGGCCCTGCAGAGCCCAT	CGATCTTAGCTGCTGCCTGAGAGGATGTCTGGGGTGTCCGAGCCCCTGAGCCGAGTAAAGTTGGGCACGTTACGCCGGCCTGAAGGCCCTGCAGAGCCCAT	chr8	27255128	NM_004103,NM_173174,NM_173175,NM_173176	280,835,182,267	T	C	0.954708123888
CCTGGGTCTCCAAAAGCATTGGAAAAGTGCAATTTAGAAGCTGCTTTCTTTGAAGGTCATTTTTTGAAAGTGCTGTTCGACAGAATGGGAAGAATTCTTGA	CCTGGGTCTCCAAAAGCATTGGAAAAGTGCAATTTAGAAGCTGCTTTCTTCGAAGGTCATTTTTTGAAAGTGCTGTTCGACAGAATGGGAAGAATTCTTGA	chr10	116615045	NM_001135051,NM_020940	2228,2228	T	C	0.953996589597
TCCAGAATAGAAGATGTCATTGTACACTTTATTTCCCTCACACTGTGTTATGCTCTGATGTGCTATGCTTAGCTATCTGTCAGAGATTAGTAAATTATAAA	TCCAGAATAGAAGATGTCATTGTACACTTTATTTCCCTCACACTGTGTTACGCTCTGATGTGCTATGCTTAGCTATCTGTCAGAGATTAGTAAATTATAAA	chr4	57327405	NM_001079524,NM_001079525,NM_006452	3189,3210,3210	T	C	0.953884934329
GAGGAACTTGCTTTGTACCAGATCCAGCTGCTGAAGGACCTCAGACATACAGAGAATGAAGAGGACAAAGTCAGCTCCTCCAGCTTCCGCCAGCGAATGTT	GAGGAACTTGCTTTGTACCAGATCCAGCTGCTGAAGGACCTCAGACATACGGAGAATGAAGAGGACAAAGTCAGCTCCTCCAGCTTCCGCCAGCGAATGTT	chr17	40716520	NM_001042529,NM_001042532,NM_025233	1129,1261,1521	A	G	0.953570823758
CCCTAATGACCTTTTGGATGGGACTGCAACTCATGACTATCCTGATATTGGAAGAAAGGACTTTGTTAATCTTCTCCCCCATAGCTCTGCTGCGTAGGTCT	CCCTAATGACCTTTTGGATGGGACTGCAACTCATGACTATCCTGATATTGAAAGAAAGGACTTTGTTAATCTTCTCCCCCATAGCTCTGCTGCGTAGGTCT	chr17	48458924	NM_018509	2585	G	A	0.953518375041
TCCCTGCTGCTGAGTGGAGAGAGGCCTCATCCGGCTTTGACCCACCATCCGTTGCAGAAGCCTCCAGGAGCAGCAATCCTAAGAGTGGGAGGCAGCCAAGA	TCCCTGCTGCTGAGTGGAGAGAGGCCTCATCCGGCTTTGACCCACCATCCATTGCAGAAGCCTCCAGGAGCAGCAATCCTAAGAGTGGGAGGCAGCCAAGA	chr5	150409989	NM_001252385,NM_001252386,NM_001252390,NM_001252391,NM_001252392,NM_001252393,NM_001258454,NM_001258455,NM_001258456,NM_006058	2454,2265,2302,2334,2260,2363,2437,2040,1943,2437	G	A	0.953369607678
GGCTCCTGGGGCCCATGCTTAGAGCCCAGGCTCCAGCCCTGAGTGCTTCCGAGCTGGCGGACTGCCCAGGGGCCATCAGAGGATGGTGGTGCTGCTGCTGA	GGCTCCTGGGGCCCATGCTTAGAGCCCAGGCTCCAGCCCTGAGTGCTTCCAAGCTGGCGGACTGCCCAGGGGCCATCAGAGGATGGTGGTGCTGCTGCTGA	chr22	36863705	NM_012473	724	G	A	0.953192648516
CCTTCAGGAGGAGGCCGAGTTCCCCTTCAGTACCACCCCTCTCTCCCCACCTTCCCTCTCCCGGCAACATCTCTGGGAATCAACAGCATATTGACACGTTG	CCTTCAGGAGGAGGCCGAGTTCCCCTTCAGTACCACCCCTCTCTCCCCACTTTCCCTCTCCCGGCAACATCTCTGGGAATCAACAGCATATTGACACGTTG	chr1	14150116	NM_012231	6499	C	T	0.952743418213
CCAGCCTGAGCGACAGAGTGAGACTCCATCTCAAAAAAAAAAAAAAAGTGTGACTATTAGCTGGGCATGATGGCATGCGCCTGTAGTGCCACCTACTCAGG	CCAGCCTGAGCGACAGAGTGAGACTCCATCTCAAAAAAAAAAAAAAAGTGGGACTATTAGCTGGGCATGATGGCATGCGCCTGTAGTGCCACCTACTCAGG	chr22	42907182	NM_015703	2614	T	G	0.952730592832
AACATTGTGAAAACAAACAACTTTATGAGCTTTCAAAGCTATTTTCTACAGAAGACTATGCCAGTTGCAATGGCTTTATTAAGAGATGTTCATAATCTTTG	AACATTGTGAAAACAAACAACTTTATGAGCTTTCAAAGCTATTTTCTACAAAAGACTATGCCAGTTGCAATGGCTTTATTAAGAGATGTTCATAATCTTTG	chr8	120793296	NM_003184	2520	G	A	0.952595607871
AGCAGGGTTACATGATGAAAAAGGGCCACAGACGGAAAAACTGGACTGAAAGATGGTTTGTACTAAAACCCAACATAATTTCTTACTATGTGAGTGAGGAT	AGCAGGGTTACATGATGAAAAAGGGCCACAGACGGAAAAACTGGACTGAACGATGGTTTGTACTAAAACCCAACATAATTTCTTACTATGTGAGTGAGGAT	chr11	9749645	NM_015055	787	A	C	0.952542707328
ATGCATACCGAAGACAATCCAGGAAAAGTGGAACATACAGAAGAACTTTCTAGTATAACAGAAGTGGTGACTACTGAAGAAAATATTCCTGACGTGGTCCC	ATGCATACCGAAGACAATCCAGGAAAAGTGGAACATACAGAAGAACTTTCGAGTATAACAGAAGTGGTGACTACTGAAGAAAATATTCCTGACGTGGTCCC	chr6	137519588	NM_000416	1153	T	G	0.952377313489
TAATTTTATTGTCTCTTTCCTCTCTATTCGCTTTCTCCTGTTTTTTTTTTAAAAAAAAAGCATGAAAAAGGAAGAGAAAAAGTTTGATATGCCAAGGACAG	TAATTTTATTGTCTCTTTCCTCTCTATTCGCTTTCTCCTGTTTTTTTTTTTAAAAAAAAGCATGAAAAAGGAAGAGAAAAAGTTTGATATGCCAAGGACAG	chr14	52435086	NM_001243773,NM_001243774,NM_053064	2450,2413,2454	A	T	0.951979719228
AGGCCAGAGTGAGACTCCGTCTCAAAACAAAACAAAAGTGGGTGGCTCACGGGTCCGGAGGTTATGTCTTCGGTGTCTCAGCCCTAAAAGTCCAGTTCCCC	AGGCCAGAGTGAGACTCCGTCTCAAAACAAAACAAAAGTGGGTGGCTCACTGGTCCGGAGGTTATGTCTTCGGTGTCTCAGCCCTAAAAGTCCAGTTCCCC	chrX	2405396	ENST00000515319.1,NM_001171135,NM_001171136,NM_004729	532,3647,3569,3566	G	T	0.951953600251
TCCGGACTTTGGGCGGGGGGTCCGGCCCCAGGACAGTTTTACCGCATTCCGTCCACTCCCGATTCCTTCATGGATCCGGCGTCTGCACTTTACAGAGGTCC	TCCGGACTTTGGGCGGGGGGTCCGGCCCCAGGACAGTTTTACCGCATTCCATCCACTCCCGATTCCTTCATGGATCCGGCGTCTGCACTTTACAGAGGTCC	chr1	151372138	NM_002796	98	G	A	0.951829500438
TTTTGTTTTTTTTGATTCTATATATTTTTCCTTGGTTTTGTTGCCTGTTAGGGCTGAAGAATAGAATTGGCCAGGACCTAGGTTCTCATATTCTTGGTATT	TTTTGTTTTTTTTGATTCTATATATTTTTCCTTGGTTTTGTTGCCTGTTAAGGCTGAAGAATAGAATTGGCCAGGACCTAGGTTCTCATATTCTTGGTATT	chr17	18111868	NM_017758	2034	G	A	0.951515897982
CCAGAGGCCCTTCAGAAGTGGCTGCAGCTGACACATGAGGTGGAGGTGCAATATTACAACATCAAGAAGCAAAATGCTGAGAAGCAGCTGCTGGTGGCCAA	CCAGAGGCCCTTCAGAAGTGGCTGCAGCTGACACATGAGGTGGAGGTGCAGTATTACAACATCAAGAAGCAAAATGCTGAGAAGCAGCTGCTGGTGGCCAA	chr11	4103524	NM_003156	1648	A	G	0.951114186851
AGAAAATGCAGAACAAGGGGAGGTGGACATGGAGAGCCACCGGAATGCCAACGCAGAGCCAGCTGTTCAGCGTACTCTTTTAGAGAAATAGAAGATTGTCG	AGAAAATGCAGAACAAGGGGAGGTGGACATGGAGAGCCACCGGAATGCCATCGCAGAGCCAGCTGTTCAGCGTACTCTTTTAGAGAAATAGAAGATTGTCG	chrX	2656283	NM_001122898,NM_002414	644,692	A	T	0.950799022972
GCCAGCGTCACCGAGCGCCTGTGCCGATTCTCCGACCACCTGTGCAACATCGCCCTGCAAGAGAGCCACAGCGCCGTGCTGCCCGTCCATGTGCCCTGGGG	GCCAGCGTCACCGAGCGCCTGTGCCGATTCTCCGACCACCTGTGCAACATTGCCCTGCAAGAGAGCCACAGCGCCGTGCTGCCCGTCCATGTGCCCTGGGG	chr17	73488794	NM_014738	2111	C	T	0.950512125332
AGGGCTCAGCGTGCCAGTGCGAGAGGACCACTGAGGGCTGCCTGAACCCGCGGCGTGTTGAGTGTAGTGGTCGTGGCCGGTGCCGCTGCAACGTATGCGAG	AGGGCTCAGCGTGCCAGTGCGAGAGGACCACTGAGGGCTGCCTGAACCCGTGGCGTGTTGAGTGTAGTGGTCGTGGCCGGTGCCGCTGCAACGTATGCGAG	chr21	46309312	NM_000211,NM_001127491	1989,1944	C	T	0.94978143994
CTGCCATGTACCTCCCCTGCCTTGCTGTTGGTCATGTGGGTCTTCCAGGGGGAAGGCCAAGGGGAGTCACCTTCCCTTGCCACTTTGCACGACGCCCTCTC	CTGCCATGTACCTCCCCTGCCTTGCTGTTGGTCATGTGGGTCTTCCAGGGAGAAGGCCAAGGGGAGTCACCTTCCCTTGCCACTTTGCACGACGCCCTCTC	chr8	27316117	NM_004103,NM_173174,NM_173175,NM_173176	3374,3929,3150,3361	G	A	0.949053059958
AAAAGCATGCATCTTAGAAATAGCCCCTCAATTCCAGGAGTCAACATGCCAAAGAATGAGGCTGGAGACAGGTAGCTCCGAGGGAGGACTTCTGGCATGAG	AAAAGCATGCATCTTAGAAATAGCCCCTCAATTCCAGGAGTCAACATGCCGAAGAATGAGGCTGGAGACAGGTAGCTCCGAGGGAGGACTTCTGGCATGAG	chr5	10680547	NM_004394	1137	A	G	0.948364579827
AAGATCTGCTCGAGGCCTGGGTGCTTTGGTGTCGGAGATCCGAGAGTCGGAGATCGGAGAGTCGGACACAGGACAGTCGGACACCGGACAGTCAAACACCG	AAGATCTGCTCGAGGCCTGGGTGCTTTGGTGTCGGAGATCCGAGAGTCGGCGATCGGAGAGTCGGACACAGGACAGTCGGACACCGGACAGTCAAACACCG	chr12	21654469	NM_002907,NM_032941	135,135	A	C	0.947377932627
GCGACTGGACAGAAGTTGATGAGAGCTGTTAGAGTTTTTGAATTTGGTGGGCCAGAAGTCCTGAAATTGCGATCAGATATTGCAGTACCGATTCCAAAAGA	GCGACTGGACAGAAGTTGATGAGAGCTGTTAGAGTTTTTGAATTTGGTGGACCAGAAGTCCTGAAATTGCGATCAGATATTGCAGTACCGATTCCAAAAGA	chr1	75190452	NM_001130042,NM_001130043,NM_001889	559,520,520	G	A	0.947283118835
TTATTTAAAGAAAATCAGCTTGGATTATCATGAAATTGAAGGATCCAAAAGGAAGCCCCTTCACTTGATTAGCTCTTCTGACAAACCTGGATTAGATCTTT	TTATTTAAAGAAAATCAGCTTGGATTATCATGAAATTGAAGGATCCAAAAAGAAGCCCCTTCACTTGATTAGCTCTTCTGACAAACCTGGATTAGATCTTT	chr15	62259637	NM_001018088,NM_017684,NM_018080,NM_020821	3012,2883,2883,3012	G	A	0.947255929938
GTTCCTCATGCTGCCGGGTGGGTTTTGCAGAAGCTCCCTTAGTGATTTCATGTTTAACAGGCAGCATCCATTTTCAGAATTTCCTGGCATTGATTTATATT	GTTCCTCATGCTGCCGGGTGGGTTTTGCAGAAGCTCCCTTAGTGATTTCACGTTTAACAGGCAGCATCCATTTTCAGAATTTCCTGGCATTGATTTATATT	chr22	47081716	NM_022766	3036	T	C	0.947123813638
ATTGAACAAGGGGCACTCCTGCAAGCCCACCGGAAGCTGATGGACCTGGAGTGCTCCCGGGACGGGCTGATGTACGAGCAGTACCGCATGGACAGTGGGAA	ATTGAACAAGGGGCACTCCTGCAAGCCCACCGGAAGCTGATGGACCTGGAATGCTCCCGGGACGGGCTGATGTACGAGCAGTACCGCATGGACAGTGGGAA	chr5	453567	NM_007277	575	G	A	0.947115
AGAGGCCCCAGCTCAAGTCCTGGTGGTGCCAACCCAGTGATGAAGAGGAGGGTGAGGTCAAGGCTTTGGGGGCAGCTGAGAAGGATGGAGAAGCTGAGTGT	AGAGGCCCCAGCTCAAGTCCTGGTGGTGCCAACCCAGTGATGAAGAGGAGAGTGAGGTCAAGGCTTTGGGGGCAGCTGAGAAGGATGGAGAAGCTGAGTGT	chr19	49377424	NM_014330	1203	G	A	0.946779506146
GGAATCCGGGGTCCCTGACCGATTCAGTGGCAGCGGGTCTGGGACAGATTTCACTCTCACCATCAGCAGCCTGCAGGCTGAAGATGTGGCAGTTTATTACT	GGAATCCGGGGTCCCTGACCGATTCAGTGGCAGCGGGTCTGGGACAGATTACACTCTCACCATCAGCAGCCTGCAGGCTGAAGATGTGGCAGTTTATTACT	chr2	89185596	ENST00000390243.2	465	T	A	0.94672903906
GTAAACAAGAAGATTGACGCAGCCCGCAGGGAGACCCGGGCAGAGAAGAAGCGCATGGCCATGGCAATGAGGCAGAAGGCCCTGGGCACCCTGGGCATGAC	GTAAACAAGAAGATTGACGCAGCCCGCAGGGAGACCCGGGCAGAGAAGAAACGCATGGCCATGGCAATGAGGCAGAAGGCCCTGGGCACCCTGGGCATGAC	chr1	19415304	NM_020765	14383	G	A	0.946631997919
TTTCACAGCTTTGAGGAACATGCATAAGAAATGTAGCTGAAGTAGAGGGGACGTGAGAGAAGGGCCAGGCCGGCAGGCCAACCCTCCTCCAATGGAAATTC	TTTCACAGCTTTGAGGAACATGCATAAGAAATGTAGCTGAAGTAGAGGGGGCGTGAGAGAAGGGCCAGGCCGGCAGGCCAACCCTCCTCCAATGGAAATTC	chr6	411064	NM_001195286,NM_002460,NR_046000	4945,4948,5079	A	G	0.94647618767
CACACAGACACAATGTGAGTGTGCTCCCCCGTCATGCAACATCTGGACACCACTAACAGAGCATGGTGAATACATGCTGAATTGCATTCAGTATGGCTGTG	CACACAGACACAATGTGAGTGTGCTCCCCCGTCATGCAACATCTGGACACAACTAACAGAGCATGGTGAATACATGCTGAATTGCATTCAGTATGGCTGTG	chr1	20008880	NM_181719	2800	C	A	0.946474169421
TTAAAAATGTTTTTCCTAACTCCTTTTGCAGGTGACTAAGTACAAAAAAATAGTTTTCTCATTGTATTCAAAATAGTGAGTAGGTTCCCTGGATAATACAC	TTAAAAATGTTTTTCCTAACTCCTTTTGCAGGTGACTAAGTACAAAAAAAAAGTTTTCTCATTGTATTCAAAATAGTGAGTAGGTTCCCTGGATAATACAC	chr15	64459327	NM_022048	6552	T	A	0.945900882257
ATAGACCCTGGTCTGAGTATCAAGCAGTTGGGTGGTTTGTATATTAATTTTAATGCAGATAAACTACAGTCTAACAAGAGAACCCTAACACAGATCAAGGA	ATAGACCCTGGTCTGAGTATCAAGCAGTTGGGTGGTTTGTATATTAATTTCAATGCAGATAAACTACAGTCTAACAAGAGAACCCTAACACAGATCAAGGA	chr1	94341267	NM_014597	1798	T	C	0.945530954931
TTTCGAAGATCAACTCAAGAAGCAAGAGTTAGCCCGAGGTCAAATGCGAAGTCAGCAAACCTCAGGGCTGTCAGAGCAGATTGATGGGAGCGCTTTGTCCT	TTTCGAAGATCAACTCAAGAAGCAAGAGTTAGCCCGAGGTCAAATGCGAAATCAGCAAACCTCAGGGCTGTCAGAGCAGATTGATGGGAGCGCTTTGTCCT	chr10	90673024	NM_020799	1092	G	A	0.945109105312
TGGGTCTCCCAGGCATCAGCTGACCAGCGAGCGGGCAGAGCAGGACGGACGGAGCCCGGCCACTGCTACAGGCTGTATTCATCTGCGGTTTTTGGTGACTT	TGGGTCTCCCAGGCATCAGCTGACCAGCGAGCGGGCAGAGCAGGACGGACAGAGCCCGGCCACTGCTACAGGCTGTATTCATCTGCGGTTTTTGGTGACTT	chr12	125448960	NM_032656	2124	G	A	0.94494364494
AAATCTGAATGAAGATGAAGTTATTTCAGACCATTTGCAGGCAGCTCAGGAGTTCAAAGTTTTCTGTGGAATCAGCTGCCCTTGTGGCTTTCTCTACTTCC	AAATCTGAATGAAGATGAAGTTATTTCAGACCATTTGCAGGCAGCTCAGGTGTTCAAAGTTTTCTGTGGAATCAGCTGCCCTTGTGGCTTTCTCTACTTCC	chr20	17950545	NM_052865	125	A	T	0.944861474124
GGCCATAAAATTTTGAGTAGAAAAATCCAGAAATTTGAAAATCAGTATCGTGGTAGAGAGCTGCCAGGCTTTGTGAATTACAGGACATTTGAGACAATCGT	GGCCATAAAATTTTGAGTAGAAAAATCCAGAAATTTGAAAATCAGTATCGCGGTAGAGAGCTGCCAGGCTTTGTGAATTACAGGACATTTGAGACAATCGT	chr21	42821113	NM_001144925,NM_001178046,NM_002462	2270,1544,1844	T	C	0.944699639333
CCCGTCCGTGATGATGGGAACATGCCCGACGTGCCCAGCCACCCCCAGGACCCTCAGGGCCCCAGCCTGGAGTGGCTGAAGAAACTGTGAGCACCTCCACT	CCCGTCCGTGATGATGGGAACATGCCCGACGTGCCCAGCCACCCCCAGGATCCTCAGGGCCCCAGCCTGGAGTGGCTGAAGAAACTGTGAGCACCTCCACT	chr19	54610170	NM_004542	243	C	T	0.944033690113
GGAAGTCCAGGAGAACGCTGCCTGGCAGCTGGGGAAGTCAAATCGCTTCCGGAGGCAGCAGTGGAAACTCTTCCAGGAGCTCCTAGAGCAAGACCAGCAGG	GGAAGTCCAGGAGAACGCTGCCTGGCAGCTGGGGAAGTCAAATCGCTTCCAGAGGCAGCAGTGGAAACTCTTCCAGGAGCTCCTAGAGCAAGACCAGCAGG	chr4	5785442	NM_153717	1911	G	A	0.943900535578
CCAAATGTTCACTGGTACTCTGCCACTTTATTTCTCTCATCTGTTACACAAAGAACCACCAGGAAAGCAAATCAGTTTGGTTGGTAACTCTGTAATTCCTA	CCAAATGTTCACTGGTACTCTGCCACTTTATTTCTCTCATCTGTTACACAGAGAACCACCAGGAAAGCAAATCAGTTTGGTTGGTAACTCTGTAATTCCTA	chr1	185265711	NM_006469	4008	A	G	0.943641261745
CTCAGTGGCCCGCTAGCCACGTCAGCCAAGCCACTTTAGGTCCATTTTTTAATTTTAACAGTGCTCTTCCATCTTGTGCATAAGCCTGAGATTTGGAAAGA	CTCAGTGGCCCGCTAGCCACGTCAGCCAAGCCACTTTAGGTCCATTTTTTTATTTTAACAGTGCTCTTCCATCTTGTGCATAAGCCTGAGATTTGGAAAGA	chr19	7991679	NM_006351	1924	A	T	0.943569511644
CCACTCCCAGTACAGGAAGTCCTACAAACAAGATCTCCACGGCTTCTCAGGTCTCCCAAGGAACAGGTTCCCCTGTTCCTAAAATTCATGGAAGTAGTTTT	CCACTCCCAGTACAGGAAGTCCTACAAACAAGATCTCCACGGCTTCTCAGATCTCCCAAGGAACAGGTTCCCCTGTTCCTAAAATTCATGGAAGTAGTTTT	chr3	183476685	NM_018023	1783	G	A	0.943246853991
AGCGTCGCTGCCGGTCTCCGGCGGAGACGGACTCTGGAGTTTGGGCGGCCCGGGCGGCCACTAGGTACTCTGATATTCCGTACTAAACACGTCTGCAAGTC	AGCGTCGCTGCCGGTCTCCGGCGGAGACGGACTCTGGAGTTTGGGCGGCCGGGGCGGCCACTAGGTACTCTGATATTCCGTACTAAACACGTCTGCAAGTC	chr4	159644494	NM_005038	59	C	G	0.943066857965
CCAGCCCACCATCCCCATCATGGGCATCGTTGCTGGCCTGGCTGTCCTGGTTGTCCTAGCTGTCCTTGGAGCTGTGGTCACCGCTATGATGTGTAGGAGGA	CCAGCCCACCATCCCCATCATGGGCATCGTTGCTGGCCTGGCTGTCCTGGCTGTCCTAGCTGTCCTTGGAGCTGTGGTCACCGCTATGATGTGTAGGAGGA	chr6	31237802	NM_001243042,NM_002117	1021,1021	T	C	0.942823463954
AAACTTGATGAGTGGATGCCAACAAAAGAGAACTTACGTTCCTTCACAAAAGATGCTCATGCTTTAATTTATAAAGATCTTCCATTTGAAACTCTGGAAGT	AAACTTGATGAGTGGATGCCAACAAAAGAGAACTTACGTTCCTTCACAAAGGATGCTCATGCTTTAATTTATAAAGATCTTCCATTTGAAACTCTGGAAGT	chr21	26969703	NM_017446,NM_080794	626,626	A	G	0.942544470725
TCAAACTTGTGCACCATGGACAATTTTGCTGAGGGAGATTTCACTGTGGCGGATTATGCCTTGTTAGAAGATTGCCCTCACGTGGATGATTGTGTCTTTGC	TCAAACTTGTGCACCATGGACAATTTTGCTGAGGGAGATTTCACTGTGGCAGATTATGCCTTGTTAGAAGATTGCCCTCACGTGGATGATTGTGTCTTTGC	chr21	38459593	NM_003316	1432	G	A	0.942281201168
GAGAAATTCCAGGAACAACTGCAAACCAGAGCCCACTGCTGGGAATGTCCTATGGTGCAGCCGCCCGAGAGGACCATCAGAGGCCCTGCGGAGTTGTTCAG	GAGAAATTCCAGGAACAACTGCAAACCAGAGCCCACTGCTGGGAATGTCCCATGGTGCAGCCGCCCGAGAGGACCATCAGAGGCCCTGCGGAGTTGTTCAG	chr14	24647814	NM_001048205,NM_005132	1524,1423	T	C	0.941267664936
ATGTGCACCGTGGACCACCAGGACCAAAGAGATTGGATCAAGGACCGAGTCGAACAGATCAAGGAATACCATCACCTGCACCAGGCTGTCCACGCAGCCAA	ATGTGCACCGTGGACCACCAGGACCAAAGAGATTGGATCAAGGACCGAGTGGAACAGATCAAGGAATACCATCACCTGCACCAGGCTGTCCACGCAGCCAA	chr17	78306308	NM_001256071	4170	C	G	0.94106674756
ATATAATCGAAATTATGGAGGTTCCTTAGTGCTCAATAATATAAGACCTGGTGTTATTAGAACGAGTCTTTCTTATAAACTAACAGAGCAGGTATATGCCT	ATATAATCGAAATTATGGAGGTTCCTTAGTGCTCAATAATATAAGACCTGTTGTTATTAGAACGAGTCTTTCTTATAAACTAACAGAGCAGGTATATGCCT	chr7	29960519	NM_001145513,NM_001145514,NM_001145515,NM_014766	4476,4408,4308,4468	G	T	0.940984142728
CAAGAAGTGTGAGGCAAACTTGAGAGTGTCCTTCTCTCCTGCAAGATCCAGAGCCCTGCGTCTAACTGCTTTTGCCAGCCTCTCTGTGGAGCTGAGCCTGA	CAAGAAGTGTGAGGCAAACTTGAGAGTGTCCTTCTCTCCTGCAAGATCCACAGCCCTGCGTCTAACTGCTTTTGCCAGCCTCTCTGTGGAGCTGAGCCTGA	chr16	30518041	NM_001114380,NM_002209	2296,2548	G	C	0.940931064497
ACCAGACCCAGTGGACACCCCAGCAAGCACAAAGCAACGGCCCAAGAGAAACCTCAGGAAAGCAGACGTAGAGGAAGAATTTTTAGCACTCAGGAAACGAA	ACCAGACCCAGTGGACACCCCAGCAAGCACAAAGCAACGGCCCAAGAGAAGCCTCAGGAAAGCAGACGTAGAGGAAGAATTTTTAGCACTCAGGAAACGAA	chr10	129903016	NM_001145966,NM_002417	6203,7283	A	G	0.940771280052
GACACTGGACAGGAACGCTTCAACATCATCTGTGACCTCCTGGAGCTGAGCCCCGAGGAGACACCAGCCGGGGCCTGGGCACGAGCCACCCACCTGGTAGA	GACACTGGACAGGAACGCTTCAACATCATCTGTGACCTCCTGGAGCTGAGACCCGAGGAGACACCAGCCGGGGCCTGGGCACGAGCCACCCACCTGGTAGA	chr12	53670545	NM_012291	1933	C	A	0.940661866759
TGGGTTTGGCTGCCGATGTAGGAACACTGCAGCGCCTGCCCAAGGTCATCGGGAACCAGAGCCTGGTCAACGAGCTGGCCTTCACCGCCCGCAAGATGATG	TGGGTTTGGCTGCCGATGTAGGAACACTGCAGCGCCTGCCCAAGGTCATCAGGAACCAGAGCCTGGTCAACGAGCTGGCCTTCACCGCCCGCAAGATGATG	chr19	39307103	NM_001398	734	G	A	0.940552050017
GAAATCCGTTCAGTGATCAGACAGATCACAGCTACGGTGACATTTCTGCCACTGTTGGAAGTTTCTTGTTCATTTGATCTGCTGATTTATACAGACAAAGA	GAAATCCGTTCAGTGATCAGACAGATCACAGCTACGGTGACATTTCTGCCGCTGTTGGAAGTTTCTTGTTCATTTGATCTGCTGATTTATACAGACAAAGA	chr4	120982045	NM_002358	553	A	G	0.940323295072
CCTGTGCCGTGATGGACCCCAGAGCCCCTCCTCCAGCCCCTGTCCCACCCCCTTCCCCCAGCCCATCCATTAGGCCAGCAACGCTTGTAGAACTCACTCTG	CCTGTGCCGTGATGGACCCCAGAGCCCCTCCTCCAGCCCCTGTCCCACCCACTTCCCCCAGCCCATCCATTAGGCCAGCAACGCTTGTAGAACTCACTCTG	chr15	72491952	ENST00000319622.6,ENST00000335181.5,ENST00000389093.3,ENST00000449901.2,ENST00000565184.1,ENST00000568883.1,NM_001206796,NM_001206797,NM_001206798,NM_001206799,NM_002654,NM_182470,NM_182471	2092,1739,1723,1748,1924,1285,2256,1697,1944,1824,1919,2135,1919	C	A	0.939738247291
GCCTCCGCTCCCCTCGGTGGTGTGTGGGTCCTGGGGGTGCCTGCCGGCCCGGCCGAGGAGGCCCACGCCCACCATGGTCCCCTGCTGGAACCATGGCAACA	GCCTCCGCTCCCCTCGGTGGTGTGTGGGTCCTGGGGGTGCCTGCCGGCCCAGCCGAGGAGGCCCACGCCCACCATGGTCCCCTGCTGGAACCATGGCAACA	chr2	233925166	NM_001017915,NM_005541	131,131	G	A	0.938239880372
AGCCGCTTTCCAGGGCCACCAAGGGCTCTGCTCCAGCCTCTCAGAGAAACAGAGGCCTGGGCTCGGTTCCCGGGCCCTGCAGGGGCAGGCCCAGGCAGCGT	AGCCGCTTTCCAGGGCCACCAAGGGCTCTGCTCCAGCCTCTCAGAGAAACGGAGGCCTGGGCTCGGTTCCCGGGCCCTGCAGGGGCAGGCCCAGGCAGCGT	chr16	1838781	NM_012225	971	A	G	0.937749759053
GAGTAATGGTTACTAGGCTTAATACCTGGGTGATTACATAATCTGTACAATGAACCCCCATGATGTAAGTTTACCTATGTAACAAACCTGCACTTATACCC	GAGTAATGGTTACTAGGCTTAATACCTGGGTGATTACATAATCTGTACAACGAACCCCCATGATGTAAGTTTACCTATGTAACAAACCTGCACTTATACCC	chr6	14137014	NM_001040280,NM_001251901,NM_004233	2340,2172,2343	T	C	0.937110575854
ATAACTGCGCGGCATTCTTTGAGGGACCCCCATTCAAGTTCAAGTTCACAATTGGCGACCACAGCCGCTTTGTCAACTGTGTGCGATTCTCTCCTGATGGG	ATAACTGCGCGGCATTCTTTGAGGGACCCCCATTCAAGTTCAAGTTCACAGTTGGCGACCACAGCCGCTTTGTCAACTGTGTGCGATTCTCTCCTGATGGG	chr4	10099340	NM_017491	836	A	G	0.937050243124
TAACTGTAGTCTTCTCCATGAATTACACGTTAGAATAGACTGGCAGCAACGGAATATGCAGCAAGTAAGCCTCTAGCTTATAGTTTCATCCCTACCCCTCA	TAACTGTAGTCTTCTCCATGAATTACACGTTAGAATAGACTGGCAGCAACTGAATATGCAGCAAGTAAGCCTCTAGCTTATAGTTTCATCCCTACCCCTCA	chr4	25749303	NM_015187	4295	G	T	0.936893447637
TGAAAAATTCTTTTCAATAAGATGCAAAATCTTCCAACTTTTCAACCCAACGTGATGAATATTTGATTTTGTTCTAGATTTCCTGTAGCTGTGAATTGTTA	TGAAAAATTCTTTTCAATAAGATGCAAAATCTTCCAACTTTTCAACCCAATGTGATGAATATTTGATTTTGTTCTAGATTTCCTGTAGCTGTGAATTGTTA	chr19	16628850	NM_006387	3945	C	T	0.936649862411
ACCGCCTTCTCCAAGCTGAAGCCCGAGTCGTCCCAGCAGCCCGGGCAGGACGCGCTGGCCGTCAAGGCCGGCCACGGCTACGACAGCAAGAAGCAGCAGGA	ACCGCCTTCTCCAAGCTGAAGCCCGAGTCGTCCCAGCAGCCCGGGCAGGATGCGCTGGCCGTCAAGGCCGGCCACGGCTACGACAGCAAGAAGCAGCAGGA	chrX	2408437	NM_001171135,NM_001171136,NM_004729	606,528,525	C	T	0.93654933505
GCCCTAATGACCTTTTGGATGGGACTGCAACTCATGACTATCCTGATATTGGAAGAAAGGACTTTGTTAATCTTCTCCCCCATAGCTCTGCTGCGTAGGTC	GCCCTAATGACCTTTTGGATGGGACTGCAACTCATGACTATCCTGATATTAGAAGAAAGGACTTTGTTAATCTTCTCCCCCATAGCTCTGCTGCGTAGGTC	chr17	48458925	NM_018509	2584	G	A	0.936514017064
CTAGGCGTGGCAACTGCTGGCTGCGTGAATGAAGTTACAGAGATGGAGTGCGGTCGCTCTGAAATCGACGAGCTGATCAAGGAGCCTTCTGTGGACGATTA	CTAGGCGTGGCAACTGCTGGCTGCGTGAATGAAGTTACAGAGATGGAGTGTGGTCGCTCTGAAATCGACGAGCTGATCAAGGAGCCTTCTGTGGACGATTA	chr16	85945231	NM_002163	471	C	T	0.936437587658
CCCGCCTCCGCCGGCTCTGGTCTGCCATTCGCCAGTGCAGGGATCTGGCACGGACCAGATGTGGCGAATGGCAGCACAGCGCGGTGGCTGGGTCTGCACAC	CCCGCCTCCGCCGGCTCTGGTCTGCCATTCGCCAGTGCAGGGATCTGGCATGGACCAGATGTGGCGAATGGCAGCACAGCGCGGTGGCTGGGTCTGCACAC	chr6	38120960	NM_021943	1894	C	T	0.936306308953
TAGTTCAACCACTGTGGAAAGCAGTGTGGCAACTCCTCATAGTGCTAAAAGCAGAACTGCCATTCCACCCAGCAATCCCATTACTGGGTACATACCCAGAG	TAGTTCAACCACTGTGGAAAGCAGTGTGGCAACTCCTCATAGTGCTAAAAACAGAACTGCCATTCCACCCAGCAATCCCATTACTGGGTACATACCCAGAG	chr2	231409760	NM_001080391	4898	G	A	0.936159986822
TTCCAGCTTCAGGCACCAGCATCCACCTTGGCTCTGCCAGTGGATCCCCTGCGGTCAGGCTGGGCAGCCCCAGAGAGAGGATGTGGAAAGCACTTTTTGGC	TTCCAGCTTCAGGCACCAGCATCCACCTTGGCTCTGCCAGTGGATCCCCTACGGTCAGGCTGGGCAGCCCCAGAGAGAGGATGTGGAAAGCACTTTTTGGC	chr1	26901319	NM_001006665,NM_002953	2911,2998	G	A	0.936115460762
TGGAGAAGAGCTTCTGGCACCAGAACCCTGTCTTCCTCCAGTTCTCAACACGGTGTTGCTCTTCAGTCATACCGGAATCTGAATCAAAAAAGTATTTTTAA	TGGAGAAGAGCTTCTGGCACCAGAACCCTGTCTTCCTCCAGTTCTCAACATGGTGTTGCTCTTCAGTCATACCGGAATCTGAATCAAAAAAGTATTTTTAA	chr20	43536455	NM_003404,NM_139323	2399,2304	C	T	0.936014801689
GCCTTGTCCAGTTCCAAGATGTCTCCTTTGCCTACCCAAACCGCCCAGATGTCTTAGTGCTACAGGGGCTGACATTCACCCTACGCCCTGGCGAGGTGACG	GCCTTGTCCAGTTCCAAGATGTCTCCTTTGCCTACCCAAACCGCCCAGATATCTTAGTGCTACAGGGGCTGACATTCACCCTACGCCCTGGCGAGGTGACG	chr6	32816443	NM_000593	1887	G	A	0.935618284247
TTCAAGAAATGGAAGCCGATTATGAAGGGCCCACATGCTAGGGGTCGGACCTCCATCGAGTCCCTTCCTGAACTGATCCATGCCTGTGGAGGGAAAGACCA	TTCAAGAAATGGAAGCCGATTATGAAGGGCCCACATGCTAGGGGTCGGACTTCCATCGAGTCCCTTCCTGAACTGATCCATGCCTGTGGAGGGAAAGACCA	chr6	100964158	NM_006828	6302	C	T	0.935562931177
ATGGCTGCTGGTGGCTCCCAGGTTGGCCCAGATGGGGTGAGCTGACATACCACAGGCCCATCCCAGGCCCCGTGGGCTCTGCTTCTGGGGCTCCATACCCT	ATGGCTGCTGGTGGCTCCCAGGTTGGCCCAGATGGGGTGAGCTGACATACTACAGGCCCATCCCAGGCCCCGTGGGCTCTGCTTCTGGGGCTCCATACCCT	chr9	134372232	NM_013318	7716	C	T	0.935358441663
GGGACACCCTCACTGCACCCTTACAGATCACAGCCCCTATACCTACCCCCCGGCCCAGCCCCTCCCTCAGCACTGCTCTCTGGGTTAGCTCTCAAGGGCCA	GGGACACCCTCACTGCACCCTTACAGATCACAGCCCCTATACCTACCCCCGGGCCCAGCCCCTCCCTCAGCACTGCTCTCTGGGTTAGCTCTCAAGGGCCA	chr6	31604010	NM_004638,NM_080686	5935,5898	C	G	0.934845012845
GTTACTGAAGAGAGGAAACTTACCCAAGAAACCACTTATCCAAATACTTACATTTTTGACTTGTTTGGAGGTGTTGATCTTCTTGTAGAAATTCTTATGAG	GTTACTGAAGAGAGGAAACTTACCCAAGAAACCACTTATCCAAATACTTATATTTTTGACTTGTTTGGAGGTGTTGATCTTCTTGTAGAAATTCTTATGAG	chr20	33657126	NM_015638,NM_199368	421,421	C	T	0.934710875202
AGCGATGTCCTTACCACACCATGGAAATTCAAAGTTGCCAAACAGCTGGCCAGTGCCCTGAGCTACTTGGAGGATAAAGACCTGGTCCATGGAAATGTGTG	AGCGATGTCCTTACCACACCATGGAAATTCAAAGTTGCCAAACAGCTGGCGAGTGCCCTGAGCTACTTGGAGGATAAAGACCTGGTCCATGGAAATGTGTG	chr1	65311214	NM_002227	2346	C	G	0.93453309797
AGCTTCATCCGAATGTGCCACGGAGCTTGCTCTCCACTTCCTCCGTGCAGTGGCCCTGCCACAGCCCTCCCTCGGCACACTTTGACCCTTTGTAGGATTGG	AGCTTCATCCGAATGTGCCACGGAGCTTGCTCTCCACTTCCTCCGTGCAGCGGCCCTGCCACAGCCCTCCCTCGGCACACTTTGACCCTTTGTAGGATTGG	chr22	21976934	NM_001256355,NM_001256356,NM_003347,NR_028436,NR_046082	1618,1543,1639,1748,2062	T	C	0.93446147667
ATCCTTTTAGATAGTAGCTTTTTGATGCTCAAAACATCACATTTAAATTTAGTTTAAAAATTTTTTAACTTTTGTGTCAAATAGGAGTTGAGGAATTGAGC	ATCCTTTTAGATAGTAGCTTTTTGATGCTCAAAACATCACATTTAAATTTGGTTTAAAAATTTTTTAACTTTTGTGTCAAATAGGAGTTGAGGAATTGAGC	chr2	96851617	NM_020151	2365	A	G	0.933772413662
GAAAAGTTACCTCACTCATACTAATCCGGAATAACTTGACTGTTATTGACATGATTGGCGTGGAAGGATTTGGAGCAAGAGAGTTATTAAAAGTGGGTGGA	GAAAAGTTACCTCACTCATACTAATCCGGAATAACTTGACTGTTATTGACGTGATTGGCGTGGAAGGATTTGGAGCAAGAGAGTTATTAAAAGTGGGTGGA	chr4	154519764	NM_001131007,NM_015196	2198,2195	A	G	0.933623868289
GACATTAATACCTAATCGGCGAGTGCCCATCTGCCCCACCTGCTCCAGTGCGTGCTGTCTGTGGAGTGTGTCTCATGCTTTCAGATGTGCATATGAGCAGA	GACATTAATACCTAATCGGCGAGTGCCCATCTGCCCCACCTGCTCCAGTGTGTGCTGTCTGTGGAGTGTGTCTCATGCTTTCAGATGTGCATATGAGCAGA	chr10	3178915	NM_001242339,NM_002627	2699,2575	C	T	0.933459654665
CCTGATTTTTTTTTTCTTTTCTCAAATGTTACCTACAAAGACATGCCTGGGGTAAGCCACCCGGCTACCTAATTCCTCAGTAACCTCCATCTAAAATCTCC	CCTGATTTTTTTTTTCTTTTCTCAAATGTTACCTACAAAGACATGCCTGGAGTAAGCCACCCGGCTACCTAATTCCTCAGTAACCTCCATCTAAAATCTCC	chr6	32610960	NM_002122	1073	G	A	0.933371077812
GTCACCAGCAAGAACGGTGGGATTTACTTGCTGGCCAACCAGAAGGGTTGTGACGGGGACCGCCTGTACTACGACGGCTGTGCCATGATTGCCATGAACGG	GTCACCAGCAAGAACGGTGGGATTTACTTGCTGGCCAACCAGAAGGGTTGCGACGGGGACCGCCTGTACTACGACGGCTGTGCCATGATTGCCATGAACGG	chr11	71185479	NM_018161	831	T	C	0.932904294072
CTAGAAGAACTATTATCATTGAAGATAATCGATCCCAAGATGATTAAAATAGGGTTTCTGATGGATGTTGAATGGCGTGGACTCGCTACTCCGTTCTTCAC	CTAGAAGAACTATTATCATTGAAGATAATCGATCCCAAGATGATTAAAATGGGGTTTCTGATGGATGTTGAATGGCGTGGACTCGCTACTCCGTTCTTCAC	chr18	71825719	NM_014177	1049	A	G	0.932817446359
AAAGGTGAGCCAGAGGAAGACCTGGAGTACTTTGAATGTTCCAATGTTCCTGTGTCTACCATAAATCATGCGTTTTCATCCTCAGAAGCAGGCATAGAGAA	AAAGGTGAGCCAGAGGAAGACCTGGAGTACTTTGAATGTTCCAATGTTCCCGTGTCTACCATAAATCATGCGTTTTCATCCTCAGAAGCAGGCATAGAGAA	chr8	38684853	NM_001122824,NM_001146216,NM_006283	769,1945,1999	T	C	0.932232350659
CAGCAGTCGCTGGCAGACGTCAGCAAGGACTGGAGGCAGAGCATCAACACCATTGAGAGCCTCAAGGACGTCAAAGACGCCGTGGTGCAGCACAGCCAGCT	CAGCAGTCGCTGGCAGACGTCAGCAAGGACTGGAGGCAGAGCATCAACACAATTGAGAGCCTCAAGGACGTCAAAGACGCCGTGGTGCAGCACAGCCAGCT	chr5	447779	NM_007277	404	C	A	0.93208507432
TCCCGCATCTACCTGGCTAAGGACAAGACCACTGGCCAATCCAAGGGCTTTGCCTTCATCAGCTTCCACCGCCGCGAGGATGCTGCGCGTGCCATTGCCGG	TCCCGCATCTACCTGGCTAAGGACAAGACCACTGGCCAATCCAAGGGCTTCGCCTTCATCAGCTTCCACCGCCGCGAGGATGCTGCGCGTGCCATTGCCGG	chr19	10226256	NM_003755	910	T	C	0.931930953993
TACCCAGAGCAAGAGCCCCAGCTGCTCAGCGGCATCGGCCGGATTTCCCTGCAGATTGGAGACATAAAAACAGCTGAAAAGTATTTTCAAGACGTTGAGAA	TACCCAGAGCAAGAGCCCCAGCTGCTCAGCGGCATCGGCCGGATTTCCCTCCAGATTGGAGACATAAAAACAGCTGAAAAGTATTTTCAAGACGTTGAGAA	chr2	3469463	NM_016030	1979	G	C	0.931075749605
CCCAAGCTGACTGTGCCCTTCCTGCTGCTCCAGGGCTCTGCCGATCGCCTATGTGACAGCAAAGGGGCCTACCTGCTCATGGAGTTAGCCAAGAGCCAGGA	CCCAAGCTGACTGTGCCCTTCCTGCTGCTCCAGGGCTCTGCCGATCGCCTGTGTGACAGCAAAGGGGCCTACCTGCTCATGGAGTTAGCCAAGAGCCAGGA	chr3	127413881	NM_001003794,NM_001256585,NM_007283	910,1227,1317	A	G	0.930687011463
GCATGTTTCACATTTTCCTATTAGTGGAGGAGGGAGAACCATATTTATTTATAATGAAGACATCTAAGATCCCTATGATGAATGCAGGAACTCTCTTGGTA	GCATGTTTCACATTTTCCTATTAGTGGAGGAGGGAGAACCATATTTATTTGTAATGAAGACATCTAAGATCCCTATGATGAATGCAGGAACTCTCTTGGTA	chr4	88058472	NM_001166693,NM_005935	5551,5659	A	G	0.930367416378
TATGTGTTGAGTGGCCGTGAGGCTATGGACCTAGCCTGGAATTTAGATGTCTAGCTATTTTTTAATCTTGTTGGTAAATGCTCAGAGGTCTGTGCTACCTC	TATGTGTTGAGTGGCCGTGAGGCTATGGACCTAGCCTGGAATTTAGATGTGTAGCTATTTTTTAATCTTGTTGGTAAATGCTCAGAGGTCTGTGCTACCTC	chr4	39289308	NM_001204747,NM_002913	4660,4657	C	G	0.930270757106
ACCATGATAATTTCCCCAGAGCGTCTTGATCCTTTTGCAGATGGAGGGAAAACCCCTGATCCTAAAATGAATGCTAGGACTTACATGGATGTAATGCGAGA	ACCATGATAATTTCCCCAGAGCGTCTTGATCCTTTTGCAGATGGAGGGAAGACCCCTGATCCTAAAATGAATGCTAGGACTTACATGGATGTAATGCGAGA	chr2	198283305	NM_012433	471	A	G	0.929859477492
AGTGCAACAAAAAGAAAAATCCATCAGGAACTCTCCGTCCCCCCGGGGCCCTCCGGAGGGAGAGAGAGAGGAACTGCTGTTTATCTCACTCAGTTACTTGG	AGTGCAACAAAAAGAAAAATCCATCAGGAACTCTCCGTCCCCCCGGGGCCTTCCGGAGGGAGAGAGAGAGGAACTGCTGTTTATCTCACTCAGTTACTTGG	chr1	183521283	NM_001174061,NM_173156,NM_201568	3999,3881,3743	C	T	0.92969104635
GAATGACAGGAATGATCTATTACCAGGTGACTAGTCGGAAACTACACAGACGTGCACTGGTCTGCATTTGGGGGCTAAAGTGTATATATTCCATTTAAAAT	GAATGACAGGAATGATCTATTACCAGGTGACTAGTCGGAAACTACACAGAGGTGCACTGGTCTGCATTTGGGGGCTAAAGTGTATATATTCCATTTAAAAT	chr2	33789068	NM_001139488,NM_015376,NM_170672	4051,3606,3964	C	G	0.928963827249
GAAACTTGAGTGAGATGAGAGAGCATGGAGCCTGCCAGTCTCCCCCTCTGCGCACACACACACGCAAACACATTTAACTTTCCACTTGCAGTGACCTGCCC	GAAACTTGAGTGAGATGAGAGAGCATGGAGCCTGCCAGTCTCCCCCTCTGTGCACACACACACGCAAACACATTTAACTTTCCACTTGCAGTGACCTGCCC	chr2	33701410	NM_001139488	90	C	T	0.928933543076
CGTGAGCTGAGGGCGCAGAGGCAGGCAGCATCTCTGAGGGTCCCCAAGGAACATGGCTGGGAGCCGTGAGGTGGTGGCCATGGACTGCGAGATGGTGGGGC	CGTGAGCTGAGGGCGCAGAGGCAGGCAGCATCTCTGAGGGTCCCCAAGGAGCATGGCTGGGAGCCGTGAGGTGGTGGCCATGGACTGCGAGATGGTGGGGC	chr15	89182596	NM_002201	292	A	G	0.928835016605
TTAACATGGCCACTTGCAGAAGAGCTTGAATGGGACGTGCAGCGAGAATGTGAAGGATGGAGCAGGTAGCTCATCTGGCCTTGTAGGTGCCGGGAACGGGC	TTAACATGGCCACTTGCAGAAGAGCTTGAATGGGACGTGCAGCGAGAATGGGAAGGATGGAGCAGGTAGCTCATCTGGCCTTGTAGGTGCCGGGAACGGGC	chr17	33593387	NM_144975	3273	T	G	0.927548351405
GCGCACCTGTTAGAGTCGTCACTCTCTATTGTCATGGGGATCAATTTTCATTAAACTTGAAGCAGTCGTGGCTTTGGCAGTGTTTTGGTTCAGACACCTGT	GCGCACCTGTTAGAGTCGTCACTCTCTATTGTCATGGGGATCAATTTTCACTAAACTTGAAGCAGTCGTGGCTTTGGCAGTGTTTTGGTTCAGACACCTGT	chr20	39752471	NM_003286	3078	T	C	0.927032179219
GGGCGAAATGAGTCGGCCGTGAACGGTGTTTCCTGTTCCGAATCCCGAGAGCCCTGGAAAGTTTTGAAGGAGGAGGCATGGCCCGGCAGCCTTATCGTTTT	GGGCGAAATGAGTCGGCCGTGAACGGTGTTTCCTGTTCCGAATCCCGAGACCCCTGGAAAGTTTTGAAGGAGGAGGCATGGCCCGGCAGCCTTATCGTTTT	chr1	85462582	NM_153259	215	G	C	0.926366174726
GCGCAGCCAGGGGTACCAAGTGTTTGCGCAGGGAGGCCCCGCGCTGGGACGCCCCTTTGAGGGACCCAGCCTTGAGACAGCTGCTGTGAGGGACAGTACTG	GCGCAGCCAGGGGTACCAAGTGTTTGCGCAGGGAGGCCCCGCGCTGGGACACCCCTTTGAGGGACCCAGCCTTGAGACAGCTGCTGTGAGGGACAGTACTG	chr17	42430128	NM_002087	1963	G	A	0.926209094109
TTCTTTATCGCCGGCCGCTATGAGTTCTCCAACAAGGGTGCTGACGTCTTCCTGGAGGCATTGGCTCGGCTCAACTATCTGCTCAGAGTGAACGGCAGCGA	TTCTTTATCGCCGGCCGCTATGAGTTCTCCAACAAGGGTGCTGACGTCTTTCTGGAGGCATTGGCTCGGCTCAACTATCTGCTCAGAGTGAACGGCAGCGA	chr19	49485548	NM_001161587,NM_002103,NR_027763	1075,1267,1085	C	T	0.925963845347
GTCATTGCCAGTGGCTCCGAGGACTGCACAGTCATGGTGTGGGAGATCCCAGATGGGGGCCTGATGCTGCCCCTGCGGGAGCCCGTCGTCACCCTGGAGGG	GTCATTGCCAGTGGCTCCGAGGACTGCACAGTCATGGTGTGGGAGATCCCGGATGGGGGCCTGATGCTGCCCCTGCGGGAGCCCGTCGTCACCCTGGAGGG	chr16	30198151	NM_001193333,NM_007074	771,653	A	G	0.925609294975
TGACATCAGATCTGAAGAGCCTCTGAAAACAGACAGTTCGGCATCAAATAGCAATAGTGAACTGAAAGCCATCAGGCCTCCTTGCCCTGACACGGCCCCAC	TGACATCAGATCTGAAGAGCCTCTGAAAACAGACAGTTCGGCATCAAATAACAATAGTGAACTGAAAGCCATCAGGCCTCCTTGCCCTGACACGGCCCCAC	chr5	137754808	NM_016604	3802	G	A	0.925453604958
TACTCCAGTGGCTGACTGAATTGCTGACCCTTCAAGCTCTGTCCTTATCCATTACCTCAAAGCAGTCATTCCTTAGTAAAGTTTCCAACAAATAGAAATTA	TACTCCAGTGGCTGACTGAATTGCTGACCCTTCAAGCTCTGTCCTTATCCGTTACCTCAAAGCAGTCATTCCTTAGTAAAGTTTCCAACAAATAGAAATTA	chr6	33032975	NM_001242524,NM_001242525,NM_033554	1143,1067,1052	A	G	0.924945374441
TGGGTGGGTAGGGGGCTGCTTGAGTGTGGCCCCACCTCCTGGGACCTGAGCCCAAGCCCTCCCCTGGTGCAGCTGGCAGCATGTGGGGCAGCTGCCTGGAG	TGGGTGGGTAGGGGGCTGCTTGAGTGTGGCCCCACCTCCTGGGACCTGAGTCCAAGCCCTCCCCTGGTGCAGCTGGCAGCATGTGGGGCAGCTGCCTGGAG	chr20	62606617	NM_080621	1030	C	T	0.924756248892
TCTAAAATTATTGATTCACAAGTGCCATGTTCAGAACTATAGAATATTACTGTTACATAATGTCTGCACAGCTGGTCCCTTGATTCAGTGGTAAGGTTTTT	TCTAAAATTATTGATTCACAAGTGCCATGTTCAGAACTATAGAATATTACCGTTACATAATGTCTGCACAGCTGGTCCCTTGATTCAGTGGTAAGGTTTTT	chr8	56924362	NM_001111097,NM_002350	3451,3514	T	C	0.924407627057
GACGCTGATGGTTTGGGGCACCAGCTATACATCAGCCCCAGTGCCAGACCTTCTATTCATTATTTTACGCCTCAGAGCAAGGCCCTCAGGGAGGGTCATCC	GACGCTGATGGTTTGGGGCACCAGCTATACATCAGCCCCAGTGCCAGACCCTCTATTCATTATTTTACGCCTCAGAGCAAGGCCCTCAGGGAGGGTCATCC	chr19	16268856	NM_032855	1841	T	C	0.924207833629
GCTCCCAACCAAGAGCTGGTTCTAGGCCTGTGTTATATGTCATATTTAGCGTTTTTATATATGACCTTTGATTTCTGTTGTTTGTATTTTAGCACAGTGTA	GCTCCCAACCAAGAGCTGGTTCTAGGCCTGTGTTATATGTCATATTTAGCCTTTTTATATATGACCTTTGATTTCTGTTGTTTGTATTTTAGCACAGTGTA	chr3	52290474	NM_025222	2256	G	C	0.924117086151
GGCTCCAGGGCCTCCCTCAGAGGTCCCCAAAGATGGACACACAACCCCAGCGGCAGCAGGAAAAACATATGGGAATTTTCTTTCTATATTTTAATCTCATC	GGCTCCAGGGCCTCCCTCAGAGGTCCCCAAAGATGGACACACAACCCCAGGGGCAGCAGGAAAAACATATGGGAATTTTCTTTCTATATTTTAATCTCATC	chr17	76137337	NM_152468	2707	C	G	0.923738226408
GCTGCCCTATGATGACTGTGTGTTTGGAGGCCAGCGTCTGACGTTATGAGCGCAAAGGGGCTGAAAGAACATGGACTTGTATATTTGTACAAAAAAAAAGT	GCTGCCCTATGATGACTGTGTGTTTGGAGGCCAGCGTCTGACGTTATGAGTGCAAAGGGGCTGAAAGAACATGGACTTGTATATTTGTACAAAAAAAAAGT	chr14	35871217	NM_020529	1066	C	T	0.923736127139
GCAGGTGAAGTGCCCAGCGCTGGAGTGCAGCGTGCCACGAGGAGGGCGGTCGGTGCTTCCCTCCTCGGGCTGTGGGCACATGGGGCCCCGCAGGTTCCTTG	GCAGGTGAAGTGCCCAGCGCTGGAGTGCAGCGTGCCACGAGGAGGGCGGTTGGTGCTTCCCTCCTCGGGCTGTGGGCACATGGGGCCCCGCAGGTTCCTTG	chr9	139317979	NM_015160	1846	C	T	0.923683947333
AGAGAATAACGTTGCAGTTCCCACAGGGCATGTGACTTTGAAAGAGACTAGAGGCCACACTCAGTTAATAATGGGGCACAGATGTGTTCCCACCCAACAAA	AGAGAATAACGTTGCAGTTCCCACAGGGCATGTGACTTTGAAAGAGACTAAAGGCCACACTCAGTTAATAATGGGGCACAGATGTGTTCCCACCCAACAAA	chr6	26378149	NM_001197246,NM_001197247,NM_001197248,NM_001197249,NM_007047	2437,3705,3190,3323,3413	G	A	0.923521796571
AAACTGCTCAACAAAGACCTGGCAGAGCTCATCAACAAGATGCGGCTGGCACAGCAGAACGCCGTGACCTCCCTAAGTGAGGAGTGCAAGAGGCAGATGCT	AAACTGCTCAACAAAGACCTGGCAGAGCTCATCAACAAGATGCGGCTGGCGCAGCAGAACGCCGTGACCTCCCTAAGTGAGGAGTGCAAGAGGCAGATGCT	chr8	27315876	NM_004103,NM_173174,NM_173175,NM_173176	3133,3688,2909,3120	A	G	0.923367723871
AGTCAAATCTTTCTCAAACTCAGCTGGCTACTATTTGGACTCTGGCTGACGTTGATGGTGATGGACAGCTAAAAGCAGAAGAGTTTATTCTTGCAATGCAC	AGTCAAATCTTTCTCAAACTCAGCTGGCTACTATTTGGACTCTGGCTGACATTGATGGTGATGGACAGCTAAAAGCAGAAGAGTTTATTCTTGCAATGCAC	chr2	24524958	NM_006277,NM_019595,NM_147152	1129,1129,1129	G	A	0.923226874126
AAAGAGACCAAATTTATAACATATAGATCCAAAAAATTAATCCAAGAATCAGATCAGCACCTGAAAGATGTAGAAAAAATTTTACAGAATGACAAACGGTA	AAAGAGACCAAATTTATAACATATAGATCCAAAAAATTAATCCAAGAATCGGATCAGCACCTGAAAGATGTAGAAAAAATTTTACAGAATGACAAACGGTA	chr5	145890028	NM_001040006,NM_006706	3097,3160	A	G	0.923183660501
TCGTCCAGCTCCTGCTGAAGCCTGTTCTTGGTCTTTTCCAGTTTATCATAAGCGGCCGCCTTCTCCTCGTACTGCTGGGTGAGGTTCTCGATCTCCTTCTG	TCGTCCAGCTCCTGCTGAAGCCTGTTCTTGGTCTTTTCCAGTTTATCATACGCGGCCGCCTTCTCCTCGTACTGCTGGGTGAGGTTCTCGATCTCCTTCTG	chr16	15818141	NM_001143979,NM_017668	1867,1153	A	C	0.92307148519
ATAGGCAAATGTCAGAGGGTTCTGGATTTTTAGTTGCTAAGGAAAGATCCAAATGGGACCAATTTTAGGAGGCCCAAACAGAGTCCGTTCAGTGTCAGAAA	ATAGGCAAATGTCAGAGGGTTCTGGATTTTTAGTTGCTAAGGAAAGATCCCAATGGGACCAATTTTAGGAGGCCCAAACAGAGTCCGTTCAGTGTCAGAAA	chr12	54357198	NR_003716,NR_047517,NR_047518	1256,1262,1231	A	C	0.922893462489
TCTTAGCTGACATTAATATTTCTTGCTTCCTTGTGTTCCCACCCTTGGCACTGCCACCCACCCCTCAATTCAGGCAACAATGAAATTAATGGATACCGTCT	TCTTAGCTGACATTAATATTTCTTGCTTCCTTGTGTTCCCACCCTTGGCATTGCCACCCACCCCTCAATTCAGGCAACAATGAAATTAATGGATACCGTCT	chr6	32611255	NM_002122	1368	C	T	0.922682073433
TCACTGAAGGAAGAGACTGAAAATAGGAAAGAAGTTCTGGTGATTTCATCCGAGGGAAATCCCCAGGCTTAGGTTTGACTTGGTTCAGGGTTGGAGGTTTA	TCACTGAAGGAAGAGACTGAAAATAGGAAAGAAGTTCTGGTGATTTCATCTGAGGGAAATCCCCAGGCTTAGGTTTGACTTGGTTCAGGGTTGGAGGTTTA	chr3	42591956	NM_032970	3906	C	T	0.922386464826
ACACCACCAACCCTCTCTGAAGTGGAAGTGGACTGACATGCTCTTCTGACATCAGACTCAAGGCGGGACAAGTTGCAAAGTGTGCAGCTGTAACTGCTCAC	ACACCACCAACCCTCTCTGAAGTGGAAGTGGACTGACATGCTCTTCTGACGTCAGACTCAAGGCGGGACAAGTTGCAAAGTGTGCAGCTGTAACTGCTCAC	chr22	32783904	NM_014306	1724	A	G	0.92216561044
CCTCGCGTCTTCAGAAAACAGCAGTAGTACTCCAGAGGAGTGTGAGGAGATGAGTGAAAAACCCAAAAAGAAGAAAAAGCAAAAGCCCCAGGAGGTTCCTC	CCTCGCGTCTTCAGAAAACAGCAGTAGTACTCCAGAGGAGTGTGAGGAGACGAGTGAAAAACCCAAAAAGAAGAAAAAGCAAAAGCCCCAGGAGGTTCCTC	chr20	2638579	NM_006392,NR_027700	1553,1733	T	C	0.921867456571
GTCGTCATTTTGGCCGGCACCAATCGACCAGATATCCTGGACCCCGCGCTGCTTAGGCCGGGGCGTTTCGACAGGCAGATCTTTATTGGACCACCAGACAT	GTCGTCATTTTGGCCGGCACCAATCGACCAGATATCCTGGACCCCGCGCTACTTAGGCCGGGGCGTTTCGACAGGCAGATCTTTATTGGACCACCAGACAT	chr18	12351342	NM_006796	1583	G	A	0.92181088314
ACCTCGAGCCCACTGGGTGCATCCTGAGAGCAGGGGTGACGTATGTAGAATGCTTAGGGTGTCCTCCCCACAGAGCAGATACTTGAACCGACTCAATTCCT	ACCTCGAGCCCACTGGGTGCATCCTGAGAGCAGGGGTGACGTATGTAGAACGCTTAGGGTGTCCTCCCCACAGAGCAGATACTTGAACCGACTCAATTCCT	chr19	4443046	NM_005483	2995	T	C	0.921275155833
TTGTATGAAATCTTGGAATTGGCTGAGGACATGGAAATTGACATCCCCCACGTGTGGCTCTACCTAGCGGAACTGGTAACACCCATTCTGCAGGAAGGTGG	TTGTATGAAATCTTGGAATTGGCTGAGGACATGGAAATTGACATCCCCCATGTGTGGCTCTACCTAGCGGAACTGGTAACACCCATTCTGCAGGAAGGTGG	chr3	184046470	NM_001194946,NM_001194947,NM_004953,NM_182917,NM_198241,NM_198242,NM_198244	4297,4240,3788,4424,4276,3861,4038	C	T	0.920572044672
CAGTGAGATAGAAGATCTTAAGCTGGAGAACTCATCATTACAGGAAAAAGCGGCCAAGGCTGGGAAAAATGCAGAGGATGTTCAGCATCAGATTTTGGCAA	CAGTGAGATAGAAGATCTTAAGCTGGAGAACTCATCATTACAGGAAAAAGTGGCCAAGGCTGGGAAAAATGCAGAGGATGTTCAGCATCAGATTTTGGCAA	chr5	162909716	NM_001142556,NM_001142557,NM_012484,NM_012485	1636,1409,1633,1588	C	T	0.920567458536
CAAGGAACATTTCCACAAGAAAGAAAATATTAAGGGGTTATTTCCACAGAAGCCCAAAACGTCTTGGAAACACAGAGGTGAGGAGGAGGAATAGTAATTGT	CAAGGAACATTTCCACAAGAAAGAAAATATTAAGGGGTTATTTCCACAGAGGCCCAAAACGTCTTGGAAACACAGAGGTGAGGAGGAGGAATAGTAATTGT	chr5	156820957	NM_001037332,NM_001037333,NM_014376	5142,4849,4966	A	G	0.920089857126
TGTCGTCCTCTTTGAAACACCCCGTGTTGTCCAGTATACCTTATAACACTGAGCCACTTCTCCCCACCCTCCAGAAGGGGTCCACGTTGAATTCTGAATCA	TGTCGTCCTCTTTGAAACACCCCGTGTTGTCCAGTATACCTTATAACACTTAGCCACTTCTCCCCACCCTCCAGAAGGGGTCCACGTTGAATTCTGAATCA	chr7	56067016	NM_001202469,NM_001483	1028,1145	G	T	0.919843952932
CTAGACTCATTCCTGATTGAAATCACAGCCAATATTCTCAAGTTCCAAGACACCGATGGCAAACACCTGCTGCCAAAGATCAGGGACAGCGCGGGGCAGAA	CTAGACTCATTCCTGATTGAAATCACAGCCAATATTCTCAAGTTCCAAGATACCGATGGCAAACACCTGCTGCCAAAGATCAGGGACAGCGCGGGGCAGAA	chr1	10473196	NM_002631	822	C	T	0.918542054125
CCCCTCGGAAGCCTGGAGAACGGGACAGGACCAGAGGACCACGTTCTCCCAGATCCTGGACTTCGGTACAGTGTGGAAGCCAGCTCTCCAGGCCACGGAAG	CCCCTCGGAAGCCTGGAGAACGGGACAGGACCAGAGGACCACGTTCTCCCGGATCCTGGACTTCGGTACAGTGTGGAAGCCAGCTCTCCAGGCCACGGAAG	chr16	12162969	NM_032167	1361	A	G	0.918165937999
GGGGTCGGATCGTGGGGTTGTTGGCAGAGGGCAACCCTGGGCCCCACACCGTGTGGACAGGCAGACACCAGATTGTCCAGGAGCAGGAGCTGCTGGGACTG	GGGGTCGGATCGTGGGGTTGTTGGCAGAGGGCAACCCTGGGCCCCACACCATGTGGACAGGCAGACACCAGATTGTCCAGGAGCAGGAGCTGCTGGGACTG	chr22	41641984	NM_002883	2652	G	A	0.917980847249
AAGGAAAGGAACTTTTTATACAACAAGAGAGATTCTTTTTAAATATGAAGCCTGAAATTCAGCCTTCAGATACAAGCTACCTGTGGCATATTCCACTATCC	AAGGAAAGGAACTTTTTATACAACAAGAGAGATTCTTTTTAAATATGAAGTCTGAAATTCAGCCTTCAGATACAAGCTACCTGTGGCATATTCCACTATCC	chr5	96341912	NM_005575,NM_175920	2435,2227	C	T	0.917931186846
CTGCGGCTGCACAAAGAGCCATTTGGGGAAATCAGTTCAAGGTACAAAGCGGATCTGAGCCCGGAAAATGCTAAGCTCCTCAGCACATTCCTAAATCAGAC	CTGCGGCTGCACAAAGAGCCATTTGGGGAAATCAGTTCAAGGTACAAAGCAGATCTGAGCCCGGAAAATGCTAAGCTCCTCAGCACATTCCTAAATCAGAC	chr17	78363847	NM_001256071	15471	G	A	0.917712651894
AGTTGTGTGCGGGTGGCTGTGCATTGGGGACACATACCCCTCAGTACTGTAGCATGAAACAAAGGCTTAGGGGCCAACAAGGCTTCCAGCTGGATGTGTGT	AGTTGTGTGCGGGTGGCTGTGCATTGGGGACACATACCCCTCAGTACTGTGGCATGAAACAAAGGCTTAGGGGCCAACAAGGCTTCCAGCTGGATGTGTGT	chr10	74035161	NM_019058	1116	A	G	0.917689161161
TGTCCTCCCACCTCCCTGAACTGTCCATTGCTTTTATAGGGTGAGGTAAGAGACAGCCTCCCAAGCCCAGGCTTTGGCACTCAGAATGGGCCCAGTGGGGG	TGTCCTCCCACCTCCCTGAACTGTCCATTGCTTTTATAGGGTGAGGTAAGTGACAGCCTCCCAAGCCCAGGCTTTGGCACTCAGAATGGGCCCAGTGGGGG	chr9	131910805	NM_001193397,NM_021131,NM_178000,NM_178001,NM_178003	2107,2247,2321,2426,2195	A	T	0.917605275843
GGCCCATAGTTTCATCTCTGGACTCCCTCAGGGCTATGACACAGAGGTAGACGAGGCTGGGAGCCAGCTGTCAGGGGGTCAGCGACAGGCAGTGGCGTTGG	GGCCCATAGTTTCATCTCTGGACTCCCTCAGGGCTATGACACAGAGGTAGGCGAGGCTGGGAGCCAGCTGTCAGGGGGTCAGCGACAGGCAGTGGCGTTGG	chr6	32814975	NM_000593	2245	A	G	0.917441454674
ACCCACTGGGCCCCAAGAGCGCCTCCGTGGTGGAGACACAGACGCTGTTCCGGCGCGGCCCCCAGGCCGGCGGGTGTGTGGTGGACTCCGAGGTGCTGACG	ACCCACTGGGCCCCAAGAGCGCCTCCGTGGTGGAGACACAGACGCTGTTCTGGCGCGGCCCCCAGGCCGGCGGGTGTGTGGTGGACTCCGAGGTGCTGACG	chr19	35510304	NM_001136199,NM_020895	1458,1479	C	T	0.91679051528
TGACCTTCTCTTGATGAAATTTACATGGTTTCCTTTGAGACTAAAATAGCGTTGAGGGAAATGAAATTGCTGGACTATTTGTGGCTCCTGAGTTGAGTGAT	TGACCTTCTCTTGATGAAATTTACATGGTTTCCTTTGAGACTAAAATAGCATTGAGGGAAATGAAATTGCTGGACTATTTGTGGCTCCTGAGTTGAGTGAT	chr6	7883073	ENST00000439343.2,NM_001145549,NM_030810,NR_037616	1712,1605,1641,1762	G	A	0.916349868801
TTCTGGATCATGTCCCATCCAGTCCAGTGAATCCACGACCCGCAGACCTGTCCCCCCGCAACAGCTTATACCATGGAATGAGGACAAGGTGATACTCTGAG	TTCTGGATCATGTCCCATCCAGTCCAGTGAATCCACGACCCGCAGACCTGCCCCCCCGCAACAGCTTATACCATGGAATGAGGACAAGGTGATACTCTGAG	chr11	32126938	NM_002901	2182	T	C	0.916107692796
GGCGCCACGCAGTCTCTGGCGGAGCAGATGAGGAAGATCGCCTTGGAGTCCGAGGGGCGCCCTGAGGAACAGATGGAGTCGGATAACTGTTCAGGAGGAGA	GGCGCCACGCAGTCTCTGGCGGAGCAGATGAGGAAGATCGCCTTGGAGTCTGAGGGGCGCCCTGAGGAACAGATGGAGTCGGATAACTGTTCAGGAGGAGA	chr5	179260231	NM_001142298,NM_001142299,NM_003900	1062,979,1049	C	T	0.916066386645
CTTGGCACCTGGAAGTAGGTGGCAGATGTTAACGCCCTTCCTCCCTTGCACTGCGCCCCCTGTGCCTACCTCTAGCATTGTAACGACCACGTAGTATTGAA	CTTGGCACCTGGAAGTAGGTGGCAGATGTTAACGCCCTTCCTCCCTTGCATTGCGCCCCCTGTGCCTACCTCTAGCATTGTAACGACCACGTAGTATTGAA	chr11	6634189	NM_000391	3341	C	T	0.915693794293
ACCTTGGCCCTAAAACAGCCACCAGGAAAGCAGCCGGAGAGCCGGACAGCAGGCAGCCTGTCTGGGTTCCTGAGGCCTGGGGGTGGCAGACGAGCCCACGG	ACCTTGGCCCTAAAACAGCCACCAGGAAAGCAGCCGGAGAGCCGGACAGCGGGCAGCCTGTCTGGGTTCCTGAGGCCTGGGGGTGGCAGACGAGCCCACGG	chr19	2754978	NM_003021	2049	A	G	0.915582080026
CCAGATGAAGCATCTTGTCCAGGCCCTGCAGGCCTCACTAGAGAAGGAGAAGGAGAAGGTGAACAGCCTCAAGGAGCAGGTGGCTGCTGCCAAGGTGGAAG	CCAGATGAAGCATCTTGTCCAGGCCCTGCAGGCCTCACTAGAGAAGGAGAGGGAGAAGGTGAACAGCCTCAAGGAGCAGGTGGCTGCTGCCAAGGTGGAAG	chr12	133357412	NM_005895	4113	A	G	0.915557486631
CTGCTTCCTGAGTACCATCAGCGAGTAGAGGTGCTCCGAACCCTGGGTTATGTGGACGAGGCGGGCACTGTGAAGCTGGCAGGGCGGGTGGCTTGTGCCAT	CTGCTTCCTGAGTACCATCAGCGAGTAGAGGTGCTCCGAACCCTGGGTTACGTGGACGAGGCGGGCACTGTGAAGCTGGCAGGGCGGGTGGCTTGTGCCAT	chr6	31936668	NM_006929	3590	T	C	0.915503448564
TTGTGAGGTATTTTTCTAAACTTTAGACTCTATAGAGAAATATAGGATTGTTCTACAGAAGAAAAGCAAAACTCCTAATTAAAAAAAAATAAACCTATGTA	TTGTGAGGTATTTTTCTAAACTTTAGACTCTATAGAGAAATATAGGATTGCTCTACAGAAGAAAAGCAAAACTCCTAATTAAAAAAAAATAAACCTATGTA	chr21	19164642	NM_001100420,NM_001100421,NM_017447	2075,2012,2072	T	C	0.915247267313
TTCCAGGAAAGTTGACTGCTGACTGATTGGGAAAGAAAATCCTGGAGAGACACTTCACTGCTCCAAGGCTTTTGAGACACAAGGGAATCTCAACAACCAGG	TTCCAGGAAAGTTGACTGCTGACTGATTGGGAAAGAAAATCCTGGAGAGATACTTCACTGCTCCAAGGCTTTTGAGACACAAGGGAATCTCAACAACCAGG	chr17	61780793	NM_001003786,NM_001003787,NM_001003788,NM_001165969,NM_001165970,NM_153335	1625,1736,1707,1558,1513,2171	C	T	0.915131831622
GGCCATATTAGCAGCGGTTATTCGGTGAGCGGTGGTGGTTTATTCTTCCGTGGAGTTAAGGGCTCCGTGGACATCTCAGGTCTTCAGGGTCTTCCATCTGG	GGCCATATTAGCAGCGGTTATTCGGTGAGCGGTGGTGGTTTATTCTTCCGCGGAGTTAAGGGCTCCGTGGACATCTCAGGTCTTCAGGGTCTTCCATCTGG	chr15	78832832	NM_001102668,NM_002789	86,86	T	C	0.914566242898
TTTTTAAGCCACAAAAAAGCCACACCCAAGATCACCTGACACCCACCCTGACAAGTGTCCATGATGCTGGGCCCTGAGGGAGGTGAAGGCTTTGTGGTCAA	TTTTTAAGCCACAAAAAAGCCACACCCAAGATCACCTGACACCCACCCTGTCAAGTGTCCATGATGCTGGGCCCTGAGGGAGGTGAAGGCTTTGTGGTCAA	chr10	43883342	NM_001098204,NM_001098205,NM_001098206,NM_001098207,NM_001098208,NM_004966	355,395,372,399,478,356	A	T	0.914074892805
ATTCAGCAGCATATTTGGAATATGCTGAATCCTCCCGCTGAGGTGACAACAAAAAGTCAGATTCCTCTCTCTAAAATAAAGACCCTTTTTCCTCTGATTGA	ATTCAGCAGCATATTTGGAATATGCTGAATCCTCCCGCTGAGGTGACAACGAAAAGTCAGATTCCTCTCTCTAAAATAAAGACCCTTTTTCCTCTGATTGA	chr2	217012901	NM_021141	1712	A	G	0.913426112375
AGAGCGAGAGTCTGTCTCAAAAGAAAAAAAAAAGCACCGCCTCCAAATGCCAACTTGTCCTTTTGTACCATGGTGTGAAAGTCAGATGCCCAGAGGGCCCA	AGAGCGAGAGTCTGTCTCAAAAGAAAAAAAAAAGCACCGCCTCCAAATGCTAACTTGTCCTTTTGTACCATGGTGTGAAAGTCAGATGCCCAGAGGGCCCA	chr1	12267999	NM_001066	2397	C	T	0.913398403483
ACTGGATAAAGGATTTTATACCAGTTTTGAGGACTGGGGAGGCAAAAATTGTAAGATCTCTTCTGTTCAACCTATATGTTTGGATTCTTTCACTGGCCCAA	ACTGGATAAAGGATTTTATACCAGTTTTGAGGACTGGGGAGGCAAAAATTATAAGATCTCTTCTGTTCAACCTATATGTTTGGATTCTTTCACTGGCCCAA	chr6	106999822	NM_001624	4671	G	A	0.913256546537
TGAAGCCCAGCATCTCTGTTGCTAACACACAGAGCTCACCTGTTTGAAACCAAGCTTTCAAACATGTTGAAGCTCTTTACTGTAAAGGCAAGCCAGCATGT	TGAAGCCCAGCATCTCTGTTGCTAACACACAGAGCTCACCTGTTTGAAACTAAGCTTTCAAACATGTTGAAGCTCTTTACTGTAAAGGCAAGCCAGCATGT	chr7	50469551	NM_001220765,NM_001220766,NM_001220767,NM_001220768,NM_001220769,NM_001220770,NM_001220771,NM_001220772,NM_001220773,NM_001220774,NM_001220775,NM_001220776,NM_006060	2815,2680,2650,2680,2554,2524,2512,2131,2392,2362,2266,2236,2941	C	T	0.913244988006
CCCTCCGCTCAAATCCTAAAGCCCCCTGATGAAAGATTTGGCTCTGATTTGCTGCCAACTTATTGGTAAGTGCTGAATGAGTTACTGTGCTTTGGCATAGC	CCCTCCGCTCAAATCCTAAAGCCCCCTGATGAAAGATTTGGCTCTGATTTTCTGCCAACTTATTGGTAAGTGCTGAATGAGTTACTGTGCTTTGGCATAGC	chr2	20885321	NM_021925	2353	G	T	0.912805865419
GGTTTGTGATGAAAATGGTTCCAAGGGCTATGGATTTGTACACTTTGAGACGCAGGAAGCAGCTGAAAGAGCTATTGAAAAAATGAATGGAATGCTCCTAA	GGTTTGTGATGAAAATGGTTCCAAGGGCTATGGATTTGTACACTTTGAGATGCAGGAAGCAGCTGAAAGAGCTATTGAAAAAATGAATGGAATGCTCCTAA	chr8	101730064	NM_002568	944	C	T	0.912427174306
GGTTGCACCAGGTTTACCTAAAGCTTGTTGCCTTTTCTTGTGCTGTTTATGCGTGTAGAGCACTCAAGAAAGTTCTGAAACTGCTTTGTATCTGCTTTGTA	GGTTGCACCAGGTTTACCTAAAGCTTGTTGCCTTTTCTTGTGCTGTTTATCCGTGTAGAGCACTCAAGAAAGTTCTGAAACTGCTTTGTATCTGCTTTGTA	chr22	22115004	NM_002745	4858	G	C	0.912207332333
CATCGGTATGGCGAGGGTGACAGCCTCACTCTGCAGCAGCTGAAGGCCCTACTCAACCACCTGGATGTGGGAGTGGGCCGGGGTAATGTCACCCAGCACGT	CATCGGTATGGCGAGGGTGACAGCCTCACTCTGCAGCAGCTGAAGGCCCTGCTCAACCACCTGGATGTGGGAGTGGGCCGGGGTAATGTCACCCAGCACGT	chr8	22262418	NM_001128431,NM_001135153,NM_001135154,NM_015359	370,411,370,370	A	G	0.911056330236
ATGACCAGTGTGCAGATGTCTAATAAGGAGCCTGAAGACATGATTACGGGGGAAAGAAAACCCAAGATTGATTTGTTTAGAACTTGTATTGCTGCGATTCC	ATGACCAGTGTGCAGATGTCTAATAAGGAGCCTGAAGACATGATTACGGGAGAAAGAAAACCCAAGATTGATTTGTTTAGAACTTGTATTGCTGCGATTCC	chr4	48588742	NM_015030	2249	G	A	0.910204440075
TTGATGATTGGTACGAAAAATGTCAAAATGTGTTCCCCTAATACACGACAAAATAGAGTGACTTCTGGACATAAATCTGCCATTTATTAAACCATTCACTA	TTGATGATTGGTACGAAAAATGTCAAAATGTGTTCCCCTAATACACGACACAATAGAGTGACTTCTGGACATAAATCTGCCATTTATTAAACCATTCACTA	chr5	96110582	NM_001040458,NM_001198541	4691,4449	A	C	0.910078553514
CTGAGCAGGGCAACAAGCGGGCCGAGATCATCTCCGAGATCCGAGCCCAGCTGGAGGCATGTCAACAGGAGCGGCAGTTCGAGGTCAAGTTTGAAGTCTCC	CTGAGCAGGGCAACAAGCGGGCCGAGATCATCTCCGAGATCCGAGCCCAGTTGGAGGCATGTCAACAGGAGCGGCAGTTCGAGGTCAAGTTTGAAGTCTCC	chr12	113403684	NM_006187	2626	C	T	0.910024072657
GCTGGCTCTTCTCGGCGTGCTGCGGCGGAACGGCTGTTGGTTTCTGCTGGGTGTAGGTCCTTGGCTGGTCGGGCCTCCGGTGTTCTGCTTCTCCCCGCTGA	GCTGGCTCTTCTCGGCGTGCTGCGGCGGAACGGCTGTTGGTTTCTGCTGGTTGTAGGTCCTTGGCTGGTCGGGCCTCCGGTGTTCTGCTTCTCCCCGCTGA	chr5	68463014	NM_031966	178	G	T	0.909819327213
CCCAAACAACTAACTCACAATTTGCAGATGTCTTCAGGAGTTACCCAAAACGTATGGTTGAACTCACCAATGAGGAATCCTGTGCATTCTCATATAGGGGC	CCCAAACAACTAACTCACAATTTGCAGATGTCTTCAGGAGTTACCCAAAATGTATGGTTGAACTCACCAATGAGGAATCCTGTGCATTCTCATATAGGGGC	chr12	32134240	NM_018169	765	C	T	0.909765910369
CCAGCTGCAAAGGCTGTAGGAGTGGGCCCAGCCTCCCGTGGTGGCCCAGGTCCTGAGGACTGGCACTGAGCCTGGCCCTGCTTCCCCAGGGACACTTAGGG	CCAGCTGCAAAGGCTGTAGGAGTGGGCCCAGCCTCCCGTGGTGGCCCAGGCCCTGAGGACTGGCACTGAGCCTGGCCCTGCTTCCCCAGGGACACTTAGGG	chrX	128927890	NM_018990	1407	T	C	0.909502037094
GTCTTAGGTGACGATGGGGGAAAAACTTAAAATTTTTGCATAAATTATGGGGAGATGATAGAGTTATTACAGTGTTATTAAGTATTCCTATGTTGCATTTT	GTCTTAGGTGACGATGGGGGAAAAACTTAAAATTTTTGCATAAATTATGGAGAGATGATAGAGTTATTACAGTGTTATTAAGTATTCCTATGTTGCATTTT	chr7	108202792	NM_001130475,NM_182529	3185,3306	G	A	0.909131411972
CGACGTGGTGCTGGGCGTTGGGACCCTACTTTATCTAGTTCGGGAAGTTGGGTTGTGGGGTCATACCTGTCTGTCTGCTCCCAGCTTTCTTGGGTTTCTTC	CGACGTGGTGCTGGGCGTTGGGACCCTACTTTATCTAGTTCGGGAAGTTGAGTTGTGGGGTCATACCTGTCTGTCTGCTCCCAGCTTTCTTGGGTTTCTTC	chr14	35452302	NM_001146282,NM_003136	199,199	G	A	0.909104921441
GTCTATTTCATTGACTGATAGAAAGACTGAACTCTTATCAGGTGAAAATATGGATTTGACTGAAAGTCACACAAGTAACTTAGGAAGTCAGGTTCCTCTTG	GTCTATTTCATTGACTGATAGAAAGACTGAACTCTTATCAGGTGAAAATACGGATTTGACTGAAAGTCACACAAGTAACTTAGGAAGTCAGGTTCCTCTTG	chr15	40914177	NM_144508,NM_170589	1876,1954	T	C	0.909006473751
CCATGCCTGCAACCGATGGAAAATGTAAGAGGGAGTTCTTAAGGTTCTTGGTGGCATCACCCAAGGCATTCTGGGAAAACCTAGGGCCTGGCCCCAAAACT	CCATGCCTGCAACCGATGGAAAATGTAAGAGGGAGTTCTTAAGGTTCTTGATGGCATCACCCAAGGCATTCTGGGAAAACCTAGGGCCTGGCCCCAAAACT	chr6	31130865	NM_001077511,NM_007109	1933,2179	G	A	0.908508437645
GAAGATGGAGCGCTCTCTCAGGCAGTCTCTGCTGGAGCCAGTTCCCCCGAGTTTACCAAACTCTGTGCTTGGCTGGTGTCTGAATTAAGAGTGCTCTGTAA	GAAGATGGAGCGCTCTCTCAGGCAGTCTCTGCTGGAGCCAGTTCCCCCGAATTTACCAAACTCTGTGCTTGGCTGGTGTCTGAATTAAGAGTGCTCTGTAA	chr2	33820635	NM_015475	197	G	A	0.908489937016
GCTGTGGTCCAGGGACCCCAGGCCCTGATTCCTGTGCCTGGCGTCTGTCCCGGCCCCGCCTGTCAGAAGATGAACATGTATAGTGGCTAACTTAAGGGGAG	GCTGTGGTCCAGGGACCCCAGGCCCTGATTCCTGTGCCTGGCGTCTGTCCTGGCCCCGCCTGTCAGAAGATGAACATGTATAGTGGCTAACTTAAGGGGAG	chr22	50357416	NM_001001852	2075	C	T	0.908409676336
TTTAGAGCTTATTATTTCCTGTGGCCAGTGCTTGTCCTGGCAGTAAGGCTTTCCCCTGTAACAAGCCAGAGCCCTCCAAGGTACCAGACTCTTCTTACTAC	TTTAGAGCTTATTATTTCCTGTGGCCAGTGCTTGTCCTGGCAGTAAGGCTCTCCCCTGTAACAAGCCAGAGCCCTCCAAGGTACCAGACTCTTCTTACTAC	chr2	70524142	NM_032822	773	T	C	0.908290362189
ACCTCTTCCCTGGGTTTTCTGCCCCAGCCTCCTCCTTCCCTCCCCTCCCCGTCCACAGGGCAGCCTGAGCGTGCTTTCCAAAACCCAAATATGGCCACGCT	ACCTCTTCCCTGGGTTTTCTGCCCCAGCCTCCTCCTTCCCTCCCCTCCCCCTCCACAGGGCAGCCTGAGCGTGCTTTCCAAAACCCAAATATGGCCACGCT	chr22	37523721	NM_000878	2202	G	C	0.908201902187
AGATCCCCCAGACGGCCCTGCTGAAGTACAGGTTCTTCTATCAGTTTCTGCTGGGCAATGAACGAGCAACAGCAAAGGAGATCAGGGATGAATATGTGGAG	AGATCCCCCAGACGGCCCTGCTGAAGTACAGGTTCTTCTATCAGTTTCTGTTGGGCAATGAACGAGCAACAGCAAAGGAGATCAGGGATGAATATGTGGAG	chr6	33235755	NM_022553	1030	C	T	0.908093817787
TGTACAACTTAAGTTGGTCCTTTACACTCAGGCTTTCACTATTTCCTTTATAATGAGGATGATTATTTTCAAGGCCCTCAGCATATTTGTATAGTTGCTTG	TGTACAACTTAAGTTGGTCCTTTACACTCAGGCTTTCACTATTTCCTTTAAAATGAGGATGATTATTTTCAAGGCCCTCAGCATATTTGTATAGTTGCTTG	chr10	75879511	NM_003373,NM_014000	4879,5083	T	A	0.907279425653
GTACCGCTTCTAGTGAAATGTAGAGGAAGGCTCAAAGGAGTCAACATTTATATCTGGAAGGGACAAGTCATGCCTTGGGCCTAGAATACCCTGATGAGAAA	GTACCGCTTCTAGTGAAATGTAGAGGAAGGCTCAAAGGAGTCAACATTTAGATCTGGAAGGGACAAGTCATGCCTTGGGCCTAGAATACCCTGATGAGAAA	chr14	21820029	NM_007192	4286	T	G	0.906631053646
GCTGATTTACTGAGCATCAACAGTGCTGCTGAATTAACTTACCTTAAAGAAAAAGAAGGCATTGCTAAGATTTTCTGGATTGGTTTAAATCAGCTATACTC	GCTGATTTACTGAGCATCAACAGTGCTGCTGAATTAACTTACCTTAAAGATAAAGAAGGCATTGCTAAGATTTTCTGGATTGGTTTAAATCAGCTATACTC	chr2	160743040	NM_001198759,NM_001198760,NM_002349	878,878,878	A	T	0.906219272815
TCTCAGAACTGAATAACTGCAGTGACTTGATGCTCTAAAACAGTGTAGGATTTAAGAATAGATGGTTTTTAATCCTGGAAATTGTGATTGTGACCCATGAG	TCTCAGAACTGAATAACTGCAGTGACTTGATGCTCTAAAACAGTGTAGGACTTAAGAATAGATGGTTTTTAATCCTGGAAATTGTGATTGTGACCCATGAG	chr8	26515458	NM_001197293,NM_001244604,NM_001386	4403,4045,4386	T	C	0.905894903057
AAGGATGCCTGGGCTGTGCGCCACTTCATCGAACAGGGCATTAATGTTTGCCTCTGCCAATCATATGCCAAGAACATGGGCTTATATGGTGAGCGTGTAGG	AAGGATGCCTGGGCTGTGCGCCACTTCATCGAACAGGGCATTAATGTTTGTCTCTGCCAATCATATGCCAAGAACATGGGCTTATATGGTGAGCGTGTAGG	chr16	58750604	NM_002080	930	C	T	0.905331882481
GGCCAGAGCTCAGCATGGGCAGGGGTTCTGGGTAGGACGGTCACTGTCCTCTCTCCTGGACTGGTCTTCCCAGCCCTAAACCCTGCCCCAGGAAGCCCACA	GGCCAGAGCTCAGCATGGGCAGGGGTTCTGGGTAGGACGGTCACTGTCCTTTCTCCTGGACTGGTCTTCCCAGCCCTAAACCCTGCCCCAGGAAGCCCACA	chr17	27207120	NM_004475	1869	C	T	0.905063731345
GGGGTACTCTTATGTTTCAATCCAATTTAACCTCATTTCCCAGATCATTTTTCATGTCCAGTAACACAGAAGCCACCAAGTACAGTATAGCCTGATAATAT	GGGGTACTCTTATGTTTCAATCCAATTTAACCTCATTTCCCAGATCATTTGTCATGTCCAGTAACACAGAAGCCACCAAGTACAGTATAGCCTGATAATAT	chr6	32611147	NM_002122	1260	T	G	0.905014908061
GACTCAGCCACTGGGACGCTTGTGAAGAGCCATCTCATCGCTAATGCTGACGTGCAGTCCATTGCTGTAGCTGACCAAGAAGACAGTTTCGTGGTGGGCAC	GACTCAGCCACTGGGACGCTTGTGAAGAGCCATCTCATCGCTAATGCTGATGTGCAGTCCATTGCTGTAGCTGACCAAGAAGACAGTTTCGTGGTGGGCAC	chr16	69177268	NM_032830	810	C	T	0.904979461176
CGGTGCAGGTGTCAGCGACGGAGGATGGGAATGTCACCAAGGACTCCAACGTGGTGCTGGAGATCCCAGCTGCCACCACCATTGCCTACGGTGTCATTGAG	CGGTGCAGGTGTCAGCGACGGAGGATGGGAATGTCACCAAGGACTCCAACATGGTGCTGGAGATCCCAGCTGCCACCACCATTGCCTACGGTGTCATTGAG	chr7	24756951	NM_001127453,NM_001127454,NM_004403	707,722,952	G	A	0.904581409025
TTCCAGGATCTTTAAATTTCCATGGATGCATATAGGATGTTTGGGAGCATCATCCGTGAAGAAAAAATCAATTAAATCATTGTGTTCAACAGGAATATTTA	TTCCAGGATCTTTAAATTTCCATGGATGCATATAGGATGTTTGGGAGCATAATCCGTGAAGAAAAAATCAATTAAATCATTGTGTTCAACAGGAATATTTA	chr6	109689907	NM_001142401,NM_001142402,NM_006016	883,865,922	C	A	0.904509586057
TGGTGTGCACGAAGTAAAGCATTAACCTATGACCAGGCCAAAGCTGATTCTCACAGAGCCAAAAAGGATATCAAAATGGGCCCATTTGATGTTGCCCGGAA	TGGTGTGCACGAAGTAAAGCATTAACCTATGACCAGGCCAAAGCTGATTCCCACAGAGCCAAAAAGGATATCAAAATGGGCCCATTTGATGTTGCCCGGAA	chr4	39303925	NM_001204747,NM_002913	2651,2648	T	C	0.904373029424
ACCAAAAGCCCAAACAGAAGGGAATGAAGATTCAGAGGGCAAAGAGCAACGTTGGGAAATGGTGATGGATAAGAAACACTTTAAGCTGTGGCGGCGCCCAA	ACCAAAAGCCCAAACAGAAGGGAATGAAGATTCAGAGGGCAAAGAGCAACCTTGGGAAATGGTGATGGATAAGAAACACTTTAAGCTGTGGCGGCGCCCAA	chr2	96861159	NM_020151	820	G	C	0.904236418481
GGGATGGGGGAGGCAGAGACTGGTCCAGAGCCCGCAAATGGACTCGGAGCCGAGGGCCTCCCAGCAGAGCTTGGGAAGGGCCATGGACCCAACTGGGCCCC	GGGATGGGGGAGGCAGAGACTGGTCCAGAGCCCGCAAATGGACTCGGAGCTGAGGGCCTCCCAGCAGAGCTTGGGAAGGGCCATGGACCCAACTGGGCCCC	chr17	62006259	NM_000626,NM_001039933,NM_021602	1100,1103,788	C	T	0.904200389756
TGCTTTTCATTTATTACTTCTTCTTTCCAGGACCTGACAGAAGTCAGGGAAGAGTCCCTGGGTTATGTCCAAACTTAGCACCTGCAATTGTTGGGATGTGG	TGCTTTTCATTTATTACTTCTTCTTTCCAGGACCTGACAGAAGTCAGGGAGGAGTCCCTGGGTTATGTCCAAACTTAGCACCTGCAATTGTTGGGATGTGG	chr2	96850885	NM_020151	3097	A	G	0.90417083804
TCGAACACAGGCCAAGGCTGCTAAGGCCCGGGCCAAGGCCAAGGCAGCACAGGTCAAGGCTAAGGCCAAAGCTAAGGCAGCACAGGTCAAGGCCAAGGCCA	TCGAACACAGGCCAAGGCTGCTAAGGCCCGGGCCAAGGCCAAGGCAGCACTGGTCAAGGCTAAGGCCAAAGCTAAGGCAGCACAGGTCAAGGCCAAGGCCA	chr3	49200692	NM_022903	1088	A	T	0.903910478381
TGCGTGCATGGGCACGTGTGCATTGCTCAGTCCGCAGGAGGTCTCACTCCGCAGGAAACGCTCTCCTCCCGCATAAGTCTGTACTTCCATCCCCTCATCTG	TGCGTGCATGGGCACGTGTGCATTGCTCAGTCCGCAGGAGGTCTCACTCCACAGGAAACGCTCTCCTCCCGCATAAGTCTGTACTTCCATCCCCTCATCTG	chr1	167393635	NM_001198783,NM_001198786,NM_002697,NR_037163	11091,10769,10958,11002	G	A	0.90384942253
ATAGTGCCCTTGGAAGAAAATTAGGCCTCAAATGACAGTAGCATTGAAGTGTTTGCTGCAGAGTTGAGGGAAACCCCCAGCCACCCTCCCGGAATCCGAGA	ATAGTGCCCTTGGAAGAAAATTAGGCCTCAAATGACAGTAGCATTGAAGTATTTGCTGCAGAGTTGAGGGAAACCCCCAGCCACCCTCCCGGAATCCGAGA	chr4	183812046	NM_001012732,NM_001921	1240,1217	G	A	0.903346004267
CATCTCCCTCACCCATGCCCCCACCCAATCTAAAGAGACAGTGCTGTACATTCTCATAGAGATAGAGAAGATCTAAAAAGTTGAGACTACTCAATCCAGTT	CATCTCCCTCACCCATGCCCCCACCCAATCTAAAGAGACAGTGCTGTACACTCTCATAGAGATAGAGAAGATCTAAAAAGTTGAGACTACTCAATCCAGTT	chr11	121501406	NM_003105	7908	T	C	0.903151034893
TGAGGATGTGAAGATGTCTGTTCCTGGACGGCCAGCAGGAGAGGAGCCCCCGGCTCAGCCTCCAAGCCCAAGAGGCCACAAGTGGGAGAAGAACCTGGCCT	TGAGGATGTGAAGATGTCTGTTCCTGGACGGCCAGCAGGAGAGGAGCCCCTGGCTCAGCCTCCAAGCCCAAGAGGCCACAAGTGGGAGAAGAACCTGGCCT	chr10	50186415	NM_020945	9430	C	T	0.902532408008
CGATCAGTGGAGCTGAAGAAGGGAGCCACTCTCAAAATCACGCTGGATAACGCCTACATGGAAAAGTGTGACGAGAACATCCTGTGGCTGGACTACAAGAA	CGATCAGTGGAGCTGAAGAAGGGAGCCACTCTCAAAATCACGCTGGATAATGCCTACATGGAAAAGTGTGACGAGAACATCCTGTGGCTGGACTACAAGAA	chr15	72502141	NM_001206797	500	C	T	0.902447425176
GTGTTTATCGCGGCTAGAGAGATGTCGCTGCTGCGGTCGCTGCGCGTGTTTCTGGTCGCGCGGACCGGGAGCTACCCGGCTGGGTCTCTTCTGCGTCAGTC	GTGTTTATCGCGGCTAGAGAGATGTCGCTGCTGCGGTCGCTGCGCGTGTTCCTGGTCGCGCGGACCGGGAGCTACCCGGCTGGGTCTCTTCTGCGTCAGTC	chr12	58176614	NM_001172695,NM_001172696,NM_001172697,NM_005726	87,87,87,87	T	C	0.901930187103
GCTCCCAAAGTGATGGACTTCAAGGAAAAACCCAGCTCTCCGGCCAAAGGTTCGGAAGGTCCTGGGAAAAACTGCGTGCCAGTCATCCAGCGGACTTTCGC	GCTCCCAAAGTGATGGACTTCAAGGAAAAACCCAGCTCTCCGGCCAAAGGCTCGGAAGGTCCTGGGAAAAACTGCGTGCCAGTCATCCAGCGGACTTTCGC	chr3	5024771	NM_003670	940	T	C	0.90187947432
ATGAAAGCTTTTTTGCATGTACTTGATACTCAGTCTGTAAACTCAGACTTCGCTTTTTTTGTGAGACTATCCTTTCAATATTTTTATAAACTTTTGTGTGT	ATGAAAGCTTTTTTGCATGTACTTGATACTCAGTCTGTAAACTCAGACTTTGCTTTTTTTGTGAGACTATCCTTTCAATATTTTTATAAACTTTTGTGTGT	chr2	33788156	NM_001139488,NM_015376,NM_170672	3139,2694,3052	C	T	0.901537345093
TGGCACCTCCCCCTGCCCCCTTCTTGCTCCTGCTTTCACCATGTGACATGCCTGATCCCCCTTCACCTTTTGCCATGGTCATAAGCTTCCTGAGGCCTCCC	TGGCACCTCCCCCTGCCCCCTTCTTGCTCCTGCTTTCACCATGTGACATGTCTGATCCCCCTTCACCTTTTGCCATGGTCATAAGCTTCCTGAGGCCTCCC	chr10	81114959	NM_005729	2070	C	T	0.901536411878
CCCTCCAGTGTGAATCGGCCCCGAATTGACCTGATCGTGTTTGTGGTTAATCTTCACAGCAAATACAGTCTCCAGAACACAGAGGAGTCCCTGCGCCATGT	CCCTCCAGTGTGAATCGGCCCCGAATTGACCTGATCGTGTTTGTGGTTAACCTTCACAGCAAATACAGTCTCCAGAACACAGAGGAGTCCCTGCGCCATGT	chr22	42341934	NM_001002876,NM_024053	281,281	T	C	0.90137812848
CCTCATTGTCAAAAATATCCAAACAGCCATAGAGGCTCTTGTGGACAGACGGACTACCACACGACTAATGGCCCTAACTAAGTATTAACCCCTGCCAAGAA	CCTCATTGTCAAAAATATCCAAACAGCCATAGAGGCTCTTGTGGACAGACAGACTACCACACGACTAATGGCCCTAACTAAGTATTAACCCCTGCCAAGAA	chr7	64451426	NM_001007253	2573	G	A	0.900846492714
TATATTGAAAACACACACCACACATCACACACAGAACTGAATCATACCACATGCTGCCTATGGGACTTCAGTTACTGTTTCCTGAGTTACTGTTTATCCGC	TATATTGAAAACACACACCACACATCACACACAGAACTGAATCATACCACGTGCTGCCTATGGGACTTCAGTTACTGTTTCCTGAGTTACTGTTTATCCGC	chr5	137275199	NM_001101800,NM_001101801,NM_016603	3913,3787,3997	A	G	0.900521307572
GACAAATAGGTAGTACATTTTCCCCATTTAAAAAATGCGGATTTTACTCAGGCCGGTAACTTTACAGTCAGAGGACACGTTCATCATGAGTAGCTTTTGTT	GACAAATAGGTAGTACATTTTCCCCATTTAAAAAATGCGGATTTTACTCAAGCCGGTAACTTTACAGTCAGAGGACACGTTCATCATGAGTAGCTTTTGTT	chr4	42413728	NM_001105529,NM_006095	4887,4932	G	A	0.900131129571
GCCGAACAGTACAGAAAAATGGTGATGGAGACAATTGAGAAAATTATGGGTAATTTGGGAGCAGCAGATATTGATCATAAACTTGAAGAACAACTGATTGA	GCCGAACAGTACAGAAAAATGGTGATGGAGACAATTGAGAAAATTATGGGCAATTTGGGAGCAGCAGATATTGATCATAAACTTGAAGAACAACTGATTGA	chr2	198265526	NM_012433	2679	T	C	0.900126140098
CCAAGGCGAAGTTTTCTAGAGGGTTCTTGGGCTCTTGGCACCTGCGTGTCCTGTGCTTACCACCGCCCAAGGCCCCCTTGGATCTCTTGGATAGGAGTTGG	CCAAGGCGAAGTTTTCTAGAGGGTTCTTGGGCTCTTGGCACCTGCGTGTCTTGTGCTTACCACCGCCCAAGGCCCCCTTGGATCTCTTGGATAGGAGTTGG	chr12	104742310	NM_001093771,NM_001261445,NM_001261446,NM_003330,NM_182729,NM_182742,NM_182743	2085,2507,2062,2422,2185,2312,2075	C	T	0.899986166708
GCTCTAAAGGCACTTAGGACCCAGGGAACATTTCTCACGTGCACATTCCCCTAAGAGCCACCAGACTGCTTCCTGCCAGCCTGTGCTTGCGGCAGGGAGCC	GCTCTAAAGGCACTTAGGACCCAGGGAACATTTCTCACGTGCACATTCCCATAAGAGCCACCAGACTGCTTCCTGCCAGCCTGTGCTTGCGGCAGGGAGCC	chr16	11771353	NM_003498	1631	C	A	0.899862763038
CCCTCCCCTGAGGGCATGAGTGAGATCTACCTGCGGTGCCAGGATGAGCAGCAGTATGCCCGCTGGATGGCTGGCTGCCGCCTGGCCTCCAAAGGCCGCAC	CCCTCCCCTGAGGGCATGAGTGAGATCTACCTGCGGTGCCAGGATGAGCAACAGTATGCCCGCTGGATGGCTGGCTGCCGCCTGGCCTCCAAAGGCCGCAC	chr11	63987913	NM_031471,NM_178443	1466,1478	G	A	0.899793976284
GACGCATAGACCAACAGGGGAGTTTATGTTTGAATTTGATGAAGATGAGATGTTCTATGTGGATCTGGACAAGAAGGAGACCGTCTGGCATCTGGAGGAGT	GACGCATAGACCAACAGGGGAGTTTATGTTTGAATTTGATGAAGATGAGAAGTTCTATGTGGATCTGGACAAGAAGGAGACCGTCTGGCATCTGGAGGAGT	chr6	33037579	NM_001242524,NM_001242525,NM_033554	383,307,292	T	A	0.899693751093
TCACCTGGTGGTTTTTAAATTATTGTTGCTACTATAATTGAGCTAATTATAAAAACCTTTTTGAGACATATTTTAAATTGTCTTTTCCTGTAATACTGATG	TCACCTGGTGGTTTTTAAATTATTGTTGCTACTATAATTGAGCTAATTATGAAAACCTTTTTGAGACATATTTTAAATTGTCTTTTCCTGTAATACTGATG	chr3	180325863	NM_001042601	1732	A	G	0.899668212145
AAGGCTTTCAACTCCTCGTCCTTCAACTCCAACACCTTCCTCACCAGGCTGCTCGTGCACATGGGTCTGCTCAAGAGTGAAGACAAGGTCAAGGCCATTGC	AAGGCTTTCAACTCCTCGTCCTTCAACTCCAACACCTTCCTCACCAGGCTCCTCGTGCACATGGGTCTGCTCAAGAGTGAAGACAAGGTCAAGGCCATTGC	chr22	41645757	NM_002883	1813	G	C	0.89943167473
CCAGGCCAGATCAAAGTCCGGTGGTTTCGGAATGATCAGGAGGAGACAGCCGGCGTTGTGTCCACCCCCCTTATTAGGAATGGTGACTGGACTTTCCAGAT	CCAGGCCAGATCAAAGTCCGGTGGTTTCGGAATGATCAGGAGGAGACAGCTGGCGTTGTGTCCACCCCCCTTATTAGGAATGGTGACTGGACTTTCCAGAT	chr6	32629889	NM_001243961,NM_002123	598,598	C	T	0.899394596389
GTCATTTCAAGAATGTTGTATGAATGGAATCATACAGAATGTAATCTTACGAGGCTGATCTTTTTTCATTCAGCATAATTCCCTTGAAATCCATCCAAGTT	GTCATTTCAAGAATGTTGTATGAATGGAATCATACAGAATGTAATCTTACAAGGCTGATCTTTTTTCATTCAGCATAATTCCCTTGAAATCCATCCAAGTT	chr14	75600697	NM_006827	1618	G	A	0.899387755102
TCTATGAAAAGATTTACCCTAAGTCGAACTGAGTATAAGGTGTGACTATTGGATTCTTGAACTAAAATTTGACCCTGTCTTCACCTTTGTTCTCAGCTCCA	TCTATGAAAAGATTTACCCTAAGTCGAACTGAGTATAAGGTGTGACTATTAGATTCTTGAACTAAAATTTGACCCTGTCTTCACCTTTGTTCTCAGCTCCA	chr1	87570398	NM_012262	1475	G	A	0.899382246433
TTTGCGAGGAACTGCCTGTGTGTGAGTGCGTGTGTGGATATGAGTGTGTGTGCACATGCGAGTGCCGTGTGGCCCTGGGACCCTGGGCCCAGAAAGGACGA	TTTGCGAGGAACTGCCTGTGTGTGAGTGCGTGTGTGGATATGAGTGTGTGCGCACATGCGAGTGCCGTGTGGCCCTGGGACCCTGGGCCCAGAAAGGACGA	chr10	104240498	NM_005736	1361	T	C	0.899230064161
GACGTGCAGCTGAGCTCGGAGCTGACAGACTCGCTCAGGACCCTGAAGCCCGAGGGCAACATCCTTCGAGACCGGTTCAAGAGCTTCCAGAGGAGGAATAT	GACGTGCAGCTGAGCTCGGAGCTGACAGACTCGCTCAGGACCCTGAAGCCTGAGGGCAACATCCTTCGAGACCGGTTCAAGAGCTTCCAGAGGAGGAATAT	chr19	48259787	NM_015710	1323	C	T	0.898978761196
GATTTTCCTTGGGGATGGCAGGTTTGAGAATCCTTTAGCAACAGGACATACTTCCCCTAAATTACAGTGAATTATTTATAACGAGATAAAGCTTTCAGGTA	GATTTTCCTTGGGGATGGCAGGTTTGAGAATCCTTTAGCAACAGGACATAATTCCCCTAAATTACAGTGAATTATTTATAACGAGATAAAGCTTTCAGGTA	chr12	46578072	NM_001077484,NM_030674	6914,7253	C	A	0.898793415132
TAGCAGTATCCCTGGTGGCTACCCAATAGACGCCAGTAGCACCCCGAATTGACAACCCAAACTCTCCAGACATCACCAACTGTCCCCTGCGAGGAGAAATC	TAGCAGTATCCCTGGTGGCTACCCAATAGACGCCAGTAGCACCCCGAATTTACAACCCAAACTCTCCAGACATCACCAACTGTCCCCTGCGAGGAGAAATC	chr7	50470138	NM_001220765,NM_001220766,NM_001220767,NM_001220768,NM_001220769,NM_001220770,NM_001220771,NM_001220772,NM_001220773,NM_001220774,NM_001220775,NM_001220776,NM_006060	3402,3267,3237,3267,3141,3111,3099,2718,2979,2949,2853,2823,3528	G	T	0.898712314759
ATCCTATCGAGATTTATTTAAGAATGAAGAACATAATTTTCTGCTGATGCTGTACCCTCACCCTTTTCAGCAAAGAATAGTGGAGAGTAGGAAACTGTACT	ATCCTATCGAGATTTATTTAAGAATGAAGAACATAATTTTCTGCTGATGCCGTACCCTCACCCTTTTCAGCAAAGAATAGTGGAGAGTAGGAAACTGTACT	chr16	58741367	NM_002080	2115	T	C	0.898486621945
GTCCAGCACGGCATCACCAACCTGTGCGTCATCGGCGGGGATGGCAGCCTCACAGGTGCCAACATCTTCCGCAGCGAGTGGGGCAGCCTGCTGGAGGAGCT	GTCCAGCACGGCATCACCAACCTGTGCGTCATCGGCGGGGATGGCAGCCTTACAGGTGCCAACATCTTCCGCAGCGAGTGGGGCAGCCTGCTGGAGGAGCT	chr21	45732116	NM_002626,NR_024108	425,908	C	T	0.898397960623
CCAGAGGCCTGTTTTGGGGCTTTCCCAGGAGAAAGATGAAACTGAAAGCACATGAATAATTTCACTTAATAATTTTTACCTAATCTCCACTTTTTTCATAG	CCAGAGGCCTGTTTTGGGGCTTTCCCAGGAGAAAGATGAAACTGAAAGCATATGAATAATTTCACTTAATAATTTTTACCTAATCTCCACTTTTTTCATAG	chr1	115249843	NM_002524	1696	C	T	0.897794087666
GGAGGACCTCCGCTGCAAATACATCTCCCTCATCTACACCAACTATGAGGCGGGCAAGGATGACTATGTGAAGGCACTGCCCGGGCAACTGAAGCCTTTTG	GGAGGACCTCCGCTGCAAATACATCTCCCTCATCTACACCAACTATGAGGTGGGCAAGGATGACTATGTGAAGGCACTGCCCGGGCAACTGAAGCCTTTTG	chr11	67353579	NM_000852	590	C	T	0.897627410528
ATGTGGGATTCCATTGACCAGAAATGGACTCGGCACTACTGCGCCATTGCCGATGCCAAGCTGTCCTTCAGTGATGACATTGAACAGACTATGGAGGAGGA	ATGTGGGATTCCATTGACCAGAAATGGACTCGGCACTACTGCGCCATTGCTGATGCCAAGCTGTCCTTCAGTGATGACATTGAACAGACTATGGAGGAGGA	chr16	81941319	NM_002661	1675	C	T	0.897513999932
TCTGATGCCACTGGACAGATGAACCTGACCAAGGTGGCTGACTCCAGCCCATTTGCCCTTGAACTGCTGATATCTGATGACTGCTTTGTGCTGGACAACGG	TCTGATGCCACTGGACAGATGAACCTGACCAAGGTGGCTGACTCCAGCCCCTTTGCCCTTGAACTGCTGATATCTGATGACTGCTTTGTGCTGGACAACGG	chr2	85625222	NM_001256139,NM_001256140,NM_001747	917,1162,1207	A	C	0.896768416297
CTTGCCTGTGACAGTTGCAGTTCCTATTCGCCAAATGAAGGGCAGTGCCCCGCACGTAAGTTGGAATGATGGACCTGTGTTCAGAGACTTAACAGAACCAA	CTTGCCTGTGACAGTTGCAGTTCCTATTCGCCAAATGAAGGGCAGTGCCCTGCACGTAAGTTGGAATGATGGACCTGTGTTCAGAGACTTAACAGAACCAA	chr10	14562980	NM_031453	1364	C	T	0.89613596661
GACCGGCGCTGCTGGAGACTGACCCAGCCCTCTGGCTGAGGACATGCAGCGGCTCCTAAATGTAGAGATGCCTGTGGCTGAGGGGGCCTCTCTACCTGTGT	GACCGGCGCTGCTGGAGACTGACCCAGCCCTCTGGCTGAGGACATGCAGCAGCTCCTAAATGTAGAGATGCCTGTGGCTGAGGGGGCCTCTCTACCTGTGT	chr9	130705120	NM_001035254,NM_203305	1902,1384	G	A	0.895845611403
TTTCAGCAGAAAGATTTCATTTCCCTGGCTTGCCAGTGGCACTGATTTCCGAACACCCAATGAGTTTAATATTCTTTCCTCCTTGGCATTACTGCCCCAGC	TTTCAGCAGAAAGATTTCATTTCCCTGGCTTGCCAGTGGCACTGATTTCCAAACACCCAATGAGTTTAATATTCTTTCCTCCTTGGCATTACTGCCCCAGC	chr5	156822230	NM_001037332,NM_001037333,NM_014376	6415,6122,6239	G	A	0.895687856535
GTCAAGCGAGGCCGACTTGTCCCCAGCCCCAAAGCTGGACTGGAGTCCAACGGCAGTGAGAACTGTAAGGTCCAGTGAAGGCACTTTGTGTGTCAGTACCC	GTCAAGCGAGGCCGACTTGTCCCCAGCCCCAAAGCTGGACTGGAGTCCAAGGGCAGTGAGAACTGTAAGGTCCAGTGAAGGCACTTTGTGTGTCAGTACCC	chr1	214837110	NM_016343	9492	C	G	0.895652057168
CCTGGTGCCTCTTGGTCTTCAGCTCAATTTTCCAGGTTGTCCTGGCCAAGTCTTGCTCTGTTACGCTCAGTGCCTCTGCCCACTCTTTCCCCGCCAGCCCT	CCTGGTGCCTCTTGGTCTTCAGCTCAATTTTCCAGGTTGTCCTGGCCAAGCCTTGCTCTGTTACGCTCAGTGCCTCTGCCCACTCTTTCCCCGCCAGCCCT	chr22	18571828	NM_001127649,NM_001199319,NM_017929	2288,1967,2114	T	C	0.895487982869
AAACATTGGCCTGTGGCTGTCCCTCAAATGGCGGCAGTCTCTAGAGGGCCGTGGCCCTTCCCCTGAGGTCTTTTGGCCTAGCTCTGTACAACCAGGACACA	AAACATTGGCCTGTGGCTGTCCCTCAAATGGCGGCAGTCTCTAGAGGGCCATGGCCCTTCCCCTGAGGTCTTTTGGCCTAGCTCTGTACAACCAGGACACA	chr3	9821914	NM_006354	1974	G	A	0.895306242753
AGATTTCTGTGACCAACAGCTGCGCAAGGAGGAAGAGAATGCATCAGTTATTGATTCTGCAGAACTGCAGGCGTATCCAGCACTTGTGGTGGAGAAAATGT	AGATTTCTGTGACCAACAGCTGCGCAAGGAGGAAGAGAATGCATCAGTTACTGATTCTGCAGAACTGCAGGCGTATCCAGCACTTGTGGTGGAGAAAATGT	chr8	48710955	NM_001081640,NM_006904	10357,10357	T	C	0.895258908355
ATGATCATCCAATCTCAAATGTGAAAAAAAAAAAGAAATTTGATTTTAGGGATTGTGAGTAAACAAGTTTATATAGAGAGACATTGTGAAGTTAAAGTTTT	ATGATCATCCAATCTCAAATGTGAAAAAAAAAAAGAAATTTGATTTTAGGTATTGTGAGTAAACAAGTTTATATAGAGAGACATTGTGAAGTTAAAGTTTT	chr7	26707657	NM_003930	3001	G	T	0.894686234818
CACCACACCTGGCAAATTTGATTTTTTTTTTTTTTCCAGAGACGGGGTCTCGCAACATTGCCCAGACTTCCTTTGTGTTAGTTAATAAAGCTTTCTCAACT	CACCACACCTGGCAAATTTGATTTTTTTTTTTTTTCCAGAGACGGGGTCTTGCAACATTGCCCAGACTTCCTTTGTGTTAGTTAATAAAGCTTTCTCAACT	chr19	10397238	NM_000201	3193	C	T	0.894420299728
CTAGGTCATCCTCTGTCTGGTAGAGACATTCACATCTTTGCTTTTATTCTATGCTCTCTGTACTTTTGACCAAAAATTGACCAAAGTAAGAAAATGCAAGT	CTAGGTCATCCTCTGTCTGGTAGAGACATTCACATCTTTGCTTTTATTCTGTGCTCTCTGTACTTTTGACCAAAAATTGACCAAAGTAAGAAAATGCAAGT	chr1	154555492	NM_001025107,NM_001111,NM_001193495,NM_015840,NM_015841	5582,5713,5751,5635,5578	A	G	0.894303541503
TGGAAAATCTGGGTTCAACCAGCCCCTGCCATTTCTTAAGACTTTCTGCTGCACTCACAGGATCCTGAGCTGCACTTACCTGTGAGAGTCTTCAAACTTTT	TGGAAAATCTGGGTTCAACCAGCCCCTGCCATTTCTTAAGACTTTCTGCTCCACTCACAGGATCCTGAGCTGCACTTACCTGTGAGAGTCTTCAAACTTTT	chr22	37621445	NM_002872	1333	G	C	0.894145147655
CCGGAGGCTGGGCTGGGCGAGTATCTCTTCGAAAGGCTCACTCTCAAGCACGACTAAGAGCCTTCTGAGCCCAGCGACTTCTGAAGGGCCCCTTGCAAAGT	CCGGAGGCTGGGCTGGGCGAGTATCTCTTCGAAAGGCTCACTCTCAAGCATGACTAAGAGCCTTCTGAGCCCAGCGACTTCTGAAGGGCCCCTTGCAAAGT	chr19	49469986	NM_000146	721	C	T	0.893688815269
CGGCAGGACTATATCAACCTGGATGAGAGTGAGGCCGCAGCGTTTGATGACGAGTGGCGGCGGGAGACCTCCCGATTCCGGCAGCAGCGTCCCCTGGAGTT	CGGCAGGACTATATCAACCTGGATGAGAGTGAGGCCGCAGCGTTTGATGATGAGTGGCGGCGGGAGACCTCCCGATTCCGGCAGCAGCGTCCCCTGGAGTT	chr12	6858126	NM_005439,NR_026581	645,1142	C	T	0.893529499969
TACAGAGACGTAGGCTGTCAGGGAGTGTTTATTTCGCGTCCGCTTCTGTTTCTCCGCGCCCCTGTGCTGCCCCGACTCACATACTCGTCCAGAACCGGCCT	TACAGAGACGTAGGCTGTCAGGGAGTGTTTATTTCGCGTCCGCTTCTGTTCCTCCGCGCCCCTGTGCTGCCCCGACTCACATACTCGTCCAGAACCGGCCT	chr4	190862083	NM_004477	110	T	C	0.893105632086
ACCTATGAGCCAGTGCTGCTGGCCAAGACGCGCTCGTCTGAGTCCATCCCACACCTGGGCGCAGACGCCGGCCTGCATGCTGCACTGCACGCCACTGTGGT	ACCTATGAGCCAGTGCTGCTGGCCAAGACGCGCTCGTCTGAGTCCATCCCGCACCTGGGCGCAGACGCCGGCCTGCATGCTGCACTGCACGCCACTGTGGT	chr5	149907602	NM_001543	1252	A	G	0.892894736842
GGGGCACAGGCCTCCATGATGAAGACGCGTGGGCTGTCGGTGCTTTCATCCGTCACAAACTGGCACCTGTACCTGCCAGCAGGAGCATGATGGGGACTTCC	GGGGCACAGGCCTCCATGATGAAGACGCGTGGGCTGTCGGTGCTTTCATCTGTCACAAACTGGCACCTGTACCTGCCAGCAGGAGCATGATGGGGACTTCC	chr4	5815635	NM_153717	6034	C	T	0.892729183396
TAGGAGCTATGCTAAGTGTTTTTCATGTATTATCGTTTTTAATCATTATCCCCAACCCTATGAGGTTGGTTATTATCCCCATTTTACAGATGAGGAAACTG	TAGGAGCTATGCTAAGTGTTTTTCATGTATTATCGTTTTTAATCATTATCTCCAACCCTATGAGGTTGGTTATTATCCCCATTTTACAGATGAGGAAACTG	chr6	32795965	NM_000544	2901	C	T	0.892395177656
AACTCCTTCAATGAGGCCACCATGGTTCTGGTCTCCTGGATCATGTGGTACGCCCCTGTGGGCATCATGTTCCTGGTGGCTGGCAAGATCGTGGAGATGGA	AACTCCTTCAATGAGGCCACCATGGTTCTGGTCTCCTGGATCATGTGGTATGCCCCTGTGGGCATCATGTTCCTGGTGGCTGGCAAGATCGTGGAGATGGA	chr19	47282162	NM_001145144,NM_001145145,NM_005628	312,502,1448	C	T	0.892388747392
ATGTTTCCTCCCTCCTTTCCTGTCCTCCCTTTCTGTCCCATTACCTTCAGAAGCTCTCTGTTGAATTCCAAATTGTGACCCCAACACTAAACCTAAGGACA	ATGTTTCCTCCCTCCTTTCCTGTCCTCCCTTTCTGTCCCATTACCTTCAGGAGCTCTCTGTTGAATTCCAAATTGTGACCCCAACACTAAACCTAAGGACA	chr3	195965509	NM_005017	1327	A	G	0.89224355458
ACTAAGGATAGGTTGTTTTTACATATGGTCTATTTAAGTCTGATGTTTACGGGGGAAAGTGTAGTTACTAAAAATGTTTAACATAATTTGGAAGAAGAGTA	ACTAAGGATAGGTTGTTTTTACATATGGTCTATTTAAGTCTGATGTTTACAGGGGAAAGTGTAGTTACTAAAAATGTTTAACATAATTTGGAAGAAGAGTA	chr6	132781211	NM_003569	1722	G	A	0.892045573658
CAGTTCTTTGTCAAGATTGTGGGCCATTATGCTTCCTATATCAAGCGGGAGGCAAATGGGCAAGGCCACTTCCAAGAAAGATCCTTCTGTAAGGCTCTGAC	CAGTTCTTTGTCAAGATTGTGGGCCATTATGCTTCCTATATCAAGCGGGAAGCAAATGGGCAAGGCCACTTCCAAGAAAGATCCTTCTGTAAGGCTCTGAC	chr1	111730901	NM_024901	1391	G	A	0.891918008785
ACCCTGTTGCAGGCAAAAGGAGTAATTGATTTAAAGTACTGTTAATGATGATAATGATTTTTTTTTTAAACTCATATATTGGGATTTTCACCAAAATAATG	ACCCTGTTGCAGGCAAAAGGAGTAATTGATTTAAAGTACTGTTAATGATGTTAATGATTTTTTTTTTAAACTCATATATTGGGATTTTCACCAAAATAATG	chr11	4159764	NM_001033	2849	A	T	0.891844283141
CATTTCTGAAGATCTCAAGATCTGGACTACTGTTGAAAAAATTTCCAGTGAGGCTCACTTATGTCTGTAAAGATGGGAAAAAAATACAAGAACATTGTTCT	CATTTCTGAAGATCTCAAGATCTGGACTACTGTTGAAAAAATTTCCAGTGGGGCTCACTTATGTCTGTAAAGATGGGAAAAAAATACAAGAACATTGTTCT	chr1	158979950	NM_001206567,NM_005531	269,269	A	G	0.891747735388
CATAAGGAAACAGAAGGAGGGATTTCAGGAGAGGCTGGCTCCTCCCCAAGGTTAGTCCCCAGACTGAGAAAGTGAAACCTTATTGGGAAAAATTGGACTGC	CATAAGGAAACAGAAGGAGGGATTTCAGGAGAGGCTGGCTCCTCCCCAAGATTAGTCCCCAGACTGAGAAAGTGAAACCTTATTGGGAAAAATTGGACTGC	chr11	72549329	NM_014824	2951	G	A	0.890765391015
AGGAGCTCAGTGGGGAGGTGGTCCCTCCAGCGGACCAGGGAAGGGGTCACCGTGCTGGGAGCAGCCTCCTTGGGCCTCAGGAAACCACCAAGTGCCTCGGA	AGGAGCTCAGTGGGGAGGTGGTCCCTCCAGCGGACCAGGGAAGGGGTCACTGTGCTGGGAGCAGCCTCCTTGGGCCTCAGGAAACCACCAAGTGCCTCGGA	chr16	88718552	NM_002461	1591	C	T	0.890272895467
CCAGATCAGCTACAGACAAGAATAGAGCTTTCAATGGAAATTTTAAATAAGTGGGATCAGGATCTTGAAGCCTTTCATTGAAAAATTGTAACAGGAGATGA	CCAGATCAGCTACAGACAAGAATAGAGCTTTCAATGGAAATTTTAAATAAATGGGATCAGGATCTTGAAGCCTTTCATTGAAAAATTGTAACAGGAGATGA	chr4	83815518	ENST00000504792.1,NR_034075,NR_034076,NR_034077	1757,1395,1370,1296	G	A	0.890137339702
TAGCTTATATTTTTTACTAAGGTGTCACCTTATAAGCATCTATAAATTGACTTCTTTTTCTTAGTTGTATGGCCAGGCAGTCCCCATTTTAGGAGTTGGCT	TAGCTTATATTTTTTACTAAGGTGTCACCTTATAAGCATCTATAAATTGAGTTCTTTTTCTTAGTTGTATGGCCAGGCAGTCCCCATTTTAGGAGTTGGCT	chr17	61896127	NM_007372,NM_203499	3443,3372	C	G	0.88999015313
GCCTTTGACAGATCCTTTGAGGTGAACCTGCGTGCGGTCATCCAGGTGTCGCAGATTGTGGCCAGGGGCTTAATAGCCCGGGGAGTCCCAGGGGCCATCGT	GCCTTTGACAGATCCTTTGAGGTGAACCTGCGTGCGGTCATCCAGGTGTCACAGATTGTGGCCAGGGGCTTAATAGCCCGGGGAGTCCCAGGGGCCATCGT	chr17	79994600	NM_001195218,NM_016286	354,360	G	A	0.889830440258
AGCTCTTCTCGCGGATCCAGTGTTCCGTTTCCAGCCCCCAATCTCAGAGCGGAGCCGACAGAGAGCAGGGAACCGGCATGGCCAAAGCCGCGGCGATCGGC	AGCTCTTCTCGCGGATCCAGTGTTCCGTTTCCAGCCCCCAATCTCAGAGCCGAGCCGACAGAGAGCAGGGAACCGGCATGGCCAAAGCCGCGGCGATCGGC	chr6	31783507	NM_005345	217	G	C	0.889755746141
GACACCAGACCACACTGAGGAATCAACAACTGATGACAAAACTACCAAAATAGCCTGCAAATCTCCACCACCAGAATCAATGGACACTCCAACAAGCACAA	GACACCAGACCACACTGAGGAATCAACAACTGATGACAAAACTACCAAAACAGCCTGCAAATCTCCACCACCAGAATCAATGGACACTCCAACAAGCACAA	chr10	129903802	NM_001145966,NM_002417	5417,6497	T	C	0.889673091849
CATGCCCCTCCCCCAGCTGCGTTTTTTTATAGTAGATTTTTAACAAAAAACGGGGAGAAATAATGCATTTCTGTGGATACAGTGCCCACCGCCCTCCTCCA	CATGCCCCTCCCCCAGCTGCGTTTTTTTATAGTAGATTTTTAACAAAAAATGGGGAGAAATAATGCATTTCTGTGGATACAGTGCCCACCGCCCTCCTCCA	chr19	35770292	NM_003367,NM_207291	1283,1082	C	T	0.889195746344
AAGCGAACATCAGATTTTCAAGCCAAGGGGCACGAGGAAGAAGGCACGGACGCCAGCCCTAGCTCCTGCGGATCTCTGCCCATCACCAACTCCTTCACCAA	AAGCGAACATCAGATTTTCAAGCCAAGGGGCACGAGGAAGAAGGCACGGATGCCAGCCCTAGCTCCTGCGGATCTCTGCCCATCACCAACTCCTTCACCAA	chr7	2969680	NM_032415	1933	C	T	0.889116815563
TTGGGTTGTGGGAACAGTTGACAGCGTTCTGAAAAGATGCCATTTGTTTCCTTCTGATCTCTCACTGAATAATGTTTACTGTACAGTCTTCCCAAGGTGAT	TTGGGTTGTGGGAACAGTTGACAGCGTTCTGAAAAGATGCCATTTGTTTCTTTCTGATCTCTCACTGAATAATGTTTACTGTACAGTCTTCCCAAGGTGAT	chr8	26269032	NM_004331	1888	C	T	0.888949897049
AGTGAGGGCCCTCTTATTCCAAGAACAAGTATTTGTTTCCAGTATGAAGTATCAGCAGTTCACAATCTTCAACCCACCCAGCCAAGTCTCATACGAAGATT	AGTGAGGGCCCTCTTATTCCAAGAACAAGTATTTGTTTCCAGTATGAAGTGTCAGCAGTTCACAATCTTCAACCCACCCAGCCAAGTCTCATACGAAGATT	chr21	26965205	NM_017446,NM_080794	854,854	A	G	0.887906837261
TGCCGGCTCAGAGAATACTATGACCAGACAGCTCAGATGTGCTGCAGCAAATGCTCGCCGGGCCAACATGCAAAAGTCTTCTGTACCAAGACCTCGGACAC	TGCCGGCTCAGAGAATACTATGACCAGACAGCTCAGATGTGCTGCAGCAAGTGCTCGCCGGGCCAACATGCAAAAGTCTTCTGTACCAAGACCTCGGACAC	chr1	12248942	NM_001066	257	A	G	0.887823529412
CATGTACAGCATGAGGGGCTGCCGAAGCCCCTCACCCTGAGATGGGAGCCGTCTTCCCAGTCCACCGTCCCCATCGTGGGCATTGTTGCTGGCCTGGCTGT	CATGTACAGCATGAGGGGCTGCCGAAGCCCCTCACCCTGAGATGGGAGCCATCTTCCCAGTCCACCGTCCCCATCGTGGGCATTGTTGCTGGCCTGGCTGT	chr6	31322996	NM_005514	954	G	A	0.887521426589
TGCACAGTCAAAGGCTATCAAATGCCTGCTGCTAATTCACCCTGTACACTTCCCAGTGGGGAAGCAGGAATCATTTGGGACAGCATATGTTTTGCCTTCCT	TGCACAGTCAAAGGCTATCAAATGCCTGCTGCTAATTCACCCTGTACACTACCCAGTGGGGAAGCAGGAATCATTTGGGACAGCATATGTTTTGCCTTCCT	chr18	10748603	NM_022068	4389	T	A	0.887118756567
CGGACCCACAGCGCCAAAAAACCATTCACGTGTATGGAATGTGGCAAAGCTTTTAAGTTTCCCACGTGTGTTAACCTTCACATGCGGATCCACACTGGAGA	CGGACCCACAGCGCCAAAAAACCATTCACGTGTATGGAATGTGGCAAAGCCTTTAAGTTTCCCACGTGTGTTAACCTTCACATGCGGATCCACACTGGAGA	chr19	9524185	NM_006631	2687	T	C	0.886165147576
CTGTGGGTCTGGTGGGCATCATTATTGGGACCATCTTCATCATCAAGGGATTGCGCAAAAGCAATGCAGCAGAACGCAGGGGGCCTCTGTAAGGCACATGG	CTGTGGGTCTGGTGGGCATCATTATTGGGACCATCTTCATCATCAAGGGAGTGCGCAAAAGCAATGCAGCAGAACGCAGGGGGCCTCTGTAAGGCACATGG	chr6	32411646	NM_019111	833	T	G	0.886086463352
TGATGGCACGAGGAAAGCCAGAAATTGTGGGAAGCAATTTAGACACACTGGTGAGCATAGGGCTGGATGAGAAGTTTCCACAGGACTACAGGCTGGCCCAG	TGATGGCACGAGGAAAGCCAGAAATTGTGGGAAGCAATTTAGACACACTGATGAGCATAGGGCTGGATGAGAAGTTTCCACAGGACTACAGGCTGGCCCAG	chr12	6635274	NM_014865	2435	G	A	0.885999994541
CTGAGGAGGTGAAGAGGAAGCTCCAGAAGGACCTGGAGGGCCTGAGCCAGCGGCACGAGGAGAAGGTGGCCGCCTACGACAAGCTGGAGAAGACCAAGACG	CTGAGGAGGTGAAGAGGAAGCTCCAGAAGGACCTGGAGGGCCTGAGCCAGTGGCACGAGGAGAAGGTGGCCGCCTACGACAAGCTGGAGAAGACCAAGACG	chr22	36688178	NM_002473	4429	C	T	0.885542090071
GAGTTTATGTTTGAATTTGATGAAGATGAGATGTTCTATGTGGATCTGGACAAGAAGGAGACCGTCTGGCATCTGGAGGAGTTTGGCCAAGCCTTTTCCTT	GAGTTTATGTTTGAATTTGATGAAGATGAGATGTTCTATGTGGATCTGGATAAGAAGGAGACCGTCTGGCATCTGGAGGAGTTTGGCCAAGCCTTTTCCTT	chr6	33037560	NM_001242524,NM_001242525,NM_033554	402,326,311	C	T	0.885391296027
AGAAGCACTATTTACACAAATATGCAAATGTGAAATAACCGATCTATAACGTGAAGGAGGCAGACATGAGCTGTACTACTCAGTATGCACCACAGAATAAG	AGAAGCACTATTTACACAAATATGCAAATGTGAAATAACCGATCTATAACATGAAGGAGGCAGACATGAGCTGTACTACTCAGTATGCACCACAGAATAAG	chr16	75204946	NM_153688	2102	G	A	0.884812779434
CTCCCCGGGGACGGAGACCTCCTCGTCCGGAACCGATTTGTTGGTGTTAACGCATCTGACATCAACTATTCAGCAGGCCGCTATGACCCCTCAGTTAAGCC	CTCCCCGGGGACGGAGACCTCCTCGTCCGGAACCGATTTGTTGGTGTTAATGCATCTGACATCAACTATTCAGCAGGCCGCTATGACCCCTCAGTTAAGCC	chr18	72914280	NM_175907	493	C	T	0.884679388896
TCTTGGATATAACCATGATCAGAGTGCCATGGCCACTACCCCACTGTTTGCTCTCCTGCAAATCAACTGCTTTTAATTTACACTTAAACAAATTGTTTTGA	TCTTGGATATAACCATGATCAGAGTGCCATGGCCACTACCCCACTGTTTGTTCTCCTGCAAATCAACTGCTTTTAATTTACACTTAAACAAATTGTTTTGA	chr15	65255472	NM_001127889,NM_001127890,NM_016630	1509,1608,1689	C	T	0.88467201144
AAGTTCCAGAAGAGTGAGCTAGAATTCAAGTTTAATCGGAAAGCCTTGGAGAGGCCATACACCTCGAAGCATTCCTGGGGGAAGACGTACGGGGAGCACAA	AAGTTCCAGAAGAGTGAGCTAGAATTCAAGTTTAATCGGAAAGCCTTGGACAGGCCATACACCTCGAAGCATTCCTGGGGGAAGACGTACGGGGAGCACAA	chr9	100823135	NM_018946	336	G	C	0.883906183945
TACCTGCATCCCGACATGTATGAGCGGGCGGTGCTTCGAAAGCCCCAGCAAAAAGCGTTCGGGGTGACTGTGGATCTCTGGAGCATTGGAGTGACCTTGTA	TACCTGCATCCCGACATGTATGAGCGGGCGGTGCTTCGAAAGCCCCAGCAGAAAGCGTTCGGGGTGACTGTGGATCTCTGGAGCATTGGAGTGACCTTGTA	chr1	206650065	NM_001193321,NM_001193322,NM_014002	1044,1163,1163	A	G	0.883822746503
GGCATTGTGGGTTGCTGGGCGGCCCGGTCTCGGAGAAGAGGGGAGAGTGGCGGGCCGCTGAATAAGCTTCCAAAATGATGCCCACACCAGTTATCCTATTG	GGCATTGTGGGTTGCTGGGCGGCCCGGTCTCGGAGAAGAGGGGAGAGTGGAGGGCCGCTGAATAAGCTTCCAAAATGATGCCCACACCAGTTATCCTATTG	chr2	73461483	NM_006429,NR_029402,NR_029403	120,120,120	C	A	0.883727785018
AGAAAGGACTAGCTGCTATAAAGTTTGAGGGAGCAATTTATAGGAAAGACGTCGGCTTTCGTGCCATAGCTTTCCTCCAGCAGCCCAGGAGTTTGACTTAC	AGAAAGGACTAGCTGCTATAAAGTTTGAGGGAGCAATTTATAGGAAAGACATCGGCTTTCGTGCCATAGCTTTCCTCCAGCAGCCCAGGAGTTTGACTTAC	chr21	34897113	NM_000819,NM_001136005,NM_001136006	1396,1572,1535	G	A	0.883723150047
CGGAGAGCTACAAGGACAGCGTCCAGGGTAGGGTGAGAGGGGGACCATGAGTGGCCCCTGTCCCTGGCCCCACAGACTCTGAGAAGCGAAGACCATGTCTC	CGGAGAGCTACAAGGACAGCGTCCAGGGTAGGGTGAGAGGGGGACCATGAATGGCCCCTGTCCCTGGCCCCACAGACTCTGAGAAGCGAAGACCATGTCTC	chr16	15818310	NM_001143979,NM_017668	2036,1322	G	A	0.883292500596
CATATTGGTATTCTAGTTGGCAATGTCTTACATTTATGTTAAGTTTGAGGGAATTGGTAGTTCAAGTATAAGTTAATTAAGGCCATTTTATTTCTAAGTGA	CATATTGGTATTCTAGTTGGCAATGTCTTACATTTATGTTAAGTTTGAGGAAATTGGTAGTTCAAGTATAAGTTAATTAAGGCCATTTTATTTCTAAGTGA	chr7	150322742	NM_001244071,NM_001244072,NM_024711	3200,3634,3424	G	A	0.883260644155
TTGAAACAGTTTTATACTTTCTGATATAGTACTTGAAATTCTTACCAGAAAATTACTTTGGAGTTTTGAAGCCTTTATTAATACTACTTTTAAAGAAGCAG	TTGAAACAGTTTTATACTTTCTGATATAGTACTTGAAATTCTTACCAGAAGATTACTTTGGAGTTTTGAAGCCTTTATTAATACTACTTTTAAAGAAGCAG	chr4	76568609	NM_012297,NM_203504,NM_203505	3619,3655,3754	A	G	0.883215189159
TGAGGCATCCGGGAGCTGGCGTAATGCCTGGCCGCAGTGTGTGTGTATCCGATACCCCACTCTGGAAGGAACCATCCAGTAAAGGTCTTTCAGAACCACTA	TGAGGCATCCGGGAGCTGGCGTAATGCCTGGCCGCAGTGTGTGTGTATCCCATACCCCACTCTGGAAGGAACCATCCAGTAAAGGTCTTTCAGAACCACTA	chr11	840251	NM_021128	346	G	C	0.882786534926
AAAGAGGAACGTTTTCAAAGTATTGCTGGTTTAAGTACAATGAAGACTAATTTAGAGTCCTTGAAACATGAAATGGCTTGGGCAGTGGTCAATGAAATTGA	AAAGAGGAACGTTTTCAAAGTATTGCTGGTTTAAGTACAATGAAGACTAACTTAGAGTCCTTGAAACATGAAATGGCTTGGGCAGTGGTCAATGAAATTGA	chr2	17902445	NM_001142286,NM_024624	1106,1019	T	C	0.882761363376
CCCACTGAACCCACCTTAGTTCCACATTTGGCTGCATCTTGAATTATGCCAACTCCAGACTTCTCCTTCTTTTTTGCCCTTGGCTCTTGACACTCTAAACC	CCCACTGAACCCACCTTAGTTCCACATTTGGCTGCATCTTGAATTATGCCGACTCCAGACTTCTCCTTCTTTTTTGCCCTTGGCTCTTGACACTCTAAACC	chr12	50523964	NM_147190	1560	A	G	0.88248461108
AATTCCTTAATTTTGGTAATTTTTATTCTTGGTCTTTTTGTTCTTGGAATCGCCAGCATACTCTATTACTATTTTTCAATGGAAGCAGCAAGTTTAAGTCT	AATTCCTTAATTTTGGTAATTTTTATTCTTGGTCTTTTTGTTCTTGGAATTGCCAGCATACTCTATTACTATTTTTCAATGGAAGCAGCAAGTTTAAGTCT	chr7	112424650	NM_022484	623	C	T	0.882278684755
ACCAGAACCTTCTGACATTTTCTCCTGCATTGTGACTCACGAAATTGACCGCTACACAGCAATTGCCTATTGGGTACCCCGGAACGCACTGCCCTCAGATC	ACCAGAACCTTCTGACATTTTCTCCTGCATTGTGACTCACGAAATTGACCACTACACAGCAATTGCCTATTGGGTACCCCGGAACGCACTGCCCTCAGATC	chr6	32917411	NM_006120	715	G	A	0.881679897592
ATACATTTGCCATGCAGTGACTGTGCTCGAAAGGTGAAATCAATGGTAAAGAAGCCTAGGATTTTATGGTATGAGAAACTGATCGCAGGATTTTCTGATCC	ATACATTTGCCATGCAGTGACTGTGCTCGAAAGGTGAAATCAATGGTAAAAAAGCCTAGGATTTTATGGTATGAGAAACTGATCGCAGGATTTTCTGATCC	chr1	224575018	NM_001115113,NM_025160	4651,4699	G	A	0.881594440651
GTGACAGATTTCTATCCAGGCCAGATCAAAGTCCGGTGGTTTCGGAATGATCAGGAGGAGACAGCCGGCGTTGTGTCCACCCCCCTTATTAGGAATGGTGA	GTGACAGATTTCTATCCAGGCCAGATCAAAGTCCGGTGGTTTCGGAATGACCAGGAGGAGACAGCCGGCGTTGTGTCCACCCCCCTTATTAGGAATGGTGA	chr6	32629904	NM_001243961,NM_002123	583,583	T	C	0.880913821969
CTAGCTCATACCTGTCTGATTCTGGTTCTACTGGGGAGCATACAAAATCCCTAGTCACACAGTATTTGAATGCCACTGGCAATCGCTGGTGCAGCTGGAGT	CTAGCTCATACCTGTCTGATTCTGGTTCTACTGGGGAGCATACAAAATCCTTAGTCACACAGTATTTGAATGCCACTGGCAATCGCTGGTGCAGCTGGAGT	chr11	62652779	NM_001012662,NM_001012664,NM_001013251,NM_002394,NR_037193	1513,1324,1101,1510,843	C	T	0.880764306198
TTAGCCTTATTCTAATATTTAGCTTTTAGATCTTTCATACACATTTTCACGTACTTTGCAATTGAGACCAGAAAGACTTGTAGGTCTTTCTGCAGAATGAG	TTAGCCTTATTCTAATATTTAGCTTTTAGATCTTTCATACACATTTTCACATACTTTGCAATTGAGACCAGAAAGACTTGTAGGTCTTTCTGCAGAATGAG	chr12	98943585	NM_001032283,NM_001032284	3609,3282	G	A	0.880557448643
TAGAACAAGAGCTTCTCTTTGTTGGATCTGAGACCGGAAAACTTCTGGCCATGAGAGAACTTGTTAAAAAGGGTTTCAATCCACCTGTTCTTGTTTTTGTT	TAGAACAAGAGCTTCTCTTTGTTGGATCTGAGACCGGAAAACTTCTGGCCGTGAGAGAACTTGTTAAAAAGGGTTTCAATCCACCTGTTCTTGTTTTTGTT	chr17	35984410	NM_007010	1251	A	G	0.880142528206
TTCGGGAAGGCATTTGTGGGAAGAAACACTCTGAGCAAGTCCCAGATATACTACAACTCAATGCAATCTTTAACATGTTGAATACCAAGAACTGCCCAAGT	TTCGGGAAGGCATTTGTGGGAAGAAACACTCTGAGCAAGTCCCAGATATATTACAACTCAATGCAATCTTTAACATGTTGAATACCAAGAACTGCCCAAGT	chr11	104900488	NM_001223,NM_001257118,NM_001257119,NM_033292,NM_033293	747,810,747,810,531	C	T	0.879683775727
TTGAAAGAGCTCTTCCAGACACCAATATGCACTGACAAGCCCACGACTCATGAGAAAACTACCAAAATAGCCTGCAGATCTCCACAACCAGACCCAGTGGG	TTGAAAGAGCTCTTCCAGACACCAATATGCACTGACAAGCCCACGACTCACGAGAAAACTACCAAAATAGCCTGCAGATCTCCACAACCAGACCCAGTGGG	chr10	129903465	NM_001145966,NM_002417	5754,6834	T	C	0.879583796641
ATGCTGAGTGGCGTTGGAGGCTTCGTGCTGGGGCTGATCTTCCTTGGGCTGGGCCTTATCATCCGTCAAAGGAGTCAGAAAGGGCTTCTGCACTGACTCCT	ATGCTGAGTGGCGTTGGAGGCTTCGTGCTGGGGCTGATCTTCCTTGGGCTTGGCCTTATCATCCGTCAAAGGAGTCAGAAAGGGCTTCTGCACTGACTCCT	chr6	32629155	NM_002123	823	G	T	0.879414947103
AGGGGTAGTGGCGAGTCTGCCCCCAGCGACACCGATGCCTCCTCGGAAGTCGAGAGACCAGGGCCTGGCCAGATTCTCCCTGCAGAACCTCTAGACGATTC	AGGGGTAGTGGCGAGTCTGCCCCCAGCGACACCGATGCCTCCTCGGAAGTTGAGAGACCAGGGCCTGGCCAGATTCTCCCTGCAGAACCTCTAGACGATTC	chr7	97863145	NM_015395	1465	C	T	0.87883413864
GCCTACCAGCGAAAGTGCATTCAGTCCATCCTGAAAGAGGAGGGTGAACATATAAGGGAAATGGTGAAGCAAATCAATGATATCCGCAATCATGTAAACTT	GCCTACCAGCGAAAGTGCATTCAGTCCATCCTGAAAGAGGAGGGTGAACACATAAGGGAAATGGTGAAGCAAATCAATGATATCCGCAATCATGTAAACTT	chr17	5289580	NM_002532	2261	T	C	0.878439888325
CCAAGTGGGATGCCTGGAATGAGCTGAAAGGGACTTCCAAGGAAGATGCCATGAAAGCTTACATCAACAAAGTAGAAGAGCTAAAGAAAAAATACGGGATA	CCAAGTGGGATGCCTGGAATGAGCTGAAAGGGACTTCCAAGGAAGATGCCGTGAAAGCTTACATCAACAAAGTAGAAGAGCTAAAGAAAAAATACGGGATA	chr2	120129841	NM_001079862,NM_001079863,NM_001178017,NM_001178041,NM_001178042,NM_001178043,NM_020548	335,459,478,412,367,316,397	A	G	0.878222867294
GCTGTTGCTGGGGAATATGACTAACCCTTTTGAAGCTACTAATTTTATGTCGAGCTTTAAAGTCCATAATTGTTATCTTCAGAAAATATTATTTGACCTAC	GCTGTTGCTGGGGAATATGACTAACCCTTTTGAAGCTACTAATTTTATGTTGAGCTTTAAAGTCCATAATTGTTATCTTCAGAAAATATTATTTGACCTAC	chr12	124499882	NM_001204298,NM_152437	4168,4220	C	T	0.877383129263
TCAGGAGGCGGCCTGGACCCTGCTGGAACCGGAGCTGAAGACCATACCCCTGACCCCTGTTGAGATCCAAGATTTGGAGCTAGCCACTGGCTACAAAGTGT	TCAGGAGGCGGCCTGGACCCTGCTGGAACCGGAGCTGAAGACCATACCCCCGACCCCTGTTGAGATCCAAGATTTGGAGCTAGCCACTGGCTACAAAGTGT	chr19	14153293	NM_004843	696	T	C	0.877328667942
TCAACTGCAAGTCCAGCCAGAGTGTTTTATACAGCTCCAACAATAAGAACTACTTAGCTTGGTACCAGCAGAAACCAGGACAGCCTCCTAAGCTGCTCATT	TCAACTGCAAGTCCAGCCAGAGTGTTTTATACAGCTCCAACAATAAGAACAACTTAGCTTGGTACCAGCAGAAACCAGGACAGCCTCCTAAGCTGCTCATT	chr2	89185478	ENST00000390243.2	347	T	A	0.877179175599
TACATTGCTGCAGAAGGTGATCAGGAGGTTTTAGACAGCGTGTGCCAAGCAGATGAGAATTCAGATGGCAGGCAGCAGATTCTGAGTTTGGGCATGGACCT	TACATTGCTGCAGAAGGTGATCAGGAGGTTTTAGACAGCGTGTGCCAAGCGGATGAGAATTCAGATGGCAGGCAGCAGATTCTGAGTTTGGGCATGGACCT	chr13	20224387	NM_017520	1664	A	G	0.877106003752
ACCCCAAGAGGAAGTTTTCTGAAATAAGATTTAAAAACAAAACAAAAAAAACACTTAATATTTCAGACTGTTACAGGAAACACCCTTTAGTCTGTCAGTTG	ACCCCAAGAGGAAGTTTTCTGAAATAAGATTTAAAAACAAAACAAAAAAACCACTTAATATTTCAGACTGTTACAGGAAACACCCTTTAGTCTGTCAGTTG	chr3	14184074	NM_024334	2236	A	C	0.877027816793
ATTGACCACAGCTTTGCAGTGGAATGGATGCAGGATTTTGAGGCTTTCCAAGATGCCTTGAATCAAGAGACTACATACGTCAGTAACCTGACTCGTTCAAT	ATTGACCACAGCTTTGCAGTGGAATGGATGCAGGATTTTGAGGCTTTCCACGATGCCTTGAATCAAGAGACTACATACGTCAGTAACCTGACTCGTTCAAT	chr2	27861811	NM_001145047,NM_001145048,NM_001145049,NM_007266,NR_026735	654,586,479,693,586	A	C	0.876589319193
ATTAGCTATGCCATCATGTTTCTATATATTTCCCTAGCCTTGGGGCACATGAAAAGCTGTCGCAGGCTTCTGGTGGATTCGAAGGTCTCACTAGGCATCGC	ATTAGCTATGCCATCATGTTTCTATATATTTCCCTAGCCTTGGGGCACATCAAAAGCTGTCGCAGGCTTCTGGTGGATTCGAAGGTCTCACTAGGCATCGC	chr18	21124945	NM_000271	2200	G	C	0.876502325581
GTACCTGCTCACAGGAGGAGACAGAGGAGTGGTCGTGGTCCGGCAGGTGTCGGACCTCAAGCAGCTCTTTGCCTATCCAGGATGTGACGCTGGAATCCGGG	GTACCTGCTCACAGGAGGAGACAGAGGAGTGGTCGTGGTCCGGCAGGTGTTGGACCTCAAGCAGCTCTTTGCCTATCCAGGATGTGACGCTGGAATCCGGG	chr4	151199080	NM_001199282,NM_006726	8675,8670	C	T	0.876191895585
GTAGCTATGTGCTGCTGCTGCTCAAGAGCTGGATCCATACAGGTTGTGTGTCATCTGTCCTCTTGAGGTTCAGGAGATTCTAAATTGAATATTCCACGGTT	GTAGCTATGTGCTGCTGCTGCTCAAGAGCTGGATCCATACAGGTTGTGTGCCATCTGTCCTCTTGAGGTTCAGGAGATTCTAAATTGAATATTCCACGGTT	chr10	5807608	NM_001115156,NM_001494	1855,1990	T	C	0.876136179008
AAGGAGACGCTGGGGAGGGAGAGAACTAATGTTTCTCGTGCTTTGTGATCTGTTCAGTGTCACTCTGTACCCTCAACATATATCCCTTGTGCGATAAAAAA	AAGGAGACGCTGGGGAGGGAGAGAACTAATGTTTCTCGTGCTTTGTGATCCGTTCAGTGTCACTCTGTACCCTCAACATATATCCCTTGTGCGATAAAAAA	chr20	43535101	NM_003404,NM_139323	1045,950	T	C	0.875997100191
AAGAATCCTGTCCGGATATTTGTGAACAGCAACACAGATGTGGCTCCCTTCCTGCGGCAGGAGTTCATCCGGATCCGGCCTAATCGTGAAGGAGACCGGGA	AAGAATCCTGTCCGGATATTTGTGAACAGCAACACAGATGTGGCTCCCTTTCTGCGGCAGGAGTTCATCCGGATCCGGCCTAATCGTGAAGGAGACCGGGA	chr20	47850182	NM_017895	1363	C	T	0.875953585036
GTGGCTTGTCCCTTTTGTCCAACAAAGCATTATATTTTTAAGAATGGCAGACCTGTTTGCTGAAGTGTTCATAAGATAACAATAGGCTTGAATCTCCAATT	GTGGCTTGTCCCTTTTGTCCAACAAAGCATTATATTTTTAAGAATGGCAGTCCTGTTTGCTGAAGTGTTCATAAGATAACAATAGGCTTGAATCTCCAATT	chr16	85956044	NM_002163	2494	A	T	0.875866205089
CACATCAAGGAACTAGAGAAGAACAAGTCCCAGATGTCTGGGGTTGAAGCTGCTGCATCTGACCCCTCAGAGAAGGTCAAGAAGATCATGAACCAGGTGTT	CACATCAAGGAACTAGAGAAGAACAAGTCCCAGATGTCTGGGGTTGAAGCGGCTGCATCTGACCCCTCAGAGAAGGTCAAGAAGATCATGAACCAGGTGTT	chr9	115933885	NM_015258	2752	T	G	0.875764209313
TACATAGGTGATTTGTACCTCAGAGTATTTTTTAAAGGATTCTTTCCAAGCGAGATTTAATTATAAGGTAGTACCTAATTTGTTCAATGTATAACATTCTC	TACATAGGTGATTTGTACCTCAGAGTATTTTTTAAAGGATTCTTTCCAAGAGAGATTTAATTATAAGGTAGTACCTAATTTGTTCAATGTATAACATTCTC	chr15	64364996	NM_001014812,NM_032231	807,857	C	A	0.875480234277
GCAAAAGCCAATTTGTAAGTTATGAAATGCAACGAAATCTTAGTTTAGAAAATGCTAAGACATCGGTTCTATTGCTTAATAAAGTTGATTTACTCTGGGAC	GCAAAAGCCAATTTGTAAGTTATGAAATGCAACGAAATCTTAGTTTAGAACATGCTAAGACATCGGTTCTATTGCTTAATAAAGTTGATTTACTCTGGGAC	chr4	38776491	NM_001017388,NM_001195106,NM_001195107,NM_001195108,NM_030956	853,1170,1042,1073,1359	A	C	0.875469578994
AGAAGACCAGCAAAAAGTTCAAGTTCTTCAAGTTCAAGGGCTTTGGGAGTCTCTCCAACCTCCCTCGGTCCTTCACTCTGAGACGATCCTCAGCTTCCATC	AGAAGACCAGCAAAAAGTTCAAGTTCTTCAAGTTCAAGGGCTTTGGGAGTTTCTCCAACCTCCCTCGGTCCTTCACTCTGAGACGATCCTCAGCTTCCATC	chr9	130536717	NM_170600	209	C	T	0.875417446524
ATGGAAAGCCTGTATGGACCGGGCAGTGAGGGCACGCCTCCCAGCCTGGAAGACTGTGACGCCGGCTGCCTGCCCGCCGAGGAGGTGGACGTGCTGCTACA	ATGGAAAGCCTGTATGGACCGGGCAGTGAGGGCACGCCTCCCAGCCTGGATGACTGTGACGCCGGCTGCCTGCCCGCCGAGGAGGTGGACGTGCTGCTACA	chr19	1074000	NM_001258328,NM_012292	928,1017	A	T	0.875350290466
ATCAAGCAGCTTTCTCGCTTTGCTGGAGCTTCAATTAAGATTGCTCCAGCGGAAGCACCAGATGCTAAAGTGAGGATGGTGATTATCACTGGACCACCAGA	ATCAAGCAGCTTTCTCGCTTTGCTGGAGCTTCAATTAAGATTGCTCCAGCAGAAGCACCAGATGCTAAAGTGAGGATGGTGATTATCACTGGACCACCAGA	chr7	23357321	NM_006547	1598	G	A	0.875023820537
GCCCACAGCTCCTGGAGCCCCACAGGAGCACGTGAATTGCCTCTGCTTACGTTCAGGCCCTGTCCTAAACCCAGCCGTCTAGCACCCAGTGATCCCATGCC	GCCCACAGCTCCTGGAGCCCCACAGGAGCACGTGAATTGCCTCTGCTTACATTCAGGCCCTGTCCTAAACCCAGCCGTCTAGCACCCAGTGATCCCATGCC	chr17	3577146	NM_001204519,NM_001204520,NM_002561,NM_175080	1681,1612,1684,1609	G	A	0.874693748481
GTGTGGGTGACTCCTCCGTTCCTTGGGTCCCGTCGTCTGTGATACTGCAGCGCAGCCATGGCAGAACCGCAGCCCCCGTCCGGCGGCCTCACGGACGAGGC	GTGTGGGTGACTCCTCCGTTCCTTGGGTCCCGTCGTCTGTGATACTGCAGTGCAGCCATGGCAGAACCGCAGCCCCCGTCCGGCGGCCTCACGGACGAGGC	chr6	38670837	NM_006708	116	C	T	0.87413569752
AAGAACTCTGACTGCAGAACTGCCGCTCTCAGTGGACAGGGCATCTGTTACCCTGAGACCTGTGGCAGACACGTCTTGTTTTCATTTGATTTTTGTTAAGA	AAGAACTCTGACTGCAGAACTGCCGCTCTCAGTGGACAGGGCATCTGTTATCCTGAGACCTGTGGCAGACACGTCTTGTTTTCATTTGATTTTTGTTAAGA	chr17	72765215	NM_004252	1732	C	T	0.874102706454
TGTGGGGTGCGCCTGAGCGGGGAAGCCCGCAAACAGGTGGAGGTCTTCAGACAGAATCTTTTCCAGGAGGCTGAGGAATTCCTCTACAGATTCTTGCCACA	TGTGGGGTGCGCCTGAGCGGGGAAGCCCGCAAACAGGTGGAGGTCTTCAGGCAGAATCTTTTCCAGGAGGCTGAGGAATTCCTCTACAGATTCTTGCCACA	chr14	24615435	NM_002818	128	A	G	0.873791133748
GGGAGCACAAGGAAACTGAAGAGACTGAAAAAGAAGAGAGTTTGTAGCTGAAAAAGAATAGGGATAGCAAGGAAACCCAGAACTGCATTCCCCTAAGTGGG	GGGAGCACAAGGAAACTGAAGAGACTGAAAAAGAAGAGAGTTTGTAGCTGCAAAAGAATAGGGATAGCAAGGAAACCCAGAACTGCATTCCCCTAAGTGGG	chr12	46581309	NM_001077484,NM_030674	3677,4016	A	C	0.873572859941
CCATCAGCAGGCTCCAGTTGAACACTAGTCTGTGTAACTTTAAACATCTAGCAGTAAATACTTGCAGTTGTGATATAAAGGACCCTGTTTCTGTAGAAAAG	CCATCAGCAGGCTCCAGTTGAACACTAGTCTGTGTAACTTTAAACATCTAACAGTAAATACTTGCAGTTGTGATATAAAGGACCCTGTTTCTGTAGAAAAG	chr5	179155809	NM_001024649,NM_001746	2067,2120	G	A	0.873299581856
ATGGTGAGAAAAATGTAAAATCCTACAGTGAAATGAGCAGCCCTTACAGTATTGTTACCACCAAGGGCAGGTAGGTATTAGTGTTTGAAAAAGCTGGTCTT	ATGGTGAGAAAAATGTAAAATCCTACAGTGAAATGAGCAGCCCTTACAGTGTTGTTACCACCAAGGGCAGGTAGGTATTAGTGTTTGAAAAAGCTGGTCTT	chr6	410513	NM_001195286,NM_002460,NR_046000	4394,4397,4528	A	G	0.873274921814
AGTACACGGAAGCAGAACCGGAAACACCCAGGAACTGTTCAGAAATCTCAGAAGAAATCTGCTTCTCTTCGATGGAAAGATATAATTAACGATCAAAGAGC	AGTACACGGAAGCAGAACCGGAAACACCCAGGAACTGTTCAGAAATCTCAAAAGAAATCTGCTTCTCTTCGATGGAAAGATATAATTAACGATCAAAGAGC	chr12	121138393	NM_014730	5075	G	A	0.87305593984
TTCGCACTTGATTTTCAATATTTTATAGTAAGAAATGACAAACTGCTTTGTTTCATTTCATAAACAAACTCTGCATTTAGATAACTATTAAAGGTTGTTAA	TTCGCACTTGATTTTCAATATTTTATAGTAAGAAATGACAAACTGCTTTGGTTCATTTCATAAACAAACTCTGCATTTAGATAACTATTAAAGGTTGTTAA	chr6	109688538	NM_001142401,NM_001142402,NM_001142403,NM_001142404,NM_006016	2252,2234,1695,1599,2291	T	G	0.87283112722
TTATCACTCTTCTGTGATGCCTGCTTATGCCTGCCCAGAATTCCCAGCTGCCTGTGTCAGCTTGTCCCCCTGAGATCAAAGTCCTACAGTGGCTGTCACGC	TTATCACTCTTCTGTGATGCCTGCTTATGCCTGCCCAGAATTCCCAGCTGTCTGTGTCAGCTTGTCCCCCTGAGATCAAAGTCCTACAGTGGCTGTCACGC	chr6	32627934	NM_001243961,NM_002123	971,947	C	T	0.8719785008
AATGGAAAGAATGTGGGATTTGGAGTCAGACAAGCCTGAGTCCAGTTCCCCGTTTAGAACTCATTAGCTGTGTGACTCTGGGTGAGTCCCTTAACCCCTCT	AATGGAAAGAATGTGGGATTTGGAGTCAGACAAGCCTGAGTCCAGTTCCCTGTTTAGAACTCATTAGCTGTGTGACTCTGGGTGAGTCCCTTAACCCCTCT	chr1	55317685	NM_014762	1901	C	T	0.871721996304
GCGTTGAGACATTTGTACGTGCTGGTCAACCTTTGTGAGAAGCCGTATCCGCTTCACAGGATAAAATTGTCCATGGACCACGTGTGCCTTGGTCACTACTG	GCGTTGAGACATTTGTACGTGCTGGTCAACCTTTGTGAGAAGCCGTATCCACTTCACAGGATAAAATTGTCCATGGACCACGTGTGCCTTGGTCACTACTG	chr14	93170993	NM_001008530,NM_005606	1612,1494	G	A	0.871700401639
GGCTGTTTACAAATCACGTGTCCATCGAGCACGTCTGAAACCCCTGGTAGCCCCGACTTCTTTTTAATTAAAATAAGGTAAGCCCTTCAATTTGTTTCTTC	GGCTGTTTACAAATCACGTGTCCATCGAGCACGTCTGAAACCCCTGGTAGTCCCGACTTCTTTTTAATTAAAATAAGGTAAGCCCTTCAATTTGTTTCTTC	chrX	2659232	NM_001122898,NM_002414	1071,1119	C	T	0.871150908091
GTCTTGGCCACACTGCAACAGCTGGAGCCAGTTACTGGGCAGGTGTCTGTACTGGTGATGTGTCACACTCGGGAGTTGGCTTTTCAGATCAGCAAGGAATA	GTCTTGGCCACACTGCAACAGCTGGAGCCAGTTACTGGGCAGGTGTCTGTGCTGGTGATGTGTCACACTCGGGAGTTGGCTTTTCAGATCAGCAAGGAATA	chr6	31506624	NM_004640,NM_080598,NR_037853	1006,876,1151	A	G	0.871020782565
ACAGTTGGCCTCCACCGTTTCTGCCCCACAGAAAACGTAGCAAAGATCAACCGAGAGGTGCTGCATTCCTACCTGAGGAACTACTACACTCCCGACCGCAT	ACAGTTGGCCTCCACCGTTTCTGCCCCACAGAAAACGTAGCAAAGATCAATCGAGAGGTGCTGCATTCCTACCTGAGGAACTACTACACTCCCGACCGCAT	chr9	139311471	NM_015160	707	C	T	0.870725148891
TGGTGGCTTCGCTGAGGCAGTGGTGGCCGCACTATACCGTTAGAAACTCAATTTCCCGGAGGTTGTGAGGCCCTTTGAGGCGAAATCGCTCTGGGCGTGAA	TGGTGGCTTCGCTGAGGCAGTGGTGGCCGCACTATACCGTTAGAAACTCAGTTTCCCGGAGGTTGTGAGGCCCTTTGAGGCGAAATCGCTCTGGGCGTGAA	chr9	19102828	NM_017645	75	A	G	0.870616361599
TGCACTTTTAAAAAAATAATTGGTTGACTTAATATATTTGCTTTTTTTCTCACCTGCACTTAGAGGAAATTTGAACAAGTTGGAAAAAAACAATTTTTGTT	TGCACTTTTAAAAAAATAATTGGTTGACTTAATATATTTGCTTTTTTTCTTACCTGCACTTAGAGGAAATTTGAACAAGTTGGAAAAAAACAATTTTTGTT	chr8	26515138	NM_001197293,NM_001244604,NM_001386	4083,3725,4066	C	T	0.870292626291
AACTTGCCCCTGGAACGCGACGCCGAGAGCTTCCTACTGAAGAGCCCCATCGCGCCCTGTAGCCTGGACAAGAGAGTCATCCTCATTTTCCACTGTGAATT	AACTTGCCCCTGGAACGCGACGCCGAGAGCTTCCTACTGAAGAGCCCCATTGCGCCCTGTAGCCTGGACAAGAGAGTCATCCTCATTTTCCACTGTGAATT	chr20	3784110	NM_004358,NM_021872,NM_021873	2152,2071,2194	C	T	0.870081974776
CGACTACACCAGCTGGGAAACAATTCTGTGTTCACCCTCACCCTGCAGGCTGGCCTCTCAGCCATCAAGACACCACAGTGCTACAAGGAGGACGGCAGCTC	CGACTACACCAGCTGGGAAACAATTCTGTGTTCACCCTCACCCTGCAGGCCGGCCTCTCAGCCATCAAGACACCACAGTGCTACAAGGAGGACGGCAGCTC	chr4	1330759	NM_001017405,NM_005882	906,783	T	C	0.869592051135
AACCTAGTGGATGTGATCTTGGAACTTCCATGATTATCCACTTAAAGATCAAAGTATTATATGCTGTGTGCTTTTTAGGTGTTTGTTAGTACTGTGAAGGC	AACCTAGTGGATGTGATCTTGGAACTTCCATGATTATCCACTTAAAGATCGAAGTATTATATGCTGTGTGCTTTTTAGGTGTTTGTTAGTACTGTGAAGGC	chr16	57286941	NM_012106	1496	A	G	0.86944232134
ATCTTCAGCATTTTCCAGCCCTATAGCCACCCCAAGTGTGGATATGCCTCTTCGATTGCTCCGTACTCTAACATCTAGCTGGCTTCCCTGTCTATTGCCTT	ATCTTCAGCATTTTCCAGCCCTATAGCCACCCCAAGTGTGGATATGCCTCCTCGATTGCTCCGTACTCTAACATCTAGCTGGCTTCCCTGTCTATTGCCTT	chr6	32412580	NM_019111	1037	T	C	0.869093072339
TCAGTTGGTGCTTCCAGACACCAAGGGCCATTGTGAATCCCATCCTGGAAGGGAAGGTGCATCGCCATCTACAGGAGCAGAAGAATGGACTTGCTAAATGA	TCAGTTGGTGCTTCCAGACACCAAGGGCCATTGTGAATCCCATCCTGGAATGGAAGGTGCATCGCCATCTACAGGAGCAGAAGAATGGACTTGCTAAATGA	chr6	32610556	NM_002122	836	G	T	0.869070344188
GGGGCCCGGTCCTGCCTGTCAGCTCCAGGTCCTGGAGCCACGTCCAGCACAGAGTGGACGGATTCACCGTGGCCGACTCTTTTCCCTGCTTTGGTTTGTTT	GGGGCCCGGTCCTGCCTGTCAGCTCCAGGTCCTGGAGCCACGTCCAGCACTGAGTGGACGGATTCACCGTGGCCGACTCTTTTCCCTGCTTTGGTTTGTTT	chr19	542009	NM_004359	1367	A	T	0.867837639783
GGGGCCTTCTACAGTGACGGGGAGATCAGCATTTGCATGGAACACATGGACGGCGGCTCCCTGGACCAGGTGCTGAAAGAGGCCAAGAGGATTCCCGAGGA	GGGGCCTTCTACAGTGACGGGGAGATCAGCATTTGCATGGAACACATGGATGGCGGCTCCCTGGACCAGGTGCTGAAAGAGGCCAAGAGGATTCCCGAGGA	chr19	4102449	NM_030662	707	C	T	0.86780511098
AGCAAGAATAAGGGCAAAAAATCCTGTTGGCTTAACGTCACTGTTCCACCCGGTGTAATATCTCTCATGACAGTGACACCAAGGGAAGTTGACTAAGTCAC	AGCAAGAATAAGGGCAAAAAATCCTGTTGGCTTAACGTCACTGTTCCACCTGGTGTAATATCTCTCATGACAGTGACACCAAGGGAAGTTGACTAAGTCAC	chr1	154556266	NM_001025107,NM_001111,NM_001193495,NM_015840,NM_015841	4808,4939,4977,4861,4804	C	T	0.867605622563
ACCGTTTTATGATTTTTTAAAAAGTAAAAGTTCTAAAATGAAGTCACACAGGACAATTATTCTTATGCCTAAGTTAACAGTGGATAAAAGACTTTTCTGTA	ACCGTTTTATGATTTTTTAAAAAGTAAAAGTTCTAAAATGAAGTCACACAAGACAATTATTCTTATGCCTAAGTTAACAGTGGATAAAAGACTTTTCTGTA	chr1	220142023	NM_004446	4934	G	A	0.867453271315
GGACACTTGGGGATTATCTGTCATTCAAGATCCTTCCTTCAACCCCAAGGTCAGCTCCCATCTCATTTCCAGAAAGGCTCATACCTGGCTTGCAGGGAAGC	GGACACTTGGGGATTATCTGTCATTCAAGATCCTTCCTTCAACCCCAAGGCCAGCTCCCATCTCATTTCCAGAAAGGCTCATACCTGGCTTGCAGGGAAGC	chr1	55316322	NM_014762	3264	T	C	0.867275970255
AACAGGTTACTGATGCATCACATCAGAGATTGTTTACCAGAGTTGAAAACAAGAATAAATGTTCTAGCTGCTCAGTATCAGTCTCTTCTAAATAGCTACGG	AACAGGTTACTGATGCATCACATCAGAGATTGTTTACCAGAGTTGAAAACGAGAATAAATGTTCTAGCTGCTCAGTATCAGTCTCTTCTAAATAGCTACGG	chr12	32875406	NM_005690,NM_012062,NM_012063	1079,1079,1079	A	G	0.867066625656
AGGAAATGGTTAGAATATAAATTGCTAAAGCCATCATGATTTTGGCCACAGATGAAAATATGAACACTGGAAATGAGCGCCATTTAAATGAGATGCTGTAT	AGGAAATGGTTAGAATATAAATTGCTAAAGCCATCATGATTTTGGCCACAAATGAAAATATGAACACTGGAAATGAGCGCCATTTAAATGAGATGCTGTAT	chr1	67875203	NM_001018067,NM_001018068,NM_001018069,NM_015640	5054,5036,5009,4991	G	A	0.86704880471
GCTGTCTGTTTCCGCTCTAAGGAAACTCAGAGCGTGTGGACCCCAAACAAGTCTGCGCAAAATTTGTCGAGGAGGTTTGCCGCGGCAGAAAAGTTTTCTTC	GCTGTCTGTTTCCGCTCTAAGGAAACTCAGAGCGTGTGGACCCCAAACAAATCTGCGCAAAATTTGTCGAGGAGGTTTGCCGCGGCAGAAAAGTTTTCTTC	chr15	40886553	NM_144508,NM_170589	107,107	G	A	0.8664387692
TGCAGAAACTTATTAATGAAATCCATTTAAACTATACTTACACAACATTTTGGGAGGCCCTGCTGGTAAAATTATATATGGATGCAGAAGTATTGCAAGAG	TGCAGAAACTTATTAATGAAATCCATTTAAACTATACTTACACAACATTTCGGGAGGCCCTGCTGGTAAAATTATATATGGATGCAGAAGTATTGCAAGAG	chr16	15959978	NM_144600	1849	T	C	0.866356196986
GGGGTACCAATACGAGTTCCCATAGGGGCTGCTCCCTCAAAAAGGGAGGGGACAGATGGGGAGCTTTTCTTACCTATTCAAGGAATACGTGCCTTTTTCTT	GGGGTACCAATACGAGTTCCCATAGGGGCTGCTCCCTCAAAAAGGGAGGGTACAGATGGGGAGCTTTTCTTACCTATTCAAGGAATACGTGCCTTTTTCTT	chr7	98992253	NM_005720	1380	G	T	0.865907992802
TCAGCCATCAATGAACTCATGCAGATGAGATTGAGGTCTGGGGGCACTGAGGGTCTCTTGGCTGAAAAATTGGAGGCTTTGATCACTCAGACTCGAGCCAA	TCAGCCATCAATGAACTCATGCAGATGAGATTGAGGTCTGGGGGCACTGAAGGTCTCTTGGCTGAAAAATTGGAGGCTTTGATCACTCAGACTCGAGCCAA	chr17	74056413	NM_001260502,NM_014230,NR_048541	734,848,744	G	A	0.865452626121
GACACACTAGTTGCCCTCCGCCAGCAGCTGGAAGAAGTCAAAGCGATTAATTTACAGATGTTTCACAAAGCTCAGAATGCAGAGAGCAGTTTGCAGCAGAA	GACACACTAGTTGCCCTCCGCCAGCAGCTGGAAGAAGTCAAAGCGATTAACTTACAGATGTTTCACAAAGCTCAGAATGCAGAGAGCAGTTTGCAGCAGAA	chr5	179020622	NM_001040451,NM_001040452,NM_025158	1412,1223,1398	T	C	0.865182991875
ACACCGTGGGCACGCCCGCCTTCATGGCACCCGAGTCGCTCTCTGAGACCCGCAAGATCTTCTCTGGGAAGGCCTTGGATGTTTGGGCCATGGGTGTGACA	ACACCGTGGGCACGCCCGCCTTCATGGCACCCGAGTCGCTCTCTGAGACCTGCAAGATCTTCTCTGGGAAGGCCTTGGATGTTTGGGCCATGGGTGTGACA	chr12	121691096	NM_006549,NM_153499,NM_153500,NM_172214,NM_172215,NM_172216,NM_172226	1916,1916,1916,1916,1916,1916,1262	C	T	0.865057935389
TTCCTCTTTAAATGAACAAGTAACCACATCTCAGGCGGCAGTGAAGTCCAGATAGTTTTGCAGATTGTTTTGCTACTTTTTCATATGGTATATGTTTCTGA	TTCCTCTTTAAATGAACAAGTAACCACATCTCAGGCGGCAGTGAAGTCCACATAGTTTTGCAGATTGTTTTGCTACTTTTTCATATGGTATATGTTTCTGA	chr22	43193510	NM_001142293,NM_014570	1723,1855	G	C	0.865018326049
TGGGTGAACGGCTGTTTCCTCTTATTCAAGCCATGCACCCTACTCTTGCTGGTAAAATCACTGGCATGTTGTTGGAGATTGATAATTCAGAACTTCTTCAT	TGGGTGAACGGCTGTTTCCTCTTATTCAAGCCATGCACCCTACTCTTGCTAGTAAAATCACTGGCATGTTGTTGGAGATTGATAATTCAGAACTTCTTCAT	chr8	101717237	NM_002568	2239	G	A	0.86500181395
TCTTGCTTCCTTGTGTTCCCACCCTTGGCACTGCCACCCACCCCTCAATTCAGGCAACAATGAAATTAATGGATACCGTCTGCCCTTGGCCCAGAATTGTT	TCTTGCTTCCTTGTGTTCCCACCCTTGGCACTGCCACCCACCCCTCAATTAAGGCAACAATGAAATTAATGGATACCGTCTGCCCTTGGCCCAGAATTGTT	chr6	32611275	NM_002122	1388	C	A	0.864805273527
AAAACCCTAAAGCATTAGTTGCTCAAACTTTGTTCGACATCAGGGAATTTGTATTGGAGAAAAACCCTGCAAATGTAATAAATATGGAAAAACATTTTTTC	AAAACCCTAAAGCATTAGTTGCTCAAACTTTGTTCGACATCAGGGAATTTATATTGGAGAAAAACCCTGCAAATGTAATAAATATGGAAAAACATTTTTTC	chr7	64865280	NM_007139,NM_152626	2269,2396	G	A	0.864537706008
TGTGACCCCTGTTCCCATGCTGACCTGTGTTTCCTCCCCAGTCATCTTTCTTGTTCCAGAGAGGTGGGGCTGGATGTCTCCATCTCTGTCTCAACTTTACG	TGTGACCCCTGTTCCCATGCTGACCTGTGTTTCCTCCCCAGTCATCTTTCCTGTTCCAGAGAGGTGGGGCTGGATGTCTCCATCTCTGTCTCAACTTTACG	chr6	31321856	NM_005514	1365	T	C	0.864054161642
TTATTAAGAAACGATGCAAATCCAGGGATCCGTGATAAGCAAGGATACAACGCAGTTCATTATTCAGCTGCTTATGGTCACCGTCTATGTCTTCAGCTGAT	TTATTAAGAAACGATGCAAATCCAGGGATCCGTGATAAGCAAGGATACAATGCAGTTCATTATTCAGCTGCTTATGGTCACCGTCTATGTCTTCAGCTGAT	chr3	15737689	NM_001195098,NM_001195099,NM_015199	1708,1399,1664	C	T	0.864039356371
CACTCCCCCTGCCCGGGCCCCCTGCCCGCTCGCGGACAGATTTTTTATCCCTGGGATCATGAGCGTCCGGTCTTGCCCACAGGGCCTGTGCTGCGACGCAC	CACTCCCCCTGCCCGGGCCCCCTGCCCGCTCGCGGACAGATTTTTTATCCTTGGGATCATGAGCGTCCGGTCTTGCCCACAGGGCCTGTGCTGCGACGCAC	chr11	644325	NM_021008	2616	C	T	0.863985199917
CGAGCAGACACACTGATCTGAACATCTGGCCCAAGTGAAGCATGGCATATAGTGCCCTTGGAAGAAAATTAGGCCTCAAATGACAGTAGCATTGAAGTGTT	CGAGCAGACACACTGATCTGAACATCTGGCCCAAGTGAAGCATGGCATATGGTGCCCTTGGAAGAAAATTAGGCCTCAAATGACAGTAGCATTGAAGTGTT	chr4	183812094	NM_001012732,NM_001921	1192,1169	A	G	0.863911613277
ATGCCTCCTGCCATGTACAGTTTTTCATGTTTTACCTCTGTAGTTTCAAATTGGGATTCGCAGAGGCATTTTTGGAACATCTCTGGAAAAAATTGCAGGAC	ATGCCTCCTGCCATGTACAGTTTTTCATGTTTTACCTCTGTAGTTTCAAACTGGGATTCGCAGAGGCATTTTTGGAACATCTCTGGAAAAAATTGCAGGAC	chr16	15166809	NM_018427	1194	T	C	0.863330344549
CAAATCAGGCTGAAAGTTGGTGGTGTGGACCCAAAGCAGTTGGCTGTTTACGAAGAGTTTGCACGCAATGTTCCTGGCTTCTTACCTACAAATGACTTAAG	CAAATCAGGCTGAAAGTTGGTGGTGTGGACCCAAAGCAGTTGGCTGTTTATGAAGAGTTTGCACGCAATGTTCCTGGCTTCTTACCTACAAATGACTTAAG	chr16	58575489	NM_001265612,NM_016284,NR_049763	5034,5049,5034	C	T	0.863180459323
CACCACTCGCTGGCCACCCCCGCCACGCATTACACCAAGAAGCCGCACGTCTTCCAGCTGCGCACGGCTGACTGGCGCCTCTACCTCTTCCAGGCACCCAC	CACCACTCGCTGGCCACCCCCGCCACGCATTACACCAAGAAGCCGCACGTATTCCAGCTGCGCACGGCTGACTGGCGCCTCTACCTCTTCCAGGCACCCAC	chr2	113955443	NM_012455	2760	C	A	0.862922340452
CCGGATTAGTGCGTACGAGCGCCCAGTGCCCTGGCCCGGAGAGTGGAATGATCCCCGAGGCCCAGGGCGTCGTGCTTCCGCGCGCCCCGTGAAGGAAACTG	CCGGATTAGTGCGTACGAGCGCCCAGTGCCCTGGCCCGGAGAGTGGAATGGTCCCCGAGGCCCAGGGCGTCGTGCTTCCGCGCGCCCCGTGAAGGAAACTG	chr12	69202164	NM_002392	194	A	G	0.862606086619
TTTTTTGCAAAGAGGCAGTTGGTCACTCTGTTTTCTGCGCCCAATTATTGCGGAGAGTTTGACAATGCAGGTGCCATGATGAGTGTGGATGAAACACTAAT	TTTTTTGCAAAGAGGCAGTTGGTCACTCTGTTTTCTGCGCCCAATTATTGTGGAGAGTTTGACAATGCAGGTGCCATGATGAGTGTGGATGAAACACTAAT	chr12	111160003	NM_001244974,NM_002710	1090,1090	C	T	0.860585554349
CTTGGGGAAGGCTTTTTTGGGGAGGTCTATGAAGGTGTCTACACAAATCACAAAGGGGAGAAAATCAATGTAGCTGTCAAGACCTGCAAGAAAGACTGCAC	CTTGGGGAAGGCTTTTTTGGGGAGGTCTATGAAGGTGTCTACACAAATCATAAAGGGGAGAAAATCAATGTAGCTGTCAAGACCTGCAAGAAAGACTGCAC	chr8	27293865	NM_004103,NM_173174,NM_173175,NM_173176	1594,2149,1496,1581	C	T	0.860409036226
TGCCTTTCACTGATGGGAACCAACATCAGGGACTTCCTAGAGGAGGCAAATAGAGTACTGAAGCCAGGGGGTCTCCTGAAAGTGGCTGAGGTCAGCAGCCG	TGCCTTTCACTGATGGGAACCAACATCAGGGACTTCCTAGAGGAGGCAAACAGAGTACTGAAGCCAGGGGGTCTCCTGAAAGTGGCTGAGGTCAGCAGCCG	chr11	6621916	NM_015324	1285	T	C	0.860328461853
GCTCGGGCTCCCTGAGCCCCAGATCTGACCCCTTCCCTTCGGCAACCTGAACGACTCCCGCCTTCCACGGAAGGGACCGAGCCCGTGCCAAACAGGCTGAG	GCTCGGGCTCCCTGAGCCCCAGATCTGACCCCTTCCCTTCGGCAACCTGAGCGACTCCCGCCTTCCACGGAAGGGACCGAGCCCGTGCCAAACAGGCTGAG	chr12	6977359	NM_001258026	82	A	G	0.860268496721
CCGAGCGCGCGGGATTTGCAGTTGGCCTTGGCAGAATTGTATGAAGATGAAGTGAAGTGCAAATCTTCCAAGTCTAATAGACCTAAAGCCACAGTCTTCAA	CCGAGCGCGCGGGATTTGCAGTTGGCCTTGGCAGAATTGTATGAAGATGAGGTGAAGTGCAAATCTTCCAAGTCTAATAGACCTAAAGCCACAGTCTTCAA	chr8	59329438	NM_001077619	236	A	G	0.860250569476
GGAACCATAAGGACTCCAATGGCAGCAGCAGCGTTTGCAGAGAAGTGATCGTGACAGTTGGTAGACAACATCGGGTACTCCAGGTCTCTCCAAACTGACTA	GGAACCATAAGGACTCCAATGGCAGCAGCAGCGTTTGCAGAGAAGTGATCTTGACAGTTGGTAGACAACATCGGGTACTCCAGGTCTCTCCAAACTGACTA	chr20	57610059	NM_001256403,NM_016045	614,704	G	T	0.859836889231
GCTGACAAGTGCCTTTAGTTGAAGAGCACATTTCTTTCATCTCTCTTGTCCATACCTGATAGACACATTCCTCTCTGCCACCTTCCTTCAGGGAGGACCCG	GCTGACAAGTGCCTTTAGTTGAAGAGCACATTTCTTTCATCTCTCTTGTCTATACCTGATAGACACATTCCTCTCTGCCACCTTCCTTCAGGGAGGACCCG	chr15	59429160	NM_004998	4118	C	T	0.859396267365
TTAAAACTGTATCCTAAAGAGTCATTTTAAAATAATATAAATATTTAAAAGTGTAACTGCTATCTTTATGTTCTGAAATAAGTTAAAACATTTTAAAATAT	TTAAAACTGTATCCTAAAGAGTCATTTTAAAATAATATAAATATTTAAAAATGTAACTGCTATCTTTATGTTCTGAAATAAGTTAAAACATTTTAAAATAT	chr15	34817765	NM_001023567,NR_027410	3989,6237	G	A	0.858987224059
CCTCCTCTTCTACTCTGAGGATGTTAGTATGGGGATTTTAGCATGAATTCTAGCTGGGGAGTCTTAACAGATGCCCCTTTTACTGATACAGCACCTAAAGC	CCTCCTCTTCTACTCTGAGGATGTTAGTATGGGGATTTTAGCATGAATTCCAGCTGGGGAGTCTTAACAGATGCCCCTTTTACTGATACAGCACCTAAAGC	chr16	70606517	NM_012426	4666	T	C	0.858866503483
GTAGCCGGTTCCCATTTGCCATACAATGTAGGTTCTGCTTAATGTAACTTCTTTTTTGCTTAAGCATTTGCATGACTATTAGTGCTTCAAAGTCAATTTTT	GTAGCCGGTTCCCATTTGCCATACAATGTAGGTTCTGCTTAATGTAACTTATTTTTTGCTTAAGCATTTGCATGACTATTAGTGCTTCAAAGTCAATTTTT	chr12	123745809	ENST00000541002.2,NM_001270433,NM_001270434,NM_004642,NR_073007,NR_073008	222,825,853,1344,927,983	C	A	0.858756965327
GCAGAGGTGGAGCTGAAGAAGGGAGCCACTCTCAAAATCACGCTGGATAACGCCTACATGGAAAAGTGTGACGAGAACATCCTGTGGCTGGACTACAAGAA	GCAGAGGTGGAGCTGAAGAAGGGAGCCACTCTCAAAATCACGCTGGATAATGCCTACATGGAAAAGTGTGACGAGAACATCCTGTGGCTGGACTACAAGAA	chr15	72502141	ENST00000319622.6,ENST00000335181.5,ENST00000389093.3,ENST00000449901.2,ENST00000565154.1,ENST00000565184.1,ENST00000568459.1,NM_001206796,NM_001206798,NM_001206799,NM_002654,NM_182470,NM_182471	895,542,526,551,786,727,627,1059,747,627,722,938,722	C	T	0.858702725095
TATGAATGCAGTCTTTGTAGGAAAGCTTTTTTTGAGAAGTCGGAGCTAATTAGACATCTGAGAACTCATACAGGAGAAAAACCTTATGAATGCAATGAATG	TATGAATGCAGTCTTTGTAGGAAAGCTTTTTTTGAGAAGTCGGAGCTAATCAGACATCTGAGAACTCATACAGGAGAAAAACCTTATGAATGCAATGAATG	chr12	133635146	NM_001127372,NM_003428	2196,2282	T	C	0.857990198097
TATTATCCCCAGTAGGAGTGACTTGTAATTCTCATATGTTAGAAAGGCAGATCTCCTGGTTGAAGAAAAGATCCACCCAAGCAAGTCAGCATGTTTAATAA	TATTATCCCCAGTAGGAGTGACTTGTAATTCTCATATGTTAGAAAGGCAGGTCTCCTGGTTGAAGAAAAGATCCACCCAAGCAAGTCAGCATGTTTAATAA	chr9	37089150	ENST00000429493.1,NR_036592	3127,3127	A	G	0.857845140802
TCTGGATGAGTGTATTACATAATAAATTTGAATAATGGTAGTCTTCCAAATGACAAAAAGCAAGCTAGTTGATTTGTCAATTTTGAGTTTAAATGTTTTGA	TCTGGATGAGTGTATTACATAATAAATTTGAATAATGGTAGTCTTCCAAACGACAAAAAGCAAGCTAGTTGATTTGTCAATTTTGAGTTTAAATGTTTTGA	chr7	44866633	NM_138635	3610	T	C	0.857682440137
CTGGGTGTATTGCCAGATGGGGACTCGAGCCTAGAAGATCAGGCCCTACCAGTCACTGTGCCCACCGGAGCGTCAGAGGAGCAGCTAGAGAAGAAAGCTGT	CTGGGTGTATTGCCAGATGGGGACTCGAGCCTAGAAGATCAGGCCCTACCGGTCACTGTGCCCACCGGAGCGTCAGAGGAGCAGCTAGAGAAGAAAGCTGT	chr17	3953083	NM_015113	5998	A	G	0.857682440137
TTAAGATTGCTAGAGAATTGTGTCTTAAACAGTTCATGAACCCAGAAGAATGCAATTTCAATGTATTTAGTACACACACAGTATGTATATAAACACAACTC	TTAAGATTGCTAGAGAATTGTGTCTTAAACAGTTCATGAACCCAGAAGAACGCAATTTCAATGTATTTAGTACACACACAGTATGTATATAAACACAACTC	chr12	54356389	NR_003716,NR_047517,NR_047518	2065,2071,2040	T	C	0.857602922267
CATAACTCCACTTCGTGTCTGTTCCTCTGTATACAGCCACCTTCTGTTCCCGTCATGAGCCTTTAGGTCTCCATTTGCATATTGCAAATACTATGTTCCAT	CATAACTCCACTTCGTGTCTGTTCCTCTGTATACAGCCACCTTCTGTTCCTGTCATGAGCCTTTAGGTCTCCATTTGCATATTGCAAATACTATGTTCCAT	chr11	62619629	NR_003098	949	C	T	0.856500658808
GAAAAGGACAAGTACAGGAAGCAGATCCGCGAGCTGGAGGAGAAGAACGACGAGATGAGGATCGAGATGGTGCGGCGGGAGGCCTGCATCGTCAACCTGGA	GAAAAGGACAAGTACAGGAAGCAGATCCGCGAGCTGGAGGAGAAGAACGATGAGATGAGGATCGAGATGGTGCGGCGGGAGGCCTGCATCGTCAACCTGGA	chr7	2976767	NM_032415	1579	C	T	0.856316990052
GTTTTTTTTTTGTAGAGATGGGGTTTCATCACGTTGCCCAGGCTGATCTCGAACCTCTGGGCTCAAGCAATTCACTCGCCTCGGCCTCCCAAAATGCTGGG	GTTTTTTTTTTGTAGAGATGGGGTTTCATCACGTTGCCCAGGCTGATCTCAAACCTCTGGGCTCAAGCAATTCACTCGCCTCGGCCTCCCAAAATGCTGGG	chr6	107017318	NM_001624	6536	G	A	0.85546286031
TAACTGTGAATCTTTCAAAGCCTCAGTTTTATGACCCTGTGGAGCCAGTGGACTTTGAAGGACTTCTGATGACACACCTGAACAGCCTGGATGTGCAGCTT	TAACTGTGAATCTTTCAAAGCCTCAGTTTTATGACCCTGTGGAGCCAGTGAACTTTGAAGGACTTCTGATGACACACCTGAACAGCCTGGATGTGCAGCTT	chr9	286491	NM_001190458,NM_001193536	84,84	G	A	0.855110606796
CCTTGGATTTGAAGAGCTTTCACTGCTGATTAGTGGAGAGTGCTTATTAACTGCCACAGATACTGTTGACGTGGCAATGCCGCTGAACTTCACTGGAGGTC	CCTTGGATTTGAAGAGCTTTCACTGCTGATTAGTGGAGAGTGCTTATTAATTGCCACAGATACTGTTGACGTGGCAATGCCGCTGAACTTCACTGGAGGTC	chr8	63938764	NM_003878	735	C	T	0.854103438636
CGTTATATAAAATGACATTAAAGTATAACTGTGAAAAATTAAAGACTTGGCGTTATCCACAACCTTTATGTGCAATAAGGAAAACTGCAGTAGGCCCCCAA	CGTTATATAAAATGACATTAAAGTATAACTGTGAAAAATTAAAGACTTGGAGTTATCCACAACCTTTATGTGCAATAAGGAAAACTGCAGTAGGCCCCCAA	chrX	46459128	NM_001257291,NM_032591	9583,9580	C	A	0.853992685224
GTATAACTTCTGTTACACAGCTTATGTATTGTTAACATTTAAGTGTAAACCATGCCACAGCTAACACTTAAAAATGAAAACTAATTAGTTCTTGCTTAGGG	GTATAACTTCTGTTACACAGCTTATGTATTGTTAACATTTAAGTGTAAACAATGCCACAGCTAACACTTAAAAATGAAAACTAATTAGTTCTTGCTTAGGG	chr6	36457018	NM_173562	3717	C	A	0.853617662061
TTTTGCATCACTTTCGAAGTATAGATCCTGGCCTCAAAGAAGATACTCTGCAATTCCTGATAAAAGTGGTATCCCGCCACTCCCAGGAGCTTCCAGCTATC	TTTTGCATCACTTTCGAAGTATAGATCCTGGCCTCAAAGAAGATACTCTGGAATTCCTGATAAAAGTGGTATCCCGCCACTCCCAGGAGCTTCCAGCTATC	chr12	6619284	NM_014865	293	C	G	0.853350992131
CTTTGTATTAAACTGAATTTTCTTTTAAGCTAACAAAGATCATAATTTTCAATGATTAGCCGTGTAACTCCTGCAATGAATGTTTATGTGATTGAAGCAAA	CTTTGTATTAAACTGAATTTTCTTTTAAGCTAACAAAGATCATAATTTTCCATGATTAGCCGTGTAACTCCTGCAATGAATGTTTATGTGATTGAAGCAAA	chr10	120927544	NM_006793,NM_014098	1262,1208	A	C	0.852006947659
ACTATTTTGTATAATTACATATTGCTGCTTGTGTGTTTTTTTTTTTTTCCATTTAGTTGGGCGTTGTGTTTTACACAAAACCATTTTTGAATTAAGGCTAT	ACTATTTTGTATAATTACATATTGCTGCTTGTGTGTTTTTTTTTTTTTCCGTTTAGTTGGGCGTTGTGTTTTACACAAAACCATTTTTGAATTAAGGCTAT	chr10	112773079	NM_001269039,NM_007373	3348,3601	A	G	0.851689982848
GGCCCAGACGGCCTGCCGCCTGCTCTCCTACCTGCGGGTCAACGTACTCAACGGGCTCCTGGTGGTTGGGGCCATCAGCGCCATCTTCTGGGCTACCAAGT	GGCCCAGACGGCCTGCCGCCTGCTCTCCTACCTGCGGGTCAACGTACTCATCGGGCTCCTGGTGGTTGGGGCCATCAGCGCCATCTTCTGGGCTACCAAGT	chr17	76130575	NM_152468	1299	A	T	0.851503662952
TGCACGTGGTCAATATCCCCTCCTGCATTCAGGAGAGCCATGGTAGGGCTAGAGTTGGGTCTTGCCCAGCCCTGCAGTTTCATAGTCCCAGCCTTCCTGGT	TGCACGTGGTCAATATCCCCTCCTGCATTCAGGAGAGCCATGGTAGGGCTGGAGTTGGGTCTTGCCCAGCCCTGCAGTTTCATAGTCCCAGCCTTCCTGGT	chr20	37548730	NM_001172735,NM_015568	3188,3314	A	G	0.851320788808
GAACCGTCATGCTTGTTCCTCCCTCTCCCCTGTAACCTCACTTCTTATTGATTCCTAAGAAGATAGACCAACTTTTTATGTCGGTTTGGGTGTTTGTGAGT	GAACCGTCATGCTTGTTCCTCCCTCTCCCCTGTAACCTCACTTCTTATTGTTTCCTAAGAAGATAGACCAACTTTTTATGTCGGTTTGGGTGTTTGTGAGT	chr17	18834137	NM_001243936,NM_001243940,NM_001243941,NM_001243942,NM_002767	1375,1217,1409,1442,1558	A	T	0.851300118407
TGGACCCAGGGCCTCACCTGCCACTCAACCAAAGAGTCCTCGAGCCGGCCCGCCAAGGGGACTGCTGCTTCTTTTTCTAAATGCATATTTTTCATTATTTA	TGGACCCAGGGCCTCACCTGCCACTCAACCAAAGAGTCCTCGAGCCGGCCTGCCAAGGGGACTGCTGCTTCTTTTTCTAAATGCATATTTTTCATTATTTA	chr9	95875447	NM_032310	788	C	T	0.850813552833
TCAAGGGGGGCAGGAAGGTAATGGTTTGAGTAGCCTTTGTTTAAAAAAAAGACTAAATATATTTAAAAGGCCACATTTATATTTTTTTCACAAGAACCACA	TCAAGGGGGGCAGGAAGGTAATGGTTTGAGTAGCCTTTGTTTAAAAAAAAAACTAAATATATTTAAAAGGCCACATTTATATTTTTTTCACAAGAACCACA	chr4	77958130	NM_018243	3917	G	A	0.850813552833
GAATAATAAATATGAAGTAAGATTACAACAGAGCAGAACTTGCACCCACCATTTTTTTTACCTGATTTTTGTTTTCAAATAAGAATGTAAGCATTTTACTT	GAATAATAAATATGAAGTAAGATTACAACAGAGCAGAACTTGCACCCACCGTTTTTTTTACCTGATTTTTGTTTTCAAATAAGAATGTAAGCATTTTACTT	chr6	136582203	NM_001077440,NM_001077441,NM_014739	2908,2542,3061	A	G	0.849157470397
AGCTTTGGAGACGGAGGATCCCAGAGGGCAGTCTCAGTTGCAATCAGTGTGTGCCCAGCCTGGGCAGACAGGAAATTCCTCGGATACATTATTTTTTCTTT	AGCTTTGGAGACGGAGGATCCCAGAGGGCAGTCTCAGTTGCAATCAGTGTTTGCCCAGCCTGGGCAGACAGGAAATTCCTCGGATACATTATTTTTTCTTT	chr12	12045264	NM_001987	2917	G	T	0.849077986027
AATACTTCCTATTTGAGCCCATGTGTGGAAGATTTAATATTCTTAATTTAACTGTACATTTCTTTATGGAAATTGATTATCTACACTCAGTTTCATTACAG	AATACTTCCTATTTGAGCCCATGTGTGGAAGATTTAATATTCTTAATTTAGCTGTACATTTCTTTATGGAAATTGATTATCTACACTCAGTTTCATTACAG	chr6	167453683	NM_007045,NM_194429	1502,1442	A	G	0.848681893105
TCTTACCTTCTTGATTGTCATTACCTTATACGTGATATCAAAACACAGAGCACGCAATTATTATACAGATACAAGCCAGAAAGAAGCTTTTCATTTAGAAG	TCTTACCTTCTTGATTGTCATTACCTTATACGTGATATCAAAACACAGAGAACGCAATTATTATACAGATACAAGCCAGAAAGAAGCTTTTCATTTAGAAG	chr1	207653395	NM_001006658,NM_001877	3304,3127	C	A	0.848536872366
AGCTGTTCCATGGAAGTGCTAGCAACCTGTCTTTCCCTGTGGAAAAAGCAACCTTCAGATACTGCAAAAGAAAAGGAGTGTGATAAACTCAGAACAAACAC	AGCTGTTCCATGGAAGTGCTAGCAACCTGTCTTTCCCTGTGGAAAAAGCAGCCTTCAGATACTGCAAAAGAAAAGGAGTGTGATAAACTCAGAACAAACAC	chr12	32135938	NM_018169	2463	A	G	0.848484463939
GATGTGACCTCCCGGTGTTCTGTCCATAGTTCATTCATCCTTTACTCTTCGAGTAGAAGGTCTTAAAAGTCTTCCTGTCGGCTGTTTCTTTCAAAATCTCC	GATGTGACCTCCCGGTGTTCTGTCCATAGTTCATTCATCCTTTACTCTTCAAGTAGAAGGTCTTAAAAGTCTTCCTGTCGGCTGTTTCTTTCAAAATCTCC	chr2	213870965	NM_001079526,NM_016260	2938,2869	G	A	0.848377963042
GGCTTTAGACAGCACTCCTTCAATATGCAATCACAGAGAAAGATGCGCCTTATCCAAGTTAATATCTCTAAGGTGAGAGCCTTCTTAGAGTCAGTTTGTTG	GGCTTTAGACAGCACTCCTTCAATATGCAATCACAGAGAAAGATGCGCCTGATCCAAGTTAATATCTCTAAGGTGAGAGCCTTCTTAGAGTCAGTTTGTTG	chr7	50470604	NM_001220768,NM_001220769,NM_001220773,NM_001220774	3733,3607,3445,3415	T	G	0.848145596767
CTGGATCCTAGACTCCTATGCCCCAACCATTGGGTCATGGGATCCCAGCATCCAGATCCTGGATCCTAGACTCCTATGCCCCAACCACTGGGTCATGCGAT	CTGGATCCTAGACTCCTATGCCCCAACCATTGGGTCATGGGATCCCAGCACCCAGATCCTGGATCCTAGACTCCTATGCCCCAACCACTGGGTCATGCGAT	chr19	6441821	NM_024103	1714	T	C	0.847899922156
TTATTGCTGAATGACTACCAACAGTGAGAGCCCTTCATGCATTTGCACTATTGGAAGGAGTTAGATGTTGGTACTAGATACTGAATGTAAACAAAGGAATT	TTATTGCTGAATGACTACCAACAGTGAGAGCCCTTCATGCATTTGCACTACTGGAAGGAGTTAGATGTTGGTACTAGATACTGAATGTAAACAAAGGAATT	chr12	9905690	NM_001781	1068	T	C	0.847822778071
GCATACGGGGTGACGAAGATTGGCGTCACCGTTCTGTCCAGGATCCACGCCAGGAAACTGAGTGAGCAGAGGAAAGGGGACAAGATCCTCCTGAATGCCTG	GCATACGGGGTGACGAAGATTGGCGTCACCGTTCTGTCCAGGATCCACGCTAGGAAACTGAGTGAGCAGAGGAAAGGGGACAAGATCCTCCTGAATGCCTG	chr21	37444973	NM_001757	756	C	T	0.847589273829
GCCTCTCCTGCCTCCTCCAGTGGGGCAGACCAGAGACTCCCATCACAGAGTCTGAGCTCCAAGCAGAAGGGCCACACCTGGGCTTTGGAGACAGATAGCGC	GCCTCTCCTGCCTCCTCCAGTGGGGCAGACCAGAGACTCCCATCACAGAGCCTGAGCTCCAAGCAGAAGGGCCACACCTGGGCTTTGGAGACAGATAGCGC	chr9	123632045	NM_001009936	796	T	C	0.847451036866
ACCAGTTCTTGGGGTTCCAGGCCTCGGCCTTCCTGCTCCACGTGCTCAAGCCCCCACAGGGGGCTGCGACACCATCTGGCTCCTCACAGGGAGGTCCAGCC	ACCAGTTCTTGGGGTTCCAGGCCTCGGCCTTCCTGCTCCACGTGCTCAAGTCCCCACAGGGGGCTGCGACACCATCTGGCTCCTCACAGGGAGGTCCAGCC	chr16	12666381	NM_032167	6399	C	T	0.847393846692
ACATCCTGTTTACCAAAAGTGTCACCCCACCATCTTCCATAAGCTGTGAAACAAAATCAATGAGGTCACTAACTTAGAAGGGAAAGAAAGTTTTCTGGGTC	ACATCCTGTTTACCAAAAGTGTCACCCCACCATCTTCCATAAGCTGTGAATCAAAATCAATGAGGTCACTAACTTAGAAGGGAAAGAAAGTTTTCTGGGTC	chr2	70523972	NM_032822	943	A	T	0.84702661597
TCGGCTGCGGGAGCAACTCTCAGACACAGAGAGGAGGCTGAACGAGGCTCGGAGGGAGCATGCCAAGGCCGTGGTCTCCTTACGCCAGATTCAGCGCAGAG	TCGGCTGCGGGAGCAACTCTCAGACACAGAGAGGAGGCTGAACGAGGCTCAGAGGGAGCATGCCAAGGCCGTGGTCTCCTTACGCCAGATTCAGCGCAGAG	chr6	31112484	NM_001105563,NM_001105564,NM_019052	2228,2336,2003	G	A	0.846981876638
TTTTAAAAGTTATGTCTTCAGAGAAAAAAAGATTCATTTTCTCATTTTAAACCAATTAAATATTCTGAGTGAGACTAATCACTCATTTGCCTACGACCTTT	TTTTAAAAGTTATGTCTTCAGAGAAAAAAAGATTCATTTTCTCATTTTAAGCCAATTAAATATTCTGAGTGAGACTAATCACTCATTTGCCTACGACCTTT	chr22	50281917	NM_014838	5077	A	G	0.846946280843
GCAGACAATGTGGGCTCCAAGCAGATGCAGCAGATCCGCATGTCCCTTCGCGGGAAGGCTGTGGTGCTGATGGGCAAGAACACCATGATGCGCAAGGCCAT	GCAGACAATGTGGGCTCCAAGCAGATGCAGCAGATCCGCATGTCCCTTCGTGGGAAGGCTGTGGTGCTGATGGGCAAGAACACCATGATGCGCAAGGCCAT	chr12	120637199	NM_001002,NM_053275	321,381	C	T	0.846794808447
AGTGGTGGCTACAGTGACCGGAGCTCGGGCGGGTCCTACAGAGACAGTTATGACAGTTACGGTAAGTCACACTCCGAGGGCGCCACGCTGCTGTGGCCTGC	AGTGGTGGCTACAGTGACCGGAGCTCGGGCGGGTCCTACAGAGACAGTTACGACAGTTACGGTAAGTCACACTCCGAGGGCGCCACGCTGCTGTGGCCTGC	chr19	1272040	NR_023312,NR_023313	702,534	T	C	0.846623473391
AATAACTTGTACATATTCCAGGACAAAATCAACTAGAGACGCGAACGTGAGGACCAAGTCTTGTCTTGCATAGTTAAGCCGGACATTTTTCTGTCAGAGAA	AATAACTTGTACATATTCCAGGACAAAATCAACTAGAGACGCGAACGTGACGACCAAGTCTTGTCTTGCATAGTTAAGCCGGACATTTTTCTGTCAGAGAA	chr10	133769482	NM_018461,NR_033191	1279,1265	G	C	0.846489325655
TAGTCTGGAAGATATAATCTGGATAATTTGCTATGAAGTTATGAGGGATACAAGTGAAATACTGGGGAAGAAAATGGATTGGAAAGTAAAATTGGTACTAA	TAGTCTGGAAGATATAATCTGGATAATTTGCTATGAAGTTATGAGGGATAAAAGTGAAATACTGGGGAAGAAAATGGATTGGAAAGTAAAATTGGTACTAA	chr5	110097554	NM_138773	1396	C	A	0.845546493262
AGAAGACAAGATGGCTGAACTCTGGCCGGGGCGACGAAGCTTCCGAGGAAGGGCAGAATGGAAGCAGTCCCAAGTCGAAGACTAAGGTGTGGACGAACATT	AGAAGACAAGATGGCTGAACTCTGGCCGGGGCGACGAAGCTTCCGAGGAATGGCAGAATGGAAGCAGTCCCAAGTCGAAGACTAAGGTGTGGACGAACATT	chr4	2906707	NM_014189,NM_176801	1566,1566	G	T	0.845334204492
TGCTTTGTTGAACACATCCTTTGTACGAAGCCATTGCCCTGCAGGCAGCCAGCTCCAATTCGAGGATTTTGGATTGTACCTGACATTCTGGGACCCACGAT	TGCTTTGTTGAACACATCCTTTGTACGAAGCCATTGCCCTGCAGGCAGCCTGCTCCAATTCGAGGATTTTGGATTGTACCTGACATTCTGGGACCCACGAT	chr17	5294976	NM_002532	1478	A	T	0.844761894408
TCGCGGGCGGTCAGCCCTGTTCGCAGCTACGGCGAGGAGGGGCGCGATTGTTCCTTGTTGCCGCTCCGCTTAGTGGCCGCGTCCATTCCGCGCGGTGTCCC	TCGCGGGCGGTCAGCCCTGTTCGCAGCTACGGCGAGGAGGGGCGCGATTGCTCCTTGTTGCCGCTCCGCTTAGTGGCCGCGTCCATTCCGCGCGGTGTCCC	chr1	154909268	NM_006556	217	T	C	0.844368210406
CGCCAATTGATGGAGACGCCAGCCAATGAGATGACGCCAACCAGATTTGCTGAAATTATTGAGAAGAATCTCAAAAGTGCTAGTAGTAAAACCGAGGTCCA	CGCCAATTGATGGAGACGCCAGCCAATGAGATGACGCCAACCAGATTTGCCGAAATTATTGAGAAGAATCTCAAAAGTGCTAGTAGTAAAACCGAGGTCCA	chr4	17586703	NM_015907	810	T	C	0.844229368603
AGAAATGTAAGTCAACTTAAGAACGGTGAATGAATGTAAAAACATTCAGTTGAGACCATATGCATTTTCTGTGCTGTTTGTACTTGAGGTATGTAACATTT	AGAAATGTAAGTCAACTTAAGAACGGTGAATGAATGTAAAAACATTCAGTCGAGACCATATGCATTTTCTGTGCTGTTTGTACTTGAGGTATGTAACATTT	chr2	98372980	NM_015348	6463	T	C	0.844205030189
CTTGGATAGGCTTTTTAGTATAGTATTTTTTTTTGTCATTTTCTCCATCAACAACCAGGGAGACTGCACCTGATGGAAAAGATATATGACTGCTTCATGAC	CTTGGATAGGCTTTTTAGTATAGTATTTTTTTTTGTCATTTTCTCCATCAGCAACCAGGGAGACTGCACCTGATGGAAAAGATATATGACTGCTTCATGAC	chr11	60236272	NM_021950,NM_152866	1378,1641	A	G	0.84412300647
GGTAACAAATGTGATATGAATGACAAAAGACAAGTGTCAAAAGAAAGAGGGGAGAAGCTAGCAATTGACTATGGGATTAAATTCTTGGAGACAAGCGCAAA	GGTAACAAATGTGATATGAATGACAAAAGACAAGTGTCAAAAGAAAGAGGAGAGAAGCTAGCAATTGACTATGGGATTAAATTCTTGGAGACAAGCGCAAA	chr15	63548787	NM_016530	504	G	A	0.844079922674
ATGTGTCTCTCCACTAAAAACATTTTCCATCCCGTCTGCCCCCGACATTGTCCTTGATAACAGAACTCTGCATCCCCTAAGACAGAGTCCTCTGTTCCTCC	ATGTGTCTCTCCACTAAAAACATTTTCCATCCCGTCTGCCCCCGACATTGACCTTGATAACAGAACTCTGCATCCCCTAAGACAGAGTCCTCTGTTCCTCC	chr16	12663464	NM_032167	3482	T	A	0.843983212514
GTTGGGGCCTGTGGGCCGCCAGTCCATACGGTGCTGTCACTGCCCATCTTCGGTGACACCCTGGGGTGAGGTGCTCAGCACCTTCCTCTCGAGGAGCCACA	GTTGGGGCCTGTGGGCCGCCAGTCCATACGGTGCTGTCACTGCCCATCTTTGGTGACACCCTGGGGTGAGGTGCTCAGCACCTTCCTCTCGAGGAGCCACA	chr9	136271734	NM_020385	1812	C	T	0.843742780131
TTGCTGGCCTGGCTGTCCTAGCAGTTGTGGTCATCGGAGCTGTGGTCGCTGCTGTGATGTGTAGGAGGAAGAGTTCAGGTGGAAAAGGAGGGAGCTACTCT	TTGCTGGCCTGGCTGTCCTAGCAGTTGTGGTCATCGGAGCTGTGGTCGCTACTGTGATGTGTAGGAGGAAGAGTTCAGGTGGAAAAGGAGGGAGCTACTCT	chr6	31322911	NM_005514	1039	G	A	0.843598653492
AGCATAGAAGATGCTCAGTGTCCTGGATTACCAGATTTAATTGAAGAAAATCATGTTGTAAATAAGACAGACTTGAAGGTGGATTGTTTATCCAGTGAGAG	AGCATAGAAGATGCTCAGTGTCCTGGATTACCAGATTTAATTGAAGAAAACCATGTTGTAAATAAGACAGACTTGAAGGTGGATTGTTTATCCAGTGAGAG	chr14	55619311	NM_001146015,NM_014750	2335,2335	T	C	0.843446801995
GACGGGCTGGTGGAGCTGGCGACCATCTGCGCCCTGTGCAACGACTCGGCTCTGGACTACAACGAGGCCAAGGGTGTGTATGAGAAGGTGGGAGAGGCCAC	GACGGGCTGGTGGAGCTGGCGACCATCTGCGCCCTGTGCAACGACTCGGCGCTGGACTACAACGAGGCCAAGGGTGTGTATGAGAAGGTGGGAGAGGCCAC	chr17	3848013	NM_005173,NM_174953,NM_174954,NM_174955,NM_174956,NM_174957,NM_174958	1445,1445,1445,1445,1445,1445,1445	T	G	0.842856955905
GAATGACAAGGGACGTCGCCCCCAGGATCGGCTATCCTAAACCAGCCCTGCTGCACTCCACCTTCTTCCCAGCCCTGCAGGGCGCCCAGACCAAAATGAGT	GAATGACAAGGGACGTCGCCCCCAGGATCGGCTATCCTAAACCAGCCCTGTTGCACTCCACCTTCTTCCCAGCCCTGCAGGGCGCCCAGACCAAAATGAGT	chr14	100808845	NM_004184,NM_173701,NM_213645,NM_213646	1384,1160,988,1212	C	T	0.842444494636
CACCGCATCCGCACCGACACCTACGTCAAGCTGGACAAGGCCGCGGACCTCGCCCACATCACTGCACGCCTGGCCCACCAGACACGTGCTGAGGAGGGGCT	CACCGCATCCGCACCGACACCTACGTCAAGCTGGACAAGGCCGCGGACCTGGCCCACATCACTGCACGCCTGGCCCACCAGACACGTGCTGAGGAGGGGCT	chr16	88874632	NM_030928	1641	C	G	0.842179315618
GGAGCTAGGGGAGGAGAGTACCCGGCTGGCCAAGGAGAAGGAGCAGAGCCCCACGGCAGAAAAGGATGAGGACGAAGAGAACGATGCCTCTCTGGCCAACT	GGAGCTAGGGGAGGAGAGTACCCGGCTGGCCAAGGAGAAGGAGCAGAGCCTCACGGCAGAAAAGGATGAGGACGAAGAGAACGATGCCTCTCTGGCCAACT	chr9	134350458	NM_013318	2997	C	T	0.842132839144
GGTGCCATGGATTATCTTTTCCATGTTGATGGAATTCATTCTGTTGGAATCCTTTGGCCAGATGTCACTTCAGCCAGGGTGTGCATCATCATTGGTTCTTT	GGTGCCATGGATTATCTTTTCCATGTTGATGGAATTCATTCTGTTGGAATGCTTTGGCCAGATGTCACTTCAGCCAGGGTGTGCATCATCATTGGTTCTTT	chr3	45720359	NM_014240	3888	C	G	0.842048486282
GACCACGGCTTTGTGGTCTGTGCTTTTAATAGGACTGTCTCCAAAGTTGATGATTTCTTGGCCAATGAGGCAAAGGGAACCAAAGTGGTGGGTGCCCAGTC	GACCACGGCTTTGTGGTCTGTGCTTTTAATAGGACTGTCTCCAAAGTTGACGATTTCTTGGCCAATGAGGCAAAGGGAACCAAAGTGGTGGGTGCCCAGTC	chr1	10460485	NM_002631	210	T	C	0.841668130356
CTAGGCCGTGTAGAGGACTTCTACAGGAAATTGAAAGGACTCAATGACGCGACCACAGCAGCAGAGGAGGCAGAGGCCCTCCAGTGGGTAGTGGGGACCGA	CTAGGCCGTGTAGAGGACTTCTACAGGAAATTGAAAGGACTCAATGACGCAACCACAGCAGCAGAGGAGGCAGAGGCCCTCCAGTGGGTAGTGGGGACCGA	chr1	39854243	NM_012090	9777	G	A	0.841616233326
TTGTGAATGTGGGAAAGCTTCCATTCAGATGTCACACCTCAGCCAGCAGAGAATTTACAGTGGGGAAAACCCCTTTGCCTGTAAGGTATGTGGAAAAGTCT	TTGTGAATGTGGGAAAGCTTCCATTCAGATGTCACACCTCAGCCAGCAGAAAATTTACAGTGGGGAAAACCCCTTTGCCTGTAAGGTATGTGGAAAAGTCT	chr19	36727365	NM_001099638,NM_001099639,NM_007145	1472,1431,1546	G	A	0.841417463476
CTGCACATGATAATAATGCAACAGTCCCCCATTGCTGAGAGATACTAACCCGTGAGAAACAAGTATGCTCTCAGCTGGTATTGAACTGGTGGGAGAAACTG	CTGCACATGATAATAATGCAACAGTCCCCCATTGCTGAGAGATACTAACCTGTGAGAAACAAGTATGCTCTCAGCTGGTATTGAACTGGTGGGAGAAACTG	chr16	12664669	NM_032167	4687	C	T	0.841212464748
ACTGTTTAATGAGTAATCAACAAAATCTGCCAGAGAGTCCCTCTGGAACCATATAAAGTTCCTGGCTTTGAATGAACCAGAAGTGTTTGCCCACACAGCAA	ACTGTTTAATGAGTAATCAACAAAATCTGCCAGAGAGTCCCTCTGGAACCGTATAAAGTTCCTGGCTTTGAATGAACCAGAAGTGTTTGCCCACACAGCAA	chr6	8014990	NM_001199322,NM_001199323,NM_201280,NR_037618	1597,1364,1494,1802	A	G	0.841154223241
AACCTCTCATTCTCCCTGTGACTCAGGCCCCAATCTTCATCTCCTTCTTCATTGCTTTGAGAGAGATGGCCAACCTTCCTGTGCCCAGCCTGCAGACAGGT	AACCTCTCATTCTCCCTGTGACTCAGGCCCCAATCTTCATCTCCTTCTTCCTTGCTTTGAGAGAGATGGCCAACCTTCCTGTGCCCAGCCTGCAGACAGGT	chr14	23239694	NM_005015	874	A	C	0.840823011323
CACTCCAGCCTGGGTGACAGGGTGAAACGCCATCTCAAAAAATAAAAATTGAAAAATAAAAAAAGAACCTGGATCTCAATTTAATTTTTCATATTCTTGCA	CACTCCAGCCTGGGTGACAGGGTGAAACGCCATCTCAAAAAATAAAAATTAAAAAATAAAAAAAGAACCTGGATCTCAATTTAATTTTTCATATTCTTGCA	chr6	30461085	NM_005516	1765	G	A	0.840651270879
ATAGATTGTCAGTAACTTGGCCTGAAGGAGATGAATTATTGCCTAATGAGGTTAGGCCTGCTGGAACCCCTATTGGTGCGTTAAGAATTGAAATACTGAAT	ATAGATTGTCAGTAACTTGGCCTGAAGGAGATGAATTATTGCCTAATGAGATTAGGCCTGCTGGAACCCCTATTGGTGCGTTAAGAATTGAAATACTGAAT	chr18	2707619	NM_015295	2311	G	A	0.840256073824
ATACTGTATCCTGCTTCAGACTTAGGTACAATTGCTCCCCTTTTTATATATAGACACACACAGGACACATATATTAAACAGATTGTTTCATCATTGCATCT	ATACTGTATCCTGCTTCAGACTTAGGTACAATTGCTCCCCTTTTTATATACAGACACACACAGGACACATATATTAAACAGATTGTTTCATCATTGCATCT	chr17	8378932	NM_001256012,NM_001256095,NM_005964	6353,6287,6260	T	C	0.840209571101
ACTTGAACCCTTTCAATCTGTGTGATTCATTAAATTGGACCATTGATGATAAGAATACACATTGTATGTTTCTGTGCACATGACAGTGTGTGTGTGTGCAC	ACTTGAACCCTTTCAATCTGTGTGATTCATTAAATTGGACCATTGATGATGAGAATACACATTGTATGTTTCTGTGCACATGACAGTGTGTGTGTGTGCAC	chr18	29127271	NM_001943	4110	A	G	0.840206856924
GAATCAGACAAGACAGCCGTGCTCACCTTAATAAGAGAAGAGATAATTACTAAAGAGATTGAAGCAAATGAATGGAAGAAGAAATACGAAGAGACCCGGCA	GAATCAGACAAGACAGCCGTGCTCACCTTAATAAGAGAAGAGATAATTACCAAAGAGATTGAAGCAAATGAATGGAAGAAGAAATACGAAGAGACCCGGCA	chr8	38695996	NM_001122824,NM_001146216,NM_006283	997,2173,2227	T	C	0.839972759485
ATTTTAGCATCAGCCAGTCCCAGTGGCCGGGCCACTGTATGGGATCTTAGAAAAAATGAGCCAATCATCAAAGTCAGTGACCATAGTAACAGAATGCATTG	ATTTTAGCATCAGCCAGTCCCAGTGGCCGGGCCACTGTATGGGATCTTAGGAAAAATGAGCCAATCATCAAAGTCAGTGACCATAGTAACAGAATGCATTG	chr4	83795806	NM_001077206,NM_001077207,NM_001077208,NM_001191049,NM_014933,NM_016211	773,773,773,613,777,773	A	G	0.839885115352
GCTTCCCCTCTCTTCAACTACCTCAGTTTTATGACCCTGTGGAGCCAGTGGACTTTGAAGGACTTCTGATGACACACCTGAACAGCCTGGATGTGCAGCTT	GCTTCCCCTCTCTTCAACTACCTCAGTTTTATGACCCTGTGGAGCCAGTGAACTTTGAAGGACTTCTGATGACACACCTGAACAGCCTGGATGTGCAGCTT	chr9	286491	NM_203447	299	G	A	0.83978546579
ACAAAGAGAAAGAATTGTCATAGCATCTTATTTTGTTCCTAGTTTTATAACATTACCATCCTTCGTTTTGAACTACAGATGTTGTAGTGGGTTTTGGAGGA	ACAAAGAGAAAGAATTGTCATAGCATCTTATTTTGTTCCTAGTTTTATAATATTACCATCCTTCGTTTTGAACTACAGATGTTGTAGTGGGTTTTGGAGGA	chr2	121051181	NM_002881	1156	C	T	0.839671572281
GGCGCTGGCTGTGACTCTGCTTCCTGCACTGACCCAGAGCCTCTGCCTGTGCATGGCCAGCTGCGTCTACTCAGGTCCCAAGGGGTTTCTGTTTCTATTCT	GGCGCTGGCTGTGACTCTGCTTCCTGCACTGACCCAGAGCCTCTGCCTGTACATGGCCAGCTGCGTCTACTCAGGTCCCAAGGGGTTTCTGTTTCTATTCT	chr6	32627798	ENST00000443574.1,NM_001243961,NM_002123	174,1107,1083	G	A	0.839509879106
CAGAAACTTGGCTCTGGAAGAGGAACCGGGCAAATGGAGGGCCGCTTCACAGGACAGCGTCGCTGAAGCTCCACTGTTGGCAAAGTCTTGGCAGTGGTACA	CAGAAACTTGGCTCTGGAAGAGGAACCGGGCAAATGGAGGGCCGCTTCACGGGACAGCGTCGCTGAAGCTCCACTGTTGGCAAAGTCTTGGCAGTGGTACA	chr4	76570629	NM_012297,NM_203504,NM_203505	1599,1635,1734	A	G	0.839368268973
CCCACTTCCGTGGCCACCTCCATGCAGAAGCCCTAAGCCCACATTCTTTCGATAGCTCACGGTGGTGCATGAGTGTCCATCATCTGACTCTTCTCGGAGTC	CCCACTTCCGTGGCCACCTCCATGCAGAAGCCCTAAGCCCACATTCTTTCAATAGCTCACGGTGGTGCATGAGTGTCCATCATCTGACTCTTCTCGGAGTC	chr2	231177822	NM_007237	3142	G	A	0.839169567242
AGAGTTCCCCCGATCCCGACCTAGTGCCTGATCATTCCCTGGAGATACCACTGACCCCAGGCTTAGCTAATGAAAGTGGGGAGCCTCAGGCTGAAGTAACA	AGAGTTCCCCCGATCCCGACCTAGTGCCTGATCATTCCCTGGAGATACCAGTGACCCCAGGCTTAGCTAATGAAAGTGGGGAGCCTCAGGCTGAAGTAACA	chr6	26377385	NM_001197246,NM_001197247,NM_001197248,NM_001197249,NM_007047	1673,2941,2426,2559,2649	C	G	0.839085447883
GTCAACCCCCAGGGCCTCCAGCGTGCAGACGCGTGTCCTACTCATCTGCTCCCACGGATGACCCTGGTCTTCAATGGTTAGCAGAAGGGAGAAAAGAAAGC	GTCAACCCCCAGGGCCTCCAGCGTGCAGACGCGTGTCCTACTCATCTGCTTCCACGGATGACCCTGGTCTTCAATGGTTAGCAGAAGGGAGAAAAGAAAGC	chr12	123900107	NM_145058	1264	C	T	0.838830433733
ATGCATGGCAAGTTCTCTTTGGTAGATCTGGCAGGGAATGAGCGAGGCGCGGACACTTCCAGTGCTGACCGGCAGACCCGCATGGAGGGCGCAGAAATCAA	ATGCATGGCAAGTTCTCTTTGGTAGATCTGGCAGGGAATGAGCGAGGCGCAGACACTTCCAGTGCTGACCGGCAGACCCGCATGGAGGGCGCAGAAATCAA	chr1	45226084	NM_006845	1615	G	A	0.838780441035
CTGTTCCAGCCTGTGGCTCCTGCCTGGAGGTTACCCAGTGGTGCGCCAGCGCCAAGCCATCACTCCCCGAGGGCCTCCCCTGCCAATGGTGCTGGTATCCC	CTGTTCCAGCCTGTGGCTCCTGCCTGGAGGTTACCCAGTGGTGCGCCAGCACCAAGCCATCACTCCCCGAGGGCCTCCCCTGCCAATGGTGCTGGTATCCC	chr15	23004989	NM_001008860,NM_001008892,NM_001008894,NM_001184888,NM_001184889,NM_030922	2825,2689,2632,2780,3172,2947	G	A	0.838452680832
GATTGTAAAGAATTTAAAGACCTCCACTGTTCCAAGGATTCTACCCTAGCTGAGGAAGAATCTGAGTTCCCTTCTACTTCTATCTCTGCAGTTCTGTCTGA	GATTGTAAAGAATTTAAAGACCTCCACTGTTCCAAGGATTCTACCCTAGCCGAGGAAGAATCTGAGTTCCCTTCTACTTCTATCTCTGCAGTTCTGTCTGA	chr2	61415492	NM_014709	10408	T	C	0.838386721992
AAGTGGATCTCTTAGTTGGTCACTTAATTCTTTCTTTTTCAGAAAGATAGTATGTTCACTGGTATATTTGGTCACTCTTAGAACCTTCCTTCACATTGTTT	AAGTGGATCTCTTAGTTGGTCACTTAATTCTTTCTTTTTCAGAAAGATAGGATGTTCACTGGTATATTTGGTCACTCTTAGAACCTTCCTTCACATTGTTT	chr3	32523287	NM_017801	2883	T	G	0.838271668515
TCGTTTGTCATCCGGGCGCTGGGCTTCACGGACATAGTGACCGTGCAGGTTCTTCCCCAGTGTGAGTGCCGGTGCCGGGACCAGAGCAGAGACCGCAGCCT	TCGTTTGTCATCCGGGCGCTGGGCTTCACGGACATAGTGACCGTGCAGGTCCTTCCCCAGTGTGAGTGCCGGTGCCGGGACCAGAGCAGAGACCGCAGCCT	chr21	46311813	NM_000211,NM_001127491	1556,1511	T	C	0.838166666769
CACGCGTGTGCATGCTCCTACACAATACATATGCACATATCATGAACAGCGTAAGTTCCTACACACGGACGTGTGATACACACATGCATGTACAGGTAAGC	CACGCGTGTGCATGCTCCTACACAATACATATGCACATATCATGAACAGCATAAGTTCCTACACACGGACGTGTGATACACACATGCATGTACAGGTAAGC	chr13	113539523	NM_015205,NM_032189	6836,6809	G	A	0.837934202879
GGAGGTGCCCCCCATCGCCCTCAGGGACGTGTCCATCATCCCGGAGAGCCCGGGTGCCGAGGGGAGTGGGCACAGCATCGCCCTCTGGGCCGTCAGCGACA	GGAGGTGCCCCCCATCGCCCTCAGGGACGTGTCCATCATCCCGGAGAGCCTGGGTGCCGAGGGGAGTGGGCACAGCATCGCCCTCTGGGCCGTCAGCGACA	chr7	97852399	NM_015395	3036	C	T	0.837831059438
GCAGGCAAGAAGGTGGGAATCCTGGATGTGGACCTGTGTGGCCCCAGTATCCCCCGCATGCTCGGGGCGCAGGGCAGGGCTGTGCACCAGTGCGACCGCGG	GCAGGCAAGAAGGTGGGAATCCTGGATGTGGACCTGTGTGGCCCCAGTATACCCCGCATGCTCGGGGCGCAGGGCAGGGCTGTGCACCAGTGCGACCGCGG	chr16	1836796	NM_012225	263	C	A	0.837635496751
ACGAGGGAGCAGCCTCCCGGCTACGCCATCGACACGGTGCAGGTCAATGGACAGGAGAAGTACTTGATCCTCTGTGAGGTGGGCACAGATGGTCTGCTGGC	ACGAGGGAGCAGCCTCCCGGCTACGCCATCGACACGGTGCAGGTCAATGGGCAGGAGAAGTACTTGATCCTCTGTGAGGTGGGCACAGATGGTCTGCTGGC	chr16	722548	NM_138769	1503	A	G	0.837432310098
CAGCAACCAAGTTGCGTATCCTTCCTTATAGCTAGTTTCTATAGAGAAGTGAAAAAGAAATCTGGCTTCCTTAATAAGATAGTTGAGCCTATGACATTAAG	CAGCAACCAAGTTGCGTATCCTTCCTTATAGCTAGTTTCTATAGAGAAGTAAAAAAGAAATCTGGCTTCCTTAATAAGATAGTTGAGCCTATGACATTAAG	chr16	12667267	NM_032167	7285	G	A	0.837204040286
GGATCCTGGATGTGTGTGTTCTTGTTAAAGAGGCTGTTATCAGGCTTAACCATAACCCTCAAGATCTGCTTGACAGTGATTAAATCCTTAGCTCACATCCA	GGATCCTGGATGTGTGTGTTCTTGTTAAAGAGGCTGTTATCAGGCTTAACTATAACCCTCAAGATCTGCTTGACAGTGATTAAATCCTTAGCTCACATCCA	chr11	119005485	NM_001243259,NM_015517,NM_198971	2020,2075,1958	C	T	0.837123336145
CAGGCAGCGAAGTTCGATCCATCAACCAAAATCTATGAAATCAGCAACCGCTGGAAGCTGGCCCAGGTACAAGTACAAAAAGACTCTAAAGAAGCTGTCAA	CAGGCAGCGAAGTTCGATCCATCAACCAAAATCTATGAAATCAGCAACCGTTGGAAGCTGGCCCAGGTACAAGTACAAAAAGACTCTAAAGAAGCTGTCAA	chr1	11132217	NM_001001998	2219	C	T	0.837029360967
TCAATGATGACATTATTGTCAACTGGGTGAATGAAACATTGAGGGAAGCAAAGAAAAGTTCATCCATCTCTAGTTTCAAGGACCCGAAGATTAGTACAAGT	TCAATGATGACATTATTGTCAACTGGGTGAATGAAACATTGAGGGAAGCAGAGAAAAGTTCATCCATCTCTAGTTTCAAGGACCCGAAGATTAGTACAAGT	chr13	46708291	NM_002298	1835	A	G	0.836337250783
GAGCACGCCAAGCGCAAAACTGTCACAGCCATGGATGTAGTATATGCCCTAAAACGTCAGGGGCGCACTCTGTATGGCTTCGGCGGCTGAATCTAAGAATA	GAGCACGCCAAGCGCAAAACTGTCACAGCCATGGATGTAGTATATGCCCTGAAACGTCAGGGGCGCACTCTGTATGGCTTCGGCGGCTGAATCTAAGAATA	chr6	26104448	NM_003542	273	A	G	0.836329224918
TTAGCATATTGTCATGCAGTTTCTCTTCTGTTCCCACGAGATATTTTTGGACAAAAAATTGACAAAAGTACATGTGTTTTTCCCCACCTATCCCTTAGAAA	TTAGCATATTGTCATGCAGTTTCTCTTCTGTTCCCACGAGATATTTTTGGGCAAAAAATTGACAAAAGTACATGTGTTTTTCCCCACCTATCCCTTAGAAA	chr9	114982463	NM_001163788,NM_001163790,NM_001244896,NM_001244897,NM_001244898,NM_005156	5489,5523,5319,1879,5528,5514	A	G	0.836148114752
TTTCTACCAACTCTCCAGAGCGTGAGTATAGGAGTGCCATGAGCTTTTTAGTCAGCAGTTTTGTAAACTCTGTATATAAAATCATTAACCACACATTGTGG	TTTCTACCAACTCTCCAGAGCGTGAGTATAGGAGTGCCATGAGCTTTTTACTCAGCAGTTTTGTAAACTCTGTATATAAAATCATTAACCACACATTGTGG	chr7	29961884	NM_001145513,NM_001145514,NM_001145515,NM_014766	3111,3043,2943,3103	G	C	0.835574739755
TCCCCACCTTTTCTTACTCCCAAAAAAGAATGAACACCCCTGACTCTGGAGTGGTGTATACTGCCACATCAGTGTTTGAGTCAGTCCCCAGAGGAGAGGGG	TCCCCACCTTTTCTTACTCCCAAAAAAGAATGAACACCCCTGACTCTGGAATGGTGTATACTGCCACATCAGTGTTTGAGTCAGTCCCCAGAGGAGAGGGG	chr6	30692965	NM_178014	2253	G	A	0.835440010802
GCGATGGGGAATCCAACAGAATTCTGGTTTTGGTAAGACTAGTCTGAATCGTAGAGGAAGAGTAATGCCTGGAAAGAGACGTCCTAATGGAGTTATCACTG	GCGATGGGGAATCCAACAGAATTCTGGTTTTGGTAAGACTAGTCTGAATCATAGAGGAAGAGTAATGCCTGGAAAGAGACGTCCTAATGGAGTTATCACTG	chr3	197495334	NM_001011537,NM_032288,NR_027840	420,479,590	G	A	0.835420669485
TCCAAGAAAGCAAGTGGCAGTGGGGGTGGCAGTGCTGCTTTAGGCCCTTCTGGCTTTGGACCTTCTGGAGGAAGTGGCACCAAGCTCCCCAAAAAGGCCAC	TCCAAGAAAGCAAGTGGCAGTGGGGGTGGCAGTGCTGCTTTAGGCCCTTCCGGCTTTGGACCTTCTGGAGGAAGTGGCACCAAGCTCCCCAAAAAGGCCAC	chr6	32946133	NM_001113182,NM_001199456,NM_005104,NR_037625	3423,1826,3510,3515	T	C	0.835389614973
CCTCCAGCGACCCTAAAGCTTCCCAGACTTCCGCTTCAATTCCTGTCCGCACCCCACGCCCACCTCAACGTGGAGCGCAGTGGTCTCCGAGGAGCGCCGGA	CCTCCAGCGACCCTAAAGCTTCCCAGACTTCCGCTTCAATTCCTGTCCGCCCCCCACGCCCACCTCAACGTGGAGCGCAGTGGTCTCCGAGGAGCGCCGGA	chr10	90750982	NM_001141945	166	A	C	0.834742680314
AGCTTCTACTGCACACATGCACACACACACGCACACGTACATTCACTACAAACGTGCAGCCTCCTGCACACGTGCACATTCATGTGTACACCACAAATGAG	AGCTTCTACTGCACACATGCACACACACACGCACACGTACATTCACTACACACGTGCAGCCTCCTGCACACGTGCACATTCATGTGTACACCACAAATGAG	chr13	113539688	NM_015205,NM_032189	7001,6974	A	C	0.834353046892
GCAGCTGACTTCCCTGGATCTTCCCCCCACTCCTCACACCTCACATGTCCCAGGAGCTGCCTTCATTCAGGCGGGTAGCTGCACTGGGCATGGGGTGGTGG	GCAGCTGACTTCCCTGGATCTTCCCCCCACTCCTCACACCTCACATGTCCGAGGAGCTGCCTTCATTCAGGCGGGTAGCTGCACTGGGCATGGGGTGGTGG	chr7	29962282	NM_001145513,NM_001145514,NM_001145515,NM_014766	2713,2645,2545,2705	C	G	0.83427557267
GAAGCTGGAGCTGCCCACAAGCCCAGGGCCAGACTGGCGGCCTTGAAACGGCCAGACGACGTCCCACTCAGCCTCTCTCCCAGCAAGCGGGCGTGTGCCTC	GAAGCTGGAGCTGCCCACAAGCCCAGGGCCAGACTGGCGGCCTTGAAACGACCAGACGACGTCCCACTCAGCCTCTCTCCCAGCAAGCGGGCGTGTGCCTC	chr7	102108532	NM_152892	840	G	A	0.833629737609
GCAAAAATTCATCAGGCTTTAAAAGAAGATATTCTTGAGTTTATTAAGCAAGCACAGGCACGAGTACTGAGCCATCAAGATGATACGGCTTTGCTAAAAGC	GCAAAAATTCATCAGGCTTTAAAAGAAGATATTCTTGAGTTTATTAAGCAGGCACAGGCACGAGTACTGAGCCATCAAGATGATACGGCTTTGCTAAAAGC	chr11	107917087	NM_003478	892	A	G	0.832995127913
ACAAAGCAGCTGACAGAAATGCTACCCAGCATCTTAAACCAGCTTGGTGCGGATAGTCTGACTAGTTTAAGGAGACTGGCCGAAGCTCTGCCCAAACAATC	ACAAAGCAGCTGACAGAAATGCTACCCAGCATCTTAAACCAGCTTGGTGCAGATAGTCTGACTAGTTTAAGGAGACTGGCCGAAGCTCTGCCCAAACAATC	chr5	72798893	NM_001037637,NM_001207	711,470	G	A	0.832859203054
CCAGGAAGTTCTGAGAACCAAATGGTGTCTCCAGGAAAAGTGTCTGGCAGCCCTGAGCAAGCCGTGGAGGAAAACCTTAGTTCCTATTCCTTAGACAGAAG	CCAGGAAGTTCTGAGAACCAAATGGTGTCTCCAGGAAAAGTGTCTGGCAGTCCTGAGCAAGCCGTGGAGGAAAACCTTAGTTCCTATTCCTTAGACAGAAG	chr4	1729660	NM_006342	686	C	T	0.832835298996
TTTGGCAGTAGGGTGTGAAGCTGGGAGCAGATCATGTATTTCCCGGAGACGTGGGACCTTGCTGGCATGTCTCCTTCACAATCAGGCGTGGGAATATCTGG	TTTGGCAGTAGGGTGTGAAGCTGGGAGCAGATCATGTATTTCCCGGAGACATGGGACCTTGCTGGCATGTCTCCTTCACAATCAGGCGTGGGAATATCTGG	chr3	127788955	NM_013336	2065	G	A	0.832433679596
ATTAACCAGTCCTTCAATGCCGTCGTCAATTACACCAACAGAAGTGGAGACGCACCCCTCACTGTCAATGAGTTGGGAACAGCTTACGTTTCTGCAACAAC	ATTAACCAGTCCTTCAATGCCGTCGTCAATTACACCAACAGAAGTGGAGATGCACCCCTCACTGTCAATGAGTTGGGAACAGCTTACGTTTCTGCAACAAC	chr5	174937193	NM_022754	555	C	T	0.832365755644
GCGGATGAAATTAAAAGGCTAGGAAAGAGATTTAAGAAGCTTGATTTGGACAATTCTGGTTCTTTGAGTGTGGAAGAGTTCATGTCTCTGCCTGAGTTACA	GCGGATGAAATTAAAAGGCTAGGAAAGAGATTTAAGAAGCTTGATTTGGATAATTCTGGTTCTTTGAGTGTGGAAGAGTTCATGTCTCTGCCTGAGTTACA	chr2	68415767	NM_000945	491	C	T	0.831808652028
CAGCCCCCAAACCACGAGATCAACAAAGAAATGCACAATTTTGAGGAAGAGTTAACTTGTCCCATATGTTATAGTATTTTTGAAGATCCTCGTGTACTGCC	CAGCCCCCAAACCACGAGATCAACAAAGAAATGCACAATTTTGAGGAAGAATTAACTTGTCCCATATGTTATAGTATTTTTGAAGATCCTCGTGTACTGCC	chr3	160156951	ENST00000483754.1,NM_173084	207,216	G	A	0.831684563357
AGCCGTGCTCAGGAGGCCAGGCGTCGGTGGCAGCAGCAGACAGCCTCAGCCGAGGAGCAGCTGAGGCTTGTGGTCAATGCTGTCAGCAGCTCTCAGATCTG	AGCCGTGCTCAGGAGGCCAGGCGTCGGTGGCAGCAGCAGACAGCCTCAGCTGAGGAGCAGCTGAGGCTTGTGGTCAATGCTGTCAGCAGCTCTCAGATCTG	chr6	31116220	NM_001105563,NM_001105564,NM_019052	1623,1731,1398	C	T	0.831334259569
GTGTATGCTACCAAAGTCAGCAGCTTTATCTGAAAAACTCAAAGTATTCCGAGAATTTCTCCTGCCCAGGCATCCTCCTATTTTTCATGAGTGGTTTCTGA	GTGTATGCTACCAAAGTCAGCAGCTTTATCTGAAAAACTCAAAGTATTCCAAGAATTTCTCCTGCCCAGGCATCCTCCTATTTTTCATGAGTGGTTTCTGA	chr3	142178144	NM_001184	7396	G	A	0.831207732138
AGGGCCGCCCCACAGTACGCAGTCCTCACCACCCAGCCCAGGGTGCTCACGCTCACCACTCCTGTGGCTGAGGAAGGATAGCTGGCTCATCCTCGGAAAAC	AGGGCCGCCCCACAGTACGCAGTCCTCACCACCCAGCCCAGGGTGCTCACACTCACCACTCCTGTGGCTGAGGAAGGATAGCTGGCTCATCCTCGGAAAAC	chr22	22116467	NM_002745	3395	G	A	0.831108795813
CATGAGAGGCACCTGCGGCAGCCAGAACACAAAGTCCTGCAGCAGCTGCGCAGCCGCGGGGACAACGTGTACGTGGTGACTGAGGTGCTGCAGACACAGAA	CATGAGAGGCACCTGCGGCAGCCAGAACACAAAGTCCTGCAGCAGCTGCGTAGCCGCGGGGACAACGTGTACGTGGTGACTGAGGTGCTGCAGACACAGAA	chr8	144642815	NM_001166237,NM_024736	1156,602	C	T	0.831035360556
GAGGAGAGCTCTGCTTCTGAAGAAGTGGTCCTTGTACAAGCAGCAAGAGCGTAAGATGGAGAGGGACACCATCAGGGCTATGCTAGAAGCCCAGCAGGAAG	GAGGAGAGCTCTGCTTCTGAAGAAGTGGTCCTTGTACAAGCAGCAAGAGCATAAGATGGAGAGGGACACCATCAGGGCTATGCTAGAAGCCCAGCAGGAAG	chr22	19423250	NM_003776	428	G	A	0.830963391232
TAGTTTTTTAAAACTCCCAAAGAAAATCTGCTCTCCTTTCTGATCTAAAAACTCATCTTTGGGGTAAAGAGTTAAGTGTCCAAAGGTTGTCACAGTTCATG	TAGTTTTTTAAAACTCCCAAAGAAAATCTGCTCTCCTTTCTGATCTAAAACCTCATCTTTGGGGTAAAGAGTTAAGTGTCCAAAGGTTGTCACAGTTCATG	chr11	118619047	NM_001257191,NM_004397	5580,5652	A	C	0.830815372239
TCCATTCTCTTAGGCACAGTAATAGCTTATTTGCCCTATAAGAACCTTCCCAGAGCAGCAGAGGCCCTTCTACTCCCTCTTGACTGTCTCAGCCTCTGGGA	TCCATTCTCTTAGGCACAGTAATAGCTTATTTGCCCTATAAGAACCTTCCGAGAGCAGCAGAGGCCCTTCTACTCCCTCTTGACTGTCTCAGCCTCTGGGA	chr17	56423201	NM_003168	827	C	G	0.829361186594
GCAGAATTCAAGATGAAAATGAAGCCAGATATTGTGTGTATTCCTGATGACGCTGACATGGGAACTGCAGATTCTTTGCGCTACATATATCCAAAACTTAA	GCAGAATTCAAGATGAAAATGAAGCCAGATATTGTGTGTATTCCTGATGATGCTGACATGGGAACTGCAGATTCTTTGCGCTACATATATCCAAAACTTAA	chr1	45444038	NM_001166588,NM_001261418,NM_020365	482,482,482	C	T	0.828371045151
AATTCAGCCATTGTGGAAAGCACTGCAGCGATTTCTCAAAGACATAAAAGAACATAGCATTCAACCCAGCATCCCATTACTGGGTGTATACCTAAAGGAAT	AATTCAGCCATTGTGGAAAGCACTGCAGCGATTTCTCAAAGACATAAAAGCACATAGCATTCAACCCAGCATCCCATTACTGGGTGTATACCTAAAGGAAT	chr19	52828640	NM_144684	4207	A	C	0.827482850874
GTTGGCCCAAGAGATGTAAGAAAAATCTCGCATTGCTCCCTAAGCACCCTGGGCCTTATTAAAGAGCAACTTCTATTTCCAGTCGGGGGAGTAACACTAAA	GTTGGCCCAAGAGATGTAAGAAAAATCTCGCATTGCTCCCTAAGCACCCTAGGCCTTATTAAAGAGCAACTTCTATTTCCAGTCGGGGGAGTAACACTAAA	chr4	100790328	NM_014395	1919	G	A	0.826809756935
AAATTGCCCAAGAAATTGCTGAGAAAATTCAACAACGAAATCAATATGAAAGAAAAGGTGAAAAGGCACCAAAGCTTACCGTGACAATCAGAGCTTTGTTG	AAATTGCCCAAGAAATTGCTGAGAAAATTCAACAACGAAATCAATATGAACGAAAAGGTGAAAAGGCACCAAAGCTTACCGTGACAATCAGAGCTTTGTTG	chr17	9471711	NM_004853	244	A	C	0.826590389146
TTGTCCTTACTTAGAGGAGACAGAGAGGCCAATCAGGTCCCAGAGCTTGAATGCTAACAAGCCCAGCATCCCCTGGGGCTGTGATCATGGTGGATGAGGAA	TTGTCCTTACTTAGAGGAGACAGAGAGGCCAATCAGGTCCCAGAGCTTGAGTGCTAACAAGCCCAGCATCCCCTGGGGCTGTGATCATGGTGGATGAGGAA	chr5	169510023	NM_004946	5734	A	G	0.826555126763
TTTTGAAAAAAAAAGGGGAAAAAAATGATTTGCAGTTATTCGTAATGTCAGATACCACCTATAAAATATATTGGACTGTTATACTCTTGAATCCCTGTGGA	TTTTGAAAAAAAAAGGGGAAAAAAATGATTTGCAGTTATTCGTAATGTCAAATACCACCTATAAAATATATTGGACTGTTATACTCTTGAATCCCTGTGGA	chr6	80751942	NM_001166691,NM_003318	2717,2708	G	A	0.826373763086
AATCCTCCCCACACTGAAGTCTAGGGGTTGCGAATCCCTCCTGAGGGAGATGCTTGAAGGCATGCCTGGAAGTTGTCATGTTTGTGCCACGTTTCAGTTCA	AATCCTCCCCACACTGAAGTCTAGGGGTTGCGAATCCCTCCTGAGGGAGACGCTTGAAGGCATGCCTGGAAGTTGTCATGTTTGTGCCACGTTTCAGTTCA	chr8	42263157	NM_001135694,NM_005662	1242,1239	T	C	0.826074875163
ATCCTCTACTGTGATACTAACTCGGACTCTCTGCAGTCACTGAAGGAAATAATTTGCCAGAAGAATACTATGTGCACTGGGAACTACACCTTTGTTCCTTA	ATCCTCTACTGTGATACTAACTCGGACTCTCTGCAGTCACTGAAGGAAATCATTTGCCAGAAGAATACTATGTGCACTGGGAACTACACCTTTGTTCCTTA	chr6	137026266	NM_005923	955	A	C	0.826042190826
CTCACTCTTCTCACCAATGCCATCAGAGGAAAAGGCTGCTTCCCCTCCCAGACCTCTGCTTTCAAATGCCTCGGCAACTCCAGTTGGCAGAAGGGGCCGTC	CTCACTCTTCTCACCAATGCCATCAGAGGAAAAGGCTGCTTCCCCTCCCAAACCTCTGCTTTCAAATGCCTCGGCAACTCCAGTTGGCAGAAGGGGCCGTC	chr7	36445856	NM_018685	758	G	A	0.825953488372
ATTTCCCAGAGGAGGAAGCAGCAGCTAGACTCCAGGACCTTGGGGTCATATCTCTCAGAAAGCCAAGAGTGCAGGATGAGAGCTGTCTGTCTCTTACCTGC	ATTTCCCAGAGGAGGAAGCAGCAGCTAGACTCCAGGACCTTGGGGTCATACCTCTCAGAAAGCCAAGAGTGCAGGATGAGAGCTGTCTGTCTCTTACCTGC	chr19	41830606	NM_052848	3140	T	C	0.82567830484
GGCCTGCACTCCAGCCCACCTGAGAATGAAGACTCAGGGGAAGACAGCAGTGAGCCTGAGGGAGAGGGCCAGGCATGGCTGAGAGAGGGAACCCCAGACTC	GGCCTGCACTCCAGCCCACCTGAGAATGAAGACTCAGGGGAAGACAGCAGCGAGCCTGAGGGAGAGGGCCAGGCATGGCTGAGAGAGGGAACCCCAGACTC	chr2	113940681	NM_012455	831	T	C	0.825042053729
GAATCTGAAAATGGAGTTTTAGAGGAAAAGTCAACATCTAACTAGTGAGGAAAAGTGCCTAATACAATTAGAATCTCCCTCACTCTATAGTTGCCCAGTTG	GAATCTGAAAATGGAGTTTTAGAGGAAAAGTCAACATCTAACTAGTGAGGGAAAGTGCCTAATACAATTAGAATCTCCCTCACTCTATAGTTGCCCAGTTG	chr11	128330520	NM_001143820,NM_001162422,NM_005238	3279,2730,3378	A	G	0.824870840335
GAATTTGAAGATAGAGGATTTGTGCAGGTGGATGATGGCAGAAAGATTGTATTTGTCCCAGGGTGTTCCATACCATTAACCATAGTAAAATCAGATGGAGG	GAATTTGAAGATAGAGGATTTGTGCAGGTGGATGATGGCAGAAAGATTGTGTTTGTCCCAGGGTGTTCCATACCATTAACCATAGTAAAATCAGATGGAGG	chr5	167933060	NM_002887	1133	A	G	0.824828722609
AGCTTGCTGCCTCCTGCCTTGCTACACTAATGTTTACAGCACCTAAGCTTAGCCTCCAGGGCCCCACCTCTCCCAGCTGATGGTGAGCTGACAGTGTCCAC	AGCTTGCTGCCTCCTGCCTTGCTACACTAATGTTTACAGCACCTAAGCTTCGCCTCCAGGGCCCCACCTCTCCCAGCTGATGGTGAGCTGACAGTGTCCAC	chr10	104239755	NM_005736	2104	A	C	0.824664039511
AGTTATCTGTATTCTGAACTTTCTTAATTGAGAAGAGGCAGGAAATCACTGCAGAATGAAGGAACATCCCTTGAGGTGACCCAGCAAACCTGTGGCCAGAA	AGTTATCTGTATTCTGAACTTTCTTAATTGAGAAGAGGCAGGAAATCACTACAGAATGAAGGAACATCCCTTGAGGTGACCCAGCAAACCTGTGGCCAGAA	chr6	32627617	NM_001243961,NM_002123	1288,1264	G	A	0.82460289748
ACAAACTGCTGCATGAGTGGCTGCCCCAACTGCGTGTGGGTGGAGTACGCGGACAGGCTGCTGCAGCACTTCCAGGACGGTGGGGAGCGGGCCCTGGCTGC	ACAAACTGCTGCATGAGTGGCTGCCCCAACTGCGTGTGGGTGGAGTACGCAGACAGGCTGCTGCAGCACTTCCAGGACGGTGGGGAGCGGGCCCTGGCTGC	chr17	79632363	NM_001039842	323	G	A	0.824496958492
GACTTCCGCACAGAATTTGATGTGGCTGTGGATGAGCTTTCACTCAACCCCGGCAAGCAGAGGTTCGAGAAAATGATCAGTGGAATGTACCTGGGTGAGAT	GACTTCCGCACAGAATTTGATGTGGCTGTGGATGAGCTTTCACTCAACCCGGGCAAGCAGAGGTTCGAGAAAATGATCAGTGGAATGTACCTGGGTGAGAT	chr2	75113789	NM_000189	4134	C	G	0.824133015581
TTCCTGTTTATTGGCTCTTCTGAAGCCCTGTAAAGATTTTGAAGTGGACAGTCATATAAAAGATTTCGCTGCGAAGCTGTCTTTAATACCCAGCCCGCCAC	TTCCTGTTTATTGGCTCTTCTGAAGCCCTGTAAAGATTTTGAAGTGGACAATCATATAAAAGATTTCGCTGCGAAGCTGTCTTTAATACCCAGCCCGCCAC	chr8	142154291	NM_014957	706	G	A	0.823948262547
TTTTAAACATGATTGAAATCACTGCTTATAAATGTGTGATTTTTTTAAAACGACCAAAACTGTTCTGAAGAATGTACCCAGGTGCCTTTTTGCTAATTTGA	TTTTAAACATGATTGAAATCACTGCTTATAAATGTGTGATTTTTTTAAAATGACCAAAACTGTTCTGAAGAATGTACCCAGGTGCCTTTTTGCTAATTTGA	chr5	76003258	NM_006633	5070	C	T	0.823658789549
TGATTGAACATTGGAAGTTTCAAGAGGATGCTTCCTTTAGGATAAAGCTATGTGCTGTTGTTTTCCAGGAACAAGTGCTCTGTCACATTTGGGGACTGGAG	TGATTGAACATTGGAAGTTTCAAGAGGATGCTTCCTTTAGGATAAAGCTACGTGCTGTTGTTTTCCAGGAACAAGTGCTCTGTCACATTTGGGGACTGGAG	chr2	197065889	NM_020760	5014	T	C	0.823598808407
GCTGGTTCCTGAGTGGCTCTGGTGATACTCTCCAGCCACCTGCTGACATTCAGAATCTCAGACCTCGGGACTGCTGTTGCGGTACCGTGTGTCTGACACCT	GCTGGTTCCTGAGTGGCTCTGGTGATACTCTCCAGCCACCTGCTGACATTGAGAATCTCAGACCTCGGGACTGCTGTTGCGGTACCGTGTGTCTGACACCT	chr22	47080801	NM_022766	3951	C	G	0.823309804732
GCAGGCCAAGAGCAGAGGCAGCGAGTTGTGGAAAGCCTCTGCTGCCATGGCGTGTCCCTCTCGGAAGGCTGGCTGGGCATGGACGTTCGGGGCATGCTGGG	GCAGGCCAAGAGCAGAGGCAGCGAGTTGTGGAAAGCCTCTGCTGCCATGGTGTGTCCCTCTCGGAAGGCTGGCTGGGCATGGACGTTCGGGGCATGCTGGG	chr1	12267292	NM_001066	1690	C	T	0.823282887078
AAGGACGTCAACCTCAGCAAGACTGAGAAGATGGGCAACACTGTGGAGTCGGAGCACCTGTCGGAGCTCACGGAGGAGGAGTACGAGGCCCACTACATCAG	AAGGACGTCAACCTCAGCAAGACTGAGAAGATGGGCAACACTGTGGAGTCAGAGCACCTGTCGGAGCTCACGGAGGAGGAGTACGAGGCCCACTACATCAG	chr20	48503306	NM_001260491,NM_015266,NR_048537,NR_048538,NR_048539,NR_048540	1767,1719,1684,1600,1556,1382	G	A	0.822967167655
CTTGAAGTTCATATAAGAAGGTATACACAGATGTGGTCATGGAGTAACATAAAAAAGCACAGGCAGTTACTCAAGAGTTATAAAATTGCCTACAAAAACAA	CTTGAAGTTCATATAAGAAGGTATACACAGATGTGGTCATGGAGTAACATCAAAAAGCACAGGCAGTTACTCAAGAGTTATAAAATTGCCTACAAAAACAA	chr15	62299603	NM_001018088,NM_017684,NM_018080,NM_020821	1285,1156,1156,1285	A	C	0.822902855042
GATTTTGGAGGCAACATCAACGTGGAGACCATCAGTGCCTTTATTGACGGCGGAGGCAGTGTGCTGGTAGCTGCCAGCTCCGACATTGGTGACCCTCTTCG	GATTTTGGAGGCAACATCAACGTGGAGACCATCAGTGCCTTTATTGACGGTGGAGGCAGTGTGCTGGTAGCTGCCAGCTCCGACATTGGTGACCCTCTTCG	chr1	20982631	NM_005216	509	C	T	0.822811515277
ATTTTTCCATCTTTCATCCAGGGCTGACTGAAACTATGGCTAATAATTGGGGTACTCTTATGTTTCAATCCAATTTAACCTCATTTCCCAGATCATTTTTC	ATTTTTCCATCTTTCATCCAGGGCTGACTGAAACTATGGCTAATAATTGGTGTACTCTTATGTTTCAATCCAATTTAACCTCATTTCCCAGATCATTTTTC	chr6	32611099	NM_002122	1212	G	T	0.822550960978
CAGAGTTGACCAAAAAAGTTCAGCGACATGCATCTAGTGGCTCCTTCCTACCCAGCGCTAATGAACATCTTAAAGAAGATCTCAACCTTCGCTTGAAGAAA	CAGAGTTGACCAAAAAAGTTCAGCGACATGCATCTAGTGGCTCCTTCCTATCCAGCGCTAATGAACATCTTAAAGAAGATCTCAACCTTCGCTTGAAGAAA	chr10	131959150	NM_001199868,NM_006541	413,413	C	T	0.822525798184
CCTATCTGGTAGGGAGCTCCCCCAGCACCGAAGACTGCGATGACTTCTGCGCTGACCCAGGGGCTGGAGCGAATCCCAGACCAGCTCGGCTACCTGGTACT	CCTATCTGGTAGGGAGCTCCCCCAGCACCGAAGACTGCGATGACTTCTGCACTGACCCAGGGGCTGGAGCGAATCCCAGACCAGCTCGGCTACCTGGTACT	chr7	99747130	NM_001008395	78	G	A	0.822245196439
TGGGTGCAAGGCTTTGTTTAGGGATCAAGCCTTTTGCCACCTTGGGCTGGTCTTTGGCCTGGTGCTCACTGGGACCCCATATGTCTGCGTAGGAGCAGAAC	TGGGTGCAAGGCTTTGTTTAGGGATCAAGCCTTTTGCCACCTTGGGCTGGCCTTTGGCCTGGTGCTCACTGGGACCCCATATGTCTGCGTAGGAGCAGAAC	chr12	109888700	NM_031954	1730	T	C	0.821563593932
TTACGTCACTTCCTGGAGACTGGTTGAATCCGGAAGTGACCCTAGAGAAACGAGTTGTGGCTGAGGACCCCGGCGGCAGACGCAGGTTCGGGACCATGAGC	TTACGTCACTTCCTGGAGACTGGTTGAATCCGGAAGTGACCCTAGAGAAATGAGTTGTGGCTGAGGACCCCGGCGGCAGACGCAGGTTCGGGACCATGAGC	chr8	22526609	NM_018688	53	C	T	0.821384703849
GAAGTCTAAAGACTCACTAGTTCAAAGTTGCCCTGGATCCCTCTCTCTCTGTGCAGGAGTAAAATCTAGCACACCACCAGGCGAGAGCTATTTTGGTGTCT	GAAGTCTAAAGACTCACTAGTTCAAAGTTGCCCTGGATCCCTCTCTCTCTCTGCAGGAGTAAAATCTAGCACACCACCAGGCGAGAGCTATTTTGGTGTCT	chr16	2813636	NM_016333	3656	G	C	0.821312333915
ATGTGTGGGTCTCATTTCCATGCTAGCCATGGTCATCTGACAGTCTCTACACTGTGAATATTGCCTGGTGATCAAGACTCTCCTCAAAGAAATGACTTGCT	ATGTGTGGGTCTCATTTCCATGCTAGCCATGGTCATCTGACAGTCTCTACGCTGTGAATATTGCCTGGTGATCAAGACTCTCCTCAAAGAAATGACTTGCT	chr1	25688276	NM_014313	1726	A	G	0.81967647632
CAGCATTGTTACAGCAGGTCCATTCAGCTTCGGCTCTGGAAAGCTATCCAGCTCAGCCTGATGGGTTTCCTAGTTATCCTTCAGCGCCAGGAACACCATTT	CAGCATTGTTACAGCAGGTCCATTCAGCTTCGGCTCTGGAAAGCTATCCATCTCAGCCTGATGGGTTTCCTAGTTATCCTTCAGCGCCAGGAACACCATTT	chr13	39585591	NM_025138	3619	G	T	0.81916255344
CCACACAGAGAATGTCACCAAGACAAAGACACCTGAGGACTATGCTGACTCGAGCATTGCAGAGCTACTTTTCTTGTTGGAGGGGATTAGGTCTCTGGTCC	CCACACAGAGAATGTCACCAAGACAAAGACACCTGAGGACTATGCTGACTTGAGCATTGCAGAGCTACTTTTCTTGTTGGAGGGGATTAGGTCTCTGGTCC	chr12	54911426	NM_001184976,NM_005337	1155,1284	C	T	0.818801792725
CAGCTCTTCACTCCAGCATGCACATGCCCTCTTTCTGGGACCAGGCTAACTCTGCAGAAGCACAGACACTACAGACCACAGCATTCAGCCCCCATGGAGTT	CAGCTCTTCACTCCAGCATGCACATGCCCTCTTTCTGGGACCAGGCTAACCCTGCAGAAGCACAGACACTACAGACCACAGCATTCAGCCCCCATGGAGTT	chr22	42321251	NM_052945	719	T	C	0.818660393943
TGTCTTGTAATAAAACAGCCATGGGGTTGTCCCTCCAGTCCGAGAGACTGTGATGAGGCCTACATAGCAGCGATGTGGTCAGGTAAAAATCAGGAACCCAC	TGTCTTGTAATAAAACAGCCATGGGGTTGTCCCTCCAGTCCGAGAGACTGAGATGAGGCCTACATAGCAGCGATGTGGTCAGGTAAAAATCAGGAACCCAC	chr16	24230203	NM_002738	6285	T	A	0.818307235886
GAGCAGCTCTTTGCTGTCAGCCACGACAAGCTCCTGGCCGTGAGCGATAGATACCTCGGCACTGGGAAGAGCACACACGGCCTGGCCATCCTCGGACCCGA	GAGCAGCTCTTTGCTGTCAGCCACGACAAGCTCCTGGCCGTGAGCGATAGGTACCTCGGCACTGGGAAGAGCACACACGGCCTGGCCATCCTCGGACCCGA	chr10	3180316	NM_001242307,NM_001242309,NM_014889	3093,2789,3090	A	G	0.817738246836
TTCTCAAGAGATGCTCCTGTTGGGGAGGAGGAAGCCCCAGCAAAGTATGTGCAAGACAACATCCAGCTTCATGGCCAGCAGGTGGCGAGAATCCTCCTCCA	TTCTCAAGAGATGCTCCTGTTGGGGAGGAGGAAGCCCCAGCAAAGTATGTACAAGACAACATCCAGCTTCATGGCCAGCAGGTGGCGAGAATCCTCCTCCA	chr5	7897283	NM_002454,NM_024010	2012,1986	G	A	0.817729489096
TTGACTGCCTCTACCATGGAAATTTTATTGGACTTTGTGTACACAGAAACAGTACATGTGACAGTGGAGAATGTACAAGAACTGCTTCCTGCAGCCTGTCT	TTGACTGCCTCTACCATGGAAATTTTATTGGACTTTGTGTACACAGAAACGGTACATGTGACAGTGGAGAATGTACAAGAACTGCTTCCTGCAGCCTGTCT	chr1	202888947	NM_021633	485	A	G	0.816739390999
TTTAATCTCTTATGTATAGGGTGATAACCTTCCCCAGAAACAACAGTGATTGCGATTGTTTTCTAGAAACTTCTTTAAAGTGCCACATTTGGCAGTACAAA	TTTAATCTCTTATGTATAGGGTGATAACCTTCCCCAGAAACAACAGTGATGGCGATTGTTTTCTAGAAACTTCTTTAAAGTGCCACATTTGGCAGTACAAA	chr13	49783262	NM_001079673,NM_014923	5633,5247	T	G	0.815973827919
CTCCTCATGCTGACAGGAAAAATATCTCCCTGGACGGGGCGTTTCTACTCGCTGCTGGATCCCTCTTATGCTAAGAACAACATCCCCATCATTGCTTCTGT	CTCCTCATGCTGACAGGAAAAATATCTCCCTGGACGGGGCGTTTCTACTCACTGCTGGATCCCTCTTATGCTAAGAACAACATCCCCATCATTGCTTCTGT	chr11	125479363	NM_152713	1106	G	A	0.815309734513
AGTTTCCACAAATTCTTACACTCATTGGCAGGAACCCAGTAGGATACCCACTGGCCTGGCAATTTCTGAGGAAAAACTGGAACAAACTTGTACAAAAGTTT	AGTTTCCACAAATTCTTACACTCATTGGCAGGAACCCAGTAGGATACCCATTGGCCTGGCAATTTCTGAGGAAAAACTGGAACAAACTTGTACAAAAGTTT	chr5	96116808	NM_001040458,NM_001198541,NM_016442	2889,2647,2889	C	T	0.815233403065
ACTGTTTTGTTCAGTGTCACCTTGTCAGCAACACTGTGTCCCTTCGCCCCACCGTTCTTCTCTGCTGCATTTGGACATCAGCCAAATTTGAACCCAATCAA	ACTGTTTTGTTCAGTGTCACCTTGTCAGCAACACTGTGTCCCTTCGCCCCGCCGTTCTTCTCTGCTGCATTTGGACATCAGCCAAATTTGAACCCAATCAA	chr10	96997435	NM_020992	1346	A	G	0.815178813637
CCGTGGAGATAAGCCTGCGGCTTGTCTAACCAGCGCAGCGCAAAGGTCTCGATGCCTTTTGGTAACATCCGTCATTGCAGAAGAAAGTTTACACGACGTCA	CCGTGGAGATAAGCCTGCGGCTTGTCTAACCAGCGCAGCGCAAAGGTCTCAATGCCTTTTGGTAACATCCGTCATTGCAGAAGAAAGTTTACACGACGTCA	chr9	132649857	NM_015033	5034	G	A	0.815174945654
CGCACCCAGCCCTCTCTCTTCCTCAATGCACTCTGCTTCTTCCGTTCTTCCGAAACATTCAGCTGACTGTATCCAGGGCTTCCTGGACTCCTGGGACCCCA	CGCACCCAGCCCTCTCTCTTCCTCAATGCACTCTGCTTCTTCCGTTCTTCTGAAACATTCAGCTGACTGTATCCAGGGCTTCCTGGACTCCTGGGACCCCA	chr19	2072599	NM_130807	1767	C	T	0.815166186514
ATCATTGGGGAGCTCCATCCAGATGACAGACCAAAGTTAAACAAGCCTCCGGAAACTCTTATCACTACTATTGATTCTAGTTCCAGTTGGTGGACCAACTG	ATCATTGGGGAGCTCCATCCAGATGACAGACCAAAGTTAAACAAGCCTCCAGAAACTCTTATCACTACTATTGATTCTAGTTCCAGTTGGTGGACCAACTG	chr18	71928150	NM_148923	429	G	A	0.815090213014
GGTTCCTTGGAGGAGCCCTGAGCTGGGAGGCAGCAAAGGCTGACCTATCAAAGCCTCCCGGAGGCCACCGTGCTGGGTACCAGGACTCACCTCTGACAAGC	GGTTCCTTGGAGGAGCCCTGAGCTGGGAGGCAGCAAAGGCTGACCTATCAGAGCCTCCCGGAGGCCACCGTGCTGGGTACCAGGACTCACCTCTGACAAGC	chr9	139318071	NM_015160	1938	A	G	0.815089354213
GATGTTTGGTTCTGGCGGCTCAGGCATTTTGGGAACTGTTGCACAGGGTGGAGTCAAAACAACCTACATATAAAAAGAGAAAAAGAGAAACTTGTCCATTT	GATGTTTGGTTCTGGCGGCTCAGGCATTTTGGGAACTGTTGCACAGGGTGCAGTCAAAACAACCTACATATAAAAAGAGAAAAAGAGAAACTTGTCCATTT	chr7	92241451	NM_001145306,NM_001259	4501,4396	G	C	0.815015658243
CCCGATGTGGTCAACTGCATGCAGACGGACAACCTGGAGCTGAAGAAGCTAGTATACCTCTACTTGATGAATTACGCCAAGAGTCAGCCTGACATGGCCAT	CCCGATGTGGTCAACTGCATGCAGACGGACAACCTGGAGCTGAAGAAGCTGGTATACCTCTACTTGATGAATTACGCCAAGAGTCAGCCTGACATGGCCAT	chr22	29755888	NM_001127,NM_001166019,NM_145730	391,391,391	A	G	0.814973874696
GAAACTATGGCTAATAATTGGGGTACTCTTATGTTTCAATCCAATTTAACCTCATTTCCCAGATCATTTTTCATGTCCAGTAACACAGAAGCCACCAAGTA	GAAACTATGGCTAATAATTGGGGTACTCTTATGTTTCAATCCAATTTAACATCATTTCCCAGATCATTTTTCATGTCCAGTAACACAGAAGCCACCAAGTA	chr6	32611128	NM_002122	1241	C	A	0.814884308224
GAGCTGTGCATGGAAGGTCGAGGCATCCCTGCTCCTGAGGAAGAGCGGACGCGACAGGGCTGGCAGCGGTACTACTTTGAGGGCATTAAACAGACCTTTGG	GAGCTGTGCATGGAAGGTCGAGGCATCCCTGCTCCTGAGGAAGAGCGGACACGACAGGGCTGGCAGCGGTACTACTTTGAGGGCATTAAACAGACCTTTGG	chr14	77935520	NM_012111	1105	G	A	0.814601504581
GGATCATTTTAGTAAATACAGCTTTATCCCAAAAGCTTTAACTGTATTGGGAAAACTTAAAAAATAGCATCCTCAAATTTTCTGATTCTTATTTGCCATGA	GGATCATTTTAGTAAATACAGCTTTATCCCAAAAGCTTTAACTGTATTGGAAAAACTTAAAAAATAGCATCCTCAAATTTTCTGATTCTTATTTGCCATGA	chr15	66841033	NM_017975	2393	G	A	0.813822039297
GGAGCGTGGTCTCCTCCACAGAGTTTGTGACCCACGCCTGCTCCCTCATCTACTGTGTGCACTTCATCCTGGAGGCCGTTGCAGTGCAGCCTGGAGAGCAG	GGAGCGTGGTCTCCTCCACAGAGTTTGTGACCCACGCCTGCTCCCTCATCCACTGTGTGCACTTCATCCTGGAGGCCGTTGCAGTGCAGCCTGGAGAGCAG	chr4	3215835	NM_002111	7070	T	C	0.813821618429
AGAAAAAGGACCAATGTTCGAACTACTTCCAGGTGAATCCAACAAGATCCCCCGTCTGAGGACTGACCTTTTTCCAAAGACGAGAATCCAGGACTTGAATC	AGAAAAAGGACCAATGTTCGAACTACTTCCAGGTGAATCCAACAAGATCCGCCGTCTGAGGACTGACCTTTTTCCAAAGACGAGAATCCAGGACTTGAATC	chr10	70856963	NM_002727	289	C	G	0.812935233023
GAGCAATGAAACCCAGAATCCTCATAAACCATCACCTAGCAGGCTGTCAACAGGTGCATCTGCTGATGCTGTCTGGGATAATGGCATTGATGATGCTTATT	GAGCAATGAAACCCAGAATCCTCATAAACCATCACCTAGCAGGCTGTCAAAAGGTGCATCTGCTGATGCTGTCTGGGATAATGGCATTGATGATGCTTATT	chr4	185615764	NM_152683	1947	C	A	0.812717229091
CAGAAGCTTGCCCAGCTCTAGGAGGGACAGGACCTCTATTCCCGCCTGGTGCAGCAGCGGCTGATGGACTGAGGCCCCAGGGATACTGGGCCCTCTTCTCA	CAGAAGCTTGCCCAGCTCTAGGAGGGACAGGACCTCTATTCCCGCCTGGTTCAGCAGCGGCTGATGGACTGAGGCCCCAGGGATACTGGGCCCTCTTCTCA	chr6	32796653	NM_000544	2213	G	T	0.812641209699
GAAGCTGCCCTCAAGGAGGGGCTGAGTGGTGATGCCCTCAGCAGCCCCAGCGCACCTGAGCCCGTGGTGGGCACCCCTGACGACAAACTAGATGCCGACTA	GAAGCTGCCCTCAAGGAGGGGCTGAGTGGTGATGCCCTCAGCAGCCCCAGTGCACCTGAGCCCGTGGTGGGCACCCCTGACGACAAACTAGATGCCGACTA	chr17	75190962	NM_001039573,NM_001143998,NM_001143999,NM_001144001,NM_001204408,NM_001204410,NM_003003	998,998,994,786,1343,1036,945	C	T	0.812364807092
GACAGTTCCAAGGACACAGAGAAGGAGTGCATAGGCAACTATGTAGATCATGAGAAAAACAAGATGGAGGTGAAGGGCCGGGAATGGAAGCGCCATGAATT	GACAGTTCCAAGGACACAGAGAAGGAGTGCATAGGCAACTATGTAGATCACGAGAAAAACAAGATGGAGGTGAAGGGCCGGGAATGGAAGCGCCATGAATT	chr1	181725110	NM_000721,NM_001205293,NM_001205294	4203,4203,4146	T	C	0.811948795641
GTTCTATTTCTCCTTCGGCCGCCGCCGCCACTGCTGCACACAGCTGGTGTCGGTGCCGCGCTTTTACCCCCAAGTCGTTCCCGCAGCCTATGGCCCAGGCC	GTTCTATTTCTCCTTCGGCCGCCGCCGCCACTGCTGCACACAGCTGGTGTTGGTGCCGCGCTTTTACCCCCAAGTCGTTCCCGCAGCCTATGGCCCAGGCC	chr8	103876183	NM_015878,NM_148174	215,215	C	T	0.81139403163
ACAAACAGATAGAAAGTCTGAATGACAAATTACAAAATGCTAAAGAACAGCTTCGAGAAAAAGAGTTTATAATGCTACAAAATGAACAGGAGATAAGTCAA	ACAAACAGATAGAAAGTCTGAATGACAAATTACAAAATGCTAAAGAACAGGTTCGAGAAAAAGAGTTTATAATGCTACAAAATGAACAGGAGATAAGTCAA	chr1	93720070	NM_206886	3402	C	G	0.811175167377
TTTTTTTCTCATGAATTCTTAAAGGATTATGCTTTAATGCTGTTATCTATTTTATTGTTCTTGAAAATACCTGCATTTTTTGGTATCATGTTCAACCAACA	TTTTTTTCTCATGAATTCTTAAAGGATTATGCTTTAATGCTGTTATCTATCTTATTGTTCTTGAAAATACCTGCATTTTTTGGTATCATGTTCAACCAACA	chr10	70864065	NM_002727,NR_036430	752,604	T	C	0.810951379726
ACCTCGGCCAAGGAAGGGCTCCTTCTCTGGTGCCAGAGAAAGACAGCCCCGTATAAGAACGTCAATGTGCAGAACTTCCACATCAGCTGGAAGGATGGTCT	ACCTCGGCCAAGGAAGGGCTCCTTCTCTGGTGCCAGAGAAAGACAGCCCCATATAAGAACGTCAATGTGCAGAACTTCCACATCAGCTGGAAGGATGGTCT	chr19	39196736	NM_004924	656	G	A	0.810854576711
TGACCATTTACTGCTTATTCTGTAATCCTTACTGTCTATAATTAACTTCAGTAACACTGAAACTTGATGAAAAGTTTTAAAAAATTATTTACTGTAGGGAC	TGACCATTTACTGCTTATTCTGTAATCCTTACTGTCTATAATTAACTTCATTAACACTGAAACTTGATGAAAAGTTTTAAAAAATTATTTACTGTAGGGAC	chr12	27124739	NM_016551	4110	G	T	0.810702485455
AGCGCCATGGCTGTCTCAAACCAAGCAAAGGAAGGACCCTGAGGCCTTCACGCTAACCGTCCTCGAGCAACTGCTGTTGGAAGGCCTCCCTGGGCCTGGCC	AGCGCCATGGCTGTCTCAAACCAAGCAAAGGAAGGACCCTGAGGCCTTCAGGCTAACCGTCCTCGAGCAACTGCTGTTGGAAGGCCTCCCTGGGCCTGGCC	chr17	43185492	NM_021079	3994	C	G	0.810455442601
TATGTAGAGGACCTACCAAGCCCACTGAGGGACTAGGTTTTCATGTCTCTAGTCATACCTAGAATGTTCTGAGCCGTCTGAGGGCCTTCATGCCGGCAGCA	TATGTAGAGGACCTACCAAGCCCACTGAGGGACTAGGTTTTCATGTCTCTGGTCATACCTAGAATGTTCTGAGCCGTCTGAGGGCCTTCATGCCGGCAGCA	chr20	30921846	NM_004798	5148	A	G	0.810387285349
ATCATAATTTTCTTCAAACAAAAAAATGTATAGAAAAATCATGTCTGTGAGTTCATTTTTAAATGTACTTGCTCAGCTCAACTGCATTTCAGTTGTATTAT	ATCATAATTTTCTTCAAACAAAAAAATGTATAGAAAAATCATGTCTGTGACTTCATTTTTAAATGTACTTGCTCAGCTCAACTGCATTTCAGTTGTATTAT	chr2	26358110	NM_016131	1572	G	C	0.810249907086
TACTCCGTTAATATATACGATGATGGAAACCTGCTCTCCATTGTGACCAGTGGAGGAGCTCATGGGACACATGTAGCTAGTATAGCTGCTGGACACTTTCC	TACTCCGTTAATATATACGATGATGGAAACCTGCTCTCCATTGTGACCAGCGGAGGAGCTCATGGGACACATGTAGCTAGTATAGCTGCTGGACACTTTCC	chr13	103275386	NM_003291	883	T	C	0.809939520785
GGCTGACGCCGTGGCCACCTTCCTGCAGCTGGCTGACCAGTGTCTGACGACGGCCCTCAACTGTGACCAGGCTGCCCAGAGGCTGGAGAGAGTCAGGGGGC	GGCTGACGCCGTGGCCACCTTCCTGCAGCTGGCTGACCAGTGTCTGACGATGGCCCTCAACTGTGACCAGGCTGCCCAGAGGCTGGAGAGAGTCAGGGGGC	chr19	17654181	NM_001098524,NM_173544	1616,1616	C	T	0.809373332129
TTTCATGAAGTGTAGATCATTGTATTCAGAGATTGTAAATGAAAAAAATATAGAAACTATTTAGTTTTGGTAGATTTTTTTTCTGACAATGTGACCAGACT	TTTCATGAAGTGTAGATCATTGTATTCAGAGATTGTAAATGAAAAAAATAAAGAAACTATTTAGTTTTGGTAGATTTTTTTTCTGACAATGTGACCAGACT	chr5	174955535	NM_022754	2905	T	A	0.808623603608
TGGATGGTTATATGTGCATGCCTTTTCTTCAAAAGGAAATACGCAAGGTTGTAGCATCTAAAAATAAACATAAGAGTCAGACACCAAATAAATCAAGTTTT	TGGATGGTTATATGTGCATGCCTTTTCTTCAAAAGGAAATACGCAAGGTTATAGCATCTAAAAATAAACATAAGAGTCAGACACCAAATAAATCAAGTTTT	chr2	213869354	NM_001079526,NM_016260	4549,4480	G	A	0.808045181591
GAAGAAAAGTTCCTAATTTGTACTTTGTGAAGGGAGATGAAAGGACGTTTAAAGTATATATATTTTGTCAAGAGGAAAGAAGATAAAACTATGCCAGTTTT	GAAGAAAAGTTCCTAATTTGTACTTTGTGAAGGGAGATGAAAGGACGTTTGAAGTATATATATTTTGTCAAGAGGAAAGAAGATAAAACTATGCCAGTTTT	chr1	211920427	NM_014873	4154	A	G	0.807817435385
TAATTAAACATGATCCTGAGTTATCTGTATTCTGAACTTTCTTAATTGAGAAGAGGCAGGAAATCACTGCAGAATGAAGGAACATCCCTTGAGGTGACCCA	TAATTAAACATGATCCTGAGTTATCTGTATTCTGAACTTTCTTAATTGAGCAGAGGCAGGAAATCACTGCAGAATGAAGGAACATCCCTTGAGGTGACCCA	chr6	32627635	NM_001243961,NM_002123	1270,1246	A	C	0.807661153223
TTCCTGTCGGCTGTTTCTTTCAAAATCTCCTCAGAGCAATTGCTAATTTGGCCTGAATCTGGTAACTTGAACCCTGTAAGGTTACAGAACTAGGGCTATTT	TTCCTGTCGGCTGTTTCTTTCAAAATCTCCTCAGAGCAATTGCTAATTTGACCTGAATCTGGTAACTTGAACCCTGTAAGGTTACAGAACTAGGGCTATTT	chr2	213870894	NM_001079526,NM_016260	3009,2940	G	A	0.80741703279
GCGCTCGTGTTGTGCGGGCCCTGCTCCTCTGCCCCGAAACCACTGGCTGGTCCCTTCCCTGAGCCCTGGCCAAGATTCAGGCTGCAGGGGAAGAAAGAACA	GCGCTCGTGTTGTGCGGGCCCTGCTCCTCTGCCCCGAAACCACTGGCTGGCCCCTTCCCTGAGCCCTGGCCAAGATTCAGGCTGCAGGGGAAGAAAGAACA	chr19	19039298	NM_019070,NR_033677	1692,1621	T	C	0.807308123328
GGCTGTGTGTCCCTCTGAGAGTTGGAGCGGGGCTGGGCCCGAATTCGACCGCAGCAGGATTCTCTCTCATTTCTGAGCCCCGGAGGTGGCAGAGCGGCAGA	GGCTGTGTGTCCCTCTGAGAGTTGGAGCGGGGCTGGGCCCGAATTCGACCCCAGCAGGATTCTCTCTCATTTCTGAGCCCCGGAGGTGGCAGAGCGGCAGA	chr17	76127431	NM_152468	144	G	C	0.807138868946
CAGTTGCCATACTTGAGTTGATGAATGTGTTATTCATGGTGTCTCATCTCATCAATGCATCTTGAGAGACTTAATGAAATTTTAGCAACAGTATAGAATAG	CAGTTGCCATACTTGAGTTGATGAATGTGTTATTCATGGTGTCTCATCTCTTCAATGCATCTTGAGAGACTTAATGAAATTTTAGCAACAGTATAGAATAG	chr19	19103986	NM_001017392	3959	A	T	0.806700027094
TCTCGCCATGAACTTAGGCCTCCCTGACCTCGTGGCAAAGTACAACACCAGTAACGGGGCTCCCAAGGATTTCCTCCCCAGCCCCCTCCACGCCCTGCTGC	TCTCGCCATGAACTTAGGCCTCCCTGACCTCGTGGCAAAGTACAACACCAATAACGGGGCTCCCAAGGATTTCCTCCCCAGCCCCCTCCACGCCCTGCTGC	chr9	90322023	NM_004938	4412	G	A	0.805591487686
AAACAGGAAAGTACAGAATAGAGACTTTTAGTAAATAAATGGAATTTAAAAGAAAGTGTTTATTTACAGTGTCACGACAGAAAAGGATGTCTTTGTTGTCA	AAACAGGAAAGTACAGAATAGAGACTTTTAGTAAATAAATGGAATTTAAAGGAAAGTGTTTATTTACAGTGTCACGACAGAAAAGGATGTCTTTGTTGTCA	chr12	27577439	NM_001248002,NM_001248003,NM_001248004,NM_001248005,NM_020183	6062,5993,5960,5884,6104	A	G	0.805387757742
TCATTTTATAGTTTATGCTTAAGCACCCGTGTCCAAAACCCTGTACCCCATGTTTATCATTCATAAACTGTTTCATCAGTCTCCTCGAAAGACTCTGAATA	TCATTTTATAGTTTATGCTTAAGCACCCGTGTCCAAAACCCTGTACCCCACGTTTATCATTCATAAACTGTTTCATCAGTCTCCTCGAAAGACTCTGAATA	chr5	96111779	NM_001040458,NM_001198541	3494,3252	T	C	0.805071981315
CTGTCACCCTCACCCACTTCGCCCACTGCAACCTCCACCACCCCCTCGCGCTACAAGACTGAGCTATGTCGGACCTTCTCAGAGAGTGGGCGCTGCCGCTA	CTGTCACCCTCACCCACTTCGCCCACTGCAACCTCCACCACCCCCTCGCGTTACAAGACTGAGCTATGTCGGACCTTCTCAGAGAGTGGGCGCTGCCGCTA	chr19	39898667	NM_003407	367	C	T	0.804440578186
CAACAGTATGGTATTCAGTATTCAGCAAGCTATAGTCAGCAGACTGGACCTCAACAACCTCAGCAGTTCCAGGGATATGGCCAGCAACCAACTTCCCAGGC	CAACAGTATGGTATTCAGTATTCAGCAAGCTATAGTCAGCAGACTGGACCCCAACAACCTCAGCAGTTCCAGGGATATGGCCAGCAACCAACTTCCCAGGC	chr3	100467018	NM_001007565,NM_001195478,NM_001195479,NM_006070	1031,936,1268,1280	T	C	0.804380277076
GGTTTTCTCTCTTATAGTTTGTTGACACATGCTAAAAATGTCTTTGGAGAGAACTTCTGCCTGATAAACACCCAATTCTAGACTGTGGGTGGATTTTCGAG	GGTTTTCTCTCTTATAGTTTGTTGACACATGCTAAAAATGTCTTTGGAGAAAACTTCTGCCTGATAAACACCCAATTCTAGACTGTGGGTGGATTTTCGAG	chr16	24230680	NM_002738	6762	G	A	0.804202610994
GGCAGCCAAGAGCCATCTGAAGCCACCTCTCTGCCTGTTCCTCCCAAGAGGCCAGGGTGGCCAGGGGTGGTGAGGGCAGTTCTGCACCCAGCCAAACACAT	GGCAGCCAAGAGCCATCTGAAGCCACCTCTCTGCCTGTTCCTCCCAAGAGACCAGGGTGGCCAGGGGTGGTGAGGGCAGTTCTGCACCCAGCCAAACACAT	chr2	26413817	NM_000182	2724	G	A	0.803958190709
ATCAATATGTCATAACAGCATTCTGAAGTCAGACATTGTTAAATTGAGCTATTAAACTAATGAGTTTTATGTAAGTTATATGGTCTTAATTTGGTACTTGT	ATCAATATGTCATAACAGCATTCTGAAGTCAGACATTGTTAAATTGAGCTGTTAAACTAATGAGTTTTATGTAAGTTATATGGTCTTAATTTGGTACTTGT	chr4	1694809	NM_006527	1443	A	G	0.803692902806
GACCTGGAGGGCCTGCGGAGCACGCTGGCCGAGAGCAGCGACCACGTGGAAAAGAGTCCCCAGTCCCTCCTGCAGGACATGCTGGCCACGGGAGGCTTCCT	GACCTGGAGGGCCTGCGGAGCACGCTGGCCGAGAGCAGCGACCACGTGGAGAAGAGTCCCCAGTCCCTCCTGCAGGACATGCTGGCCACGGGAGGCTTCCT	chr7	2577781	NM_152743	2676	A	G	0.803687108475
CAGAGTCGGAGCCGGAGCAAGAAAGAGAAAAGCAGGAGCCCCAGCAAGGAAAAGAGCCGCAGCCGCAGCCATAGCGCTGGCAAGAGCCGCAGCAAGAGCAA	CAGAGTCGGAGCCGGAGCAAGAAAGAGAAAAGCAGGAGCCCCAGCAAGGACAAGAGCCGCAGCCGCAGCCATAGCGCTGGCAAGAGCCGCAGCAAGAGCAA	chr1	29475648	NM_005626	1132	A	C	0.803519713896
CTTTCTTGGCAGAGTTGAATAGTTGGGACAGGGACAGTATAGCCTGCAAAGCCTAAAAGATTTACTACTTGTCTCCTTAAAGAAAAAGTTTGCCAGCTCCT	CTTTCTTGGCAGAGTTGAATAGTTGGGACAGGGACAGTATAGCCTGCAAAACCTAAAAGATTTACTACTTGTCTCCTTAAAGAAAAAGTTTGCCAGCTCCT	chr6	24536706	NM_001080,NM_170740	4402,4441	G	A	0.80325985177
CTACGTGCAGCGGGTTCTCTGCCTCCGTGAAGACAAGCTGGGCTGGGGAGAACGGTGTCTAGGAGGGATGACCCCACTCAGCTCCAGGCAGTGTTCTGCCG	CTACGTGCAGCGGGTTCTCTGCCTCCGTGAAGACAAGCTGGGCTGGGGAGGACGGTGTCTAGGAGGGATGACCCCACTCAGCTCCAGGCAGTGTTCTGCCG	chrX	2405042	NM_001171135,NM_001171136,NM_004729	4001,3923,3920	A	G	0.803230199773
GAGAAGGAAGGGGAGTTCACCCTGCACGGCCGGGCCATCCTGGAGATGGAGCAATACATCCGGGAGACGTACCCCGACGCGGTGAAGATCTGCAATATCTG	GAGAAGGAAGGGGAGTTCACCCTGCACGGCCGGGCCATCCTGGAGATGGAACAATACATCCGGGAGACGTACCCCGACGCGGTGAAGATCTGCAATATCTG	chr16	27238110	NM_145080	629	G	A	0.803174171448
TTACAGGATATTGACAAGTGCAGACAGCAGCTTCATGATATTACTGTACCGTTAGAAGTTTTTGAATATATAGATCAAGGTCGAAATCCCCAGCTCTACAC	TTACAGGATATTGACAAGTGCAGACAGCAGCTTCATGATATTACTGTACCATTAGAAGTTTTTGAATATATAGATCAAGGTCGAAATCCCCAGCTCTACAC	chr5	6377293	NM_032286	235	G	A	0.803073598851
GGAGTATTTTGTGGCATAATACATATATTTTAAAATATTTTCCTTCTTACATGAACTGTATACATTCATATAGAAAATTTAGACAATATAAAAAAGTACAA	GGAGTATTTTGTGGCATAATACATATATTTTAAAATATTTTCCTTCTTACGTGAACTGTATACATTCATATAGAAAATTTAGACAATATAAAAAAGTACAA	chr6	32796346	NM_000544	2520	A	G	0.802871826586
AGAGCGAAAACGCAAGAAGACTGAAGACTCTTCTTCAGGCAAATCAGTGGCGTCTGATGTCCCTGAGGAATTAGACTTTCTTGTACCTAAGGCTGGATTCT	AGAGCGAAAACGCAAGAAGACTGAAGACTCTTCTTCAGGCAAATCAGTGGTGTCTGATGTCCCTGAGGAATTAGACTTTCTTGTACCTAAGGCTGGATTCT	chr2	71658541	NM_001014972,NM_001252612,NM_014497	6048,6374,6058	C	T	0.802755559852
TGTGATGACCTGGCACTCGATCCAGCCAGCATTAGTGTGTTGATTATTGCGTGGAAGTTCAGAGCAGCAACACAGTGCGAGTTCTCCAAACAGGAGTTCAT	TGTGATGACCTGGCACTCGATCCAGCCAGCATTAGTGTGTTGATTATTGCATGGAAGTTCAGAGCAGCAACACAGTGCGAGTTCTCCAAACAGGAGTTCAT	chr3	182681740	NM_020640	367	G	A	0.802731144792
TTCCTTAAGCTGAAGAGAAATCAGCAGGAGGACGACTGATGAGCGTACTGGAACTGGAGAAGAGGAGGCCCCGCCCCACCGCTCCGGGAGCTGCTCATCAG	TTCCTTAAGCTGAAGAGAAATCAGCAGGAGGACGACTGATGAGCGTACTGTAACTGGAGAAGAGGAGGCCCCGCCCCACCGCTCCGGGAGCTGCTCATCAG	chr10	12292348	NM_006023	1307	G	T	0.802720497032
ACAGGTTGCTGAAAAGTAAATTGTACCTGTAAAGAAAATCATACAACTCAGCATCCAGTTGGCTTTTTAAGAATTCTGTACTTCCAATTTATAATGAATAC	ACAGGTTGCTGAAAAGTAAATTGTACCTGTAAAGAAAATCATACAACTCAACATCCAGTTGGCTTTTTAAGAATTCTGTACTTCCAATTTATAATGAATAC	chr12	16516994	NM_001260511,NM_001260512,NM_020300,NM_145764,NM_145791,NM_145792,NR_048545,NR_048547	570,721,577,560,630,552,482,535	G	A	0.802674817532
GACTCGGCGCTGCAGCTGGAGAGAATCAACGTCTACTACAATGAGTCATCGTCTCAGAAATATGTGCCCAGGGCCGCCCTGGTGGACTTAGAGCCAGGCAC	GACTCGGCGCTGCAGCTGGAGAGAATCAACGTCTACTACAATGAGTCATCCTCTCAGAAATATGTGCCCAGGGCCGCCCTGGTGGACTTAGAGCCAGGCAC	chr18	12308793	NM_032525	200	G	C	0.802361570419
GAAGGCTCCAGGTGTTGCAGCATCATTGACCCCTTTGGCATGCCGATGCTAGACTTGGACGACGATGATGATCGTGAGGAGTCCTTGATGATGAATCGGTT	GAAGGCTCCAGGTGTTGCAGCATCATTGACCCCTTTGGCATGCCGATGCTCGACTTGGACGACGATGATGATCGTGAGGAGTCCTTGATGATGAATCGGTT	chr3	105438957	NM_170662	1663	A	C	0.802305019853
TGAAGGAACATCCCTTGAGGTGACCCAGCAAACCTGTGGCCAGAAGGAGGATTGTACCTTGAAAAGACACTGAAAGCATTTTGGGGTGTGAAGTAAGGGTG	TGAAGGAACATCCCTTGAGGTGACCCAGCAAACCTGTGGCCAGAAGGAGGGTTGTACCTTGAAAAGACACTGAAAGCATTTTGGGGTGTGAAGTAAGGGTG	chr6	32627561	NM_001243961,NM_002123	1344,1320	A	G	0.802197554286
CATGTGGCCAGGTTTGCAGCCCAGGCTGCACATCAGGGGACTGCCTCGCAATACTTCATGCTGTTGCTGCTGACTGATGGTGCTGTGACGGATGTGGAAGC	CATGTGGCCAGGTTTGCAGCCCAGGCTGCACATCAGGGGACTGCCTCGCAGTACTTCATGCTGTTGCTGCTGACTGATGGTGCTGTGACGGATGTGGAAGC	chr20	34214723	NM_003915,NM_152925,NM_152926,NM_152927,NM_152928,NR_037188	1621,1436,1394,1521,1489,1613	A	G	0.801838682257
ACTCTCTCACCAACTGCCTGGGGCCCCGGAAGCTCTTACACAGTGGGAAATTATACAAGACCAAGAGCAACAAGGAACTGCACGGATTCCTCTTCAATGAC	ACTCTCTCACCAACTGCCTGGGGCCCCGGAAGCTCTTACACAGTGGGAAACTATACAAGACCAAGAGCAACAAGGAACTGCACGGATTCCTCTTCAATGAC	chr2	24432839	NM_006277,NM_019595	4579,4498	T	C	0.8013337066
GTCTGGGGGCCCCAAGACAAGCTGCGGAGGTTCAAGCCCAGCTCTCTGCCCCATCCGCTCGAGGGCTCCAGGAAGGTGGAGGAGGAAGGAAGCCCCGGGGA	GTCTGGGGGCCCCAAGACAAGCTGCGGAGGTTCAAGCCCAGCTCTCTGCCGCATCCGCTCGAGGGCTCCAGGAAGGTGGAGGAGGAAGGAAGCCCCGGGGA	chr20	61443870	NM_007346	938	C	G	0.801169816776
ACCTGAACTCCACCTCTTGTCAGCTCAGTGGCAGCATTAGATTCTCATAGGAGCACAAATCCTATTGTGAACTCTGCATGCAAGGGATCTAGGCTATGCGC	ACCTGAACTCCACCTCTTGTCAGCTCAGTGGCAGCATTAGATTCTCATAGAAGCACAAATCCTATTGTGAACTCTGCATGCAAGGGATCTAGGCTATGCGC	chr12	24969809	NM_001178091,NM_001178092,NM_001178093,NM_001178094,NM_005504	2710,2638,2417,2714,2821	G	A	0.800945246144
AAAATTGAGCATTTTTCTACGCTCGTGTGTCTTTTACAACATAAAGAAAAAGTAAAAGGCAGGGAGGGAAGTGAGAGACAGATTTTAAATCATGTTCAGAA	AAAATTGAGCATTTTTCTACGCTCGTGTGTCTTTTACAACATAAAGAAAAGGTAAAAGGCAGGGAGGGAAGTGAGAGACAGATTTTAAATCATGTTCAGAA	chr9	125003751	NM_033117,NR_027125,NR_027126	1151,1276,1245	A	G	0.800724522958
GTTTCATCCGCAAATTTTCTTCCATTTCATTGCTCAGAAATGTCATGTGGCTACCTGTAACTTGAAGGTGGCTACAAAGATGACTGTGGACGTGGGTTGCA	GTTTCATCCGCAAATTTTCTTCCATTTCATTGCTCAGAAATGTCATGTGGTTACCTGTAACTTGAAGGTGGCTACAAAGATGACTGTGGACGTGGGTTGCA	chr12	113447572	NM_002535	2716	C	T	0.800490372914
GTTCTTTTAATTTTAAAAAGAACTGAGATATTGTCTTGTATACTTATATTAGCCAAAGTTTTCTTTTCCTCCACCATACATATCTATGTGATTTAATCAGT	GTTCTTTTAATTTTAAAAAGAACTGAGATATTGTCTTGTATACTTATATTGGCCAAAGTTTTCTTTTCCTCCACCATACATATCTATGTGATTTAATCAGT	chr14	50575839	NM_001040662,NM_024558,NR_049738,NR_049739	1190,1295,1284,1391	A	G	0.800326455889
AGCAAAAAGCATTTCCATGAGGAGCTTGCCCTTCAGATGGTGGTCAGCACCGGAATGGTGAGAGAAACAGTCTTCAAGTATGCCTGGTTCTTCTTTGAGCT	AGCAAAAAGCATTTCCATGAGGAGCTTGCCCTTCAGATGGTGGTCAGCACTGGAATGGTGAGAGAAACAGTCTTCAAGTATGCCTGGTTCTTCTTTGAGCT	chr9	390512	NM_001193536,NM_203447	2813,3028	C	T	0.80031317966
AATACCAAGCACTGTTTATTAGAGGTTAGGAGTAGGGGCAGGTGATTAAAAAAACAAAAAAGCTAATAATCTCCTCAAGCAATTTCTGGCCTAATAGAATT	AATACCAAGCACTGTTTATTAGAGGTTAGGAGTAGGGGCAGGTGATTAAAGAAACAAAAAAGCTAATAATCTCCTCAAGCAATTTCTGGCCTAATAGAATT	chr16	9203871	ENST00000574616.1	2774	A	G	0.80031176539
AAGGTCCATTATGCTTCTCCTCTCTGAGAATCCTGACTTACCTCAACAACGGAGACATGGCACAGTAGCCAGCTTGGAGACTTCTCAGCCAATGCTCTGAG	AAGGTCCATTATGCTTCTCCTCTCTGAGAATCCTGACTTACCTCAACAACAGAGACATGGCACAGTAGCCAGCTTGGAGACTTCTCAGCCAATGCTCTGAG	chr4	38777471	NM_001195107,NM_030956	184,501	G	A	0.799954233674
AGTTAAACTTGATGCCAGTGGGCAGTGCATGTGGAAAGTATCAGAGTAAGGCTCTCCCCTCCAGAGCCCTGAGTTTCTTGGCTGCATGAAGGTTTTCTTTA	AGTTAAACTTGATGCCAGTGGGCAGTGCATGTGGAAAGTATCAGAGTAAGCCTCTCCCCTCCAGAGCCCTGAGTTTCTTGGCTGCATGAAGGTTTTCTTTA	chr1	55315611	NM_014762	3975	G	C	0.799860529179
CTGAGCCGGTCCTGGACGCGACGAGCCCGCCCTCGGTCTTCGGAGCAGAAATCGCAAAAACGGAAGGACTGGAAATGGCAGACCATATGATGGCCATGAAC	CTGAGCCGGTCCTGGACGCGACGAGCCCGCCCTCGGTCTTCGGAGCAGAATTCGCAAAAACGGAAGGACTGGAAATGGCAGACCATATGATGGCCATGAAC	chr6	139695565	NM_006079	223	A	T	0.799074139269
GGATTCGATGTCGTCACGTTGTCCGGCACCCGGGGGCCTTTATCGAGAGTTGGGTTAGAGCCTCCACCTGGAAAACGTGAATGCCGAGTTGGGCAGTATGT	GGATTCGATGTCGTCACGTTGTCCGGCACCCGGGGGCCTTTATCGAGAGTAGGGTTAGAGCCTCCACCTGGAAAACGTGAATGCCGAGTTGGGCAGTATGT	chr1	233091463	NM_032324	282	T	A	0.798805867722
TGTGTGAGCCAGGAACATTCCTCGTGAAGGACTGTGACCAGCATAGAAAGGCTGCTCAGTGTGATCCTTGCATACCGGGGGTCTCCTTCTCTCCTGACCAC	TGTGTGAGCCAGGAACATTCCTCGTGAAGGACTGTGACCAGCATAGAAAGACTGCTCAGTGTGATCCTTGCATACCGGGGGTCTCCTTCTCTCCTGACCAC	chr12	6554628	NM_001242	386	G	A	0.798613123702
AGGTCTCACCTAAGAAAATAAACACATGCTATGTCAGAGAAGCCTCAGGGTTTCCACACCTGCTCGAAAAGGGAGTTGAGCTTCAGCAGCTGACCCAGGAC	AGGTCTCACCTAAGAAAATAAACACATGCTATGTCAGAGAAGCCTCAGGGCTTCCACACCTGCTCGAAAAGGGAGTTGAGCTTCAGCAGCTGACCCAGGAC	chr2	89161547	ENST00000430694.1	572	T	C	0.798541964066
GAGAGCAAAAACTGGCAGGATCGTAAGTGAAGGTGACTAGTAATCTAATTTAAATCACCTGCAGCTAAGCATGATTGACCCTGCCAGAGGAAAACATGCCT	GAGAGCAAAAACTGGCAGGATCGTAAGTGAAGGTGACTAGTAATCTAATTAAAATCACCTGCAGCTAAGCATGATTGACCCTGCCAGAGGAAAACATGCCT	chr10	856918	NM_015155	4206	T	A	0.798382259271
CAGAACATCATGGAGTCCTTTGAAAATCCATTTAGGATGATCAGCAACCGCTGGAAGCTGGCCCAGGTACAAGTACAAAAAGACTCTAAAGAAGCTGTCAA	CAGAACATCATGGAGTCCTTTGAAAATCCATTTAGGATGATCAGCAACCGTTGGAAGCTGGCCCAGGTACAAGTACAAAAAGACTCTAAAGAAGCTGTCAA	chr1	11132217	NM_002685	2144	C	T	0.797751830596
AGACACTTATTTAAAAGTAATTATGGTTAGAAATGAATTAATTTAAAAATGTGTTCACATATCCCTTTCTCTAACAGTTTAACCTAGACAAACATCTGTAT	AGACACTTATTTAAAAGTAATTATGGTTAGAAATGAATTAATTTAAAAATATGTTCACATATCCCTTTCTCTAACAGTTTAACCTAGACAAACATCTGTAT	chr4	177252021	NM_021928	3221	G	A	0.797205176931
GGCAAGAAGCTGCTCGAACGCATTCGCCGAGAGCAGCAGAGTGCCCGCACTCGCCTTCAGGAAATGGAACGCCGATTCCATGAGCTTGAGGCCATCATTCT	GGCAAGAAGCTGCTCGAACGCATTCGCCGAGAGCAGCAGAGTGCCCGCACCCGCCTTCAGGAAATGGAACGCCGATTCCATGAGCTTGAGGCCATCATTCT	chr18	47810351	NM_001101654,NM_014593	2071,2059	T	C	0.797040745024
TCTTCAAAGCATTTCCATGAGGAGCTTGCCCTTCAGATGGTGGTCAGCACCGGAATGGTGAGAGAAACAGTCTTCAAGTATGCCTGGTTCTTCTTTGAGCT	TCTTCAAAGCATTTCCATGAGGAGCTTGCCCTTCAGATGGTGGTCAGCACTGGAATGGTGAGAGAAACAGTCTTCAAGTATGCCTGGTTCTTCTTTGAGCT	chr9	390512	NM_001190458	2717	C	T	0.79699009901
GAAGAAAAGTATGTGAACAGGAAGAAAAGTATGAAATTCCTGAAGGTCCACGCAGAAGCAGGCTCAACAGAGAACAGCTGTTGCCAAAGCTGTTTGATGGA	GAAGAAAAGTATGTGAACAGGAAGAAAAGTATGAAATTCCTGAAGGTCCATGCAGAAGCAGGCTCAACAGAGAACAGCTGTTGCCAAAGCTGTTTGATGGA	chr2	215595164	NM_000465	2107	C	T	0.79699009901
CTAGTGGGGTGAACAGCTGGTGCCAAATAGCCCCAGACTGGGCCCAGGCAGGTCTGCAAGGGCCCAGAGTGAACCGTCCTTTCACACATCTGGGTGCCCTG	CTAGTGGGGTGAACAGCTGGTGCCAAATAGCCCCAGACTGGGCCCAGGCACGTCTGCAAGGGCCCAGAGTGAACCGTCCTTTCACACATCTGGGTGCCCTG	chr9	133761992	NM_005157,NM_007313	4318,4811	G	C	0.796968566054
ATCAATGTTCCTGCCTGACAACTCCCCAGCTATCCCCCAACCCCAGGCTCGGACTGTGGTGCCAAGGAGTCTCATCTATCTGCTGATGTCCAATACCTGCT	ATCAATGTTCCTGCCTGACAACTCCCCAGCTATCCCCCAACCCCAGGCTCAGACTGTGGTGCCAAGGAGTCTCATCTATCTGCTGATGTCCAATACCTGCT	chr1	207078331	NM_001142473,NM_001193338,NM_005449	1049,1111,1385	G	A	0.796485028111
TTTGAAATAGGTGAGGCAGGGTTTCCTCCTTAGACACTGACAGCATTCTCTGTACCCCTTCAAATCCTTACTCTCCTAAAGGCAGCTGAGTCCGCGACAGA	TTTGAAATAGGTGAGGCAGGGTTTCCTCCTTAGACACTGACAGCATTCTCCGTACCCCTTCAAATCCTTACTCTCCTAAAGGCAGCTGAGTCCGCGACAGA	chr3	45719209	NM_014240	2738	T	C	0.796445720437
TGCTGTTGTATTCAGTATCCATTTTTAACTTGGGACATGAACGTTTTAACGTAGTAAATCCTCTTTTTGATGAGTTTCTGAAACTGGAGCGGTTCAACGTT	TGCTGTTGTATTCAGTATCCATTTTTAACTTGGGACATGAACGTTTTAACATAGTAAATCCTCTTTTTGATGAGTTTCTGAAACTGGAGCGGTTCAACGTT	chr21	37788880	NM_005441	2034	G	A	0.796296127175
CTGCCTTTTGCCTGGCCCAGGCTCACCCCCACCTTGGGCCTCACCTCCTCCAGGAAGCCTTCCCAGCTACCCGAAGCTCAGGTGGCCTTCTTGCAGGTCCC	CTGCCTTTTGCCTGGCCCAGGCTCACCCCCACCTTGGGCCTCACCTCCTCTAGGAAGCCTTCCCAGCTACCCGAAGCTCAGGTGGCCTTCTTGCAGGTCCC	chr19	50410550	NM_001193357,NM_012346,NM_016553,NM_153718,NM_153719	2718,2759,3120,2798,2953	C	T	0.796016210165
GATACTGATTTGTCCCGTAGTATGGCAGATGACAGGGAGGTCTTTTCCAAGCAGGCACTCAGAACACAGGTCACCGTATGTTCTCAGCCAGTAACAATCAT	GATACTGATTTGTCCCGTAGTATGGCAGATGACAGGGAGGTCTTTTCCAATCAGGCACTCAGAACACAGGTCACCGTATGTTCTCAGCCAGTAACAATCAT	chr22	45583606	NM_007172,NM_153645	4939,4765	G	T	0.795953661615
GAACATTACAATAAAGATCCAGTTTATGTGTGGAGAAGATGCTAGCAATGCGATGCCGGTCATCTTTGGAAAATCCAGCGGGCCTGAATTTCTGCAGGAAG	GAACATTACAATAAAGATCCAGTTTATGTGTGGAGAAGATGCTAGCAATGTGATGCCGGTCATCTTTGGAAAATCCAGCGGGCCTGAATTTCTGCAGGAAG	chr9	368128	NM_001190458,NM_001193536,NM_203447	1687,1687,1902	C	T	0.795891275971
ACCTCCAGGCCTGAAACATTTCTTTTCTTTCTTTTTTCCTCCCCCAATTTACCCTGGGCCTGGAGCAGCCAAGAATTTCGGGCTGTTTGACTTTCTGTGAG	ACCTCCAGGCCTGAAACATTTCTTTTCTTTCTTTTTTCCTCCCCCAATTTTCCCTGGGCCTGGAGCAGCCAAGAATTTCGGGCTGTTTGACTTTCTGTGAG	chr3	183889337	NM_004423	3085	A	T	0.795501729249
TTATTCTTCCACAAGAGAGGGCTTTCTCAGGACCTGGTTGCTACTGGTTCGGCAACTGCAGAAAATGTCCTCCCTTGTGGCTTCCTCAGCTCCTGCCCTTG	TTATTCTTCCACAAGAGAGGGCTTTCTCAGGACCTGGTTGCTACTGGTTCAGCAACTGCAGAAAATGTCCTCCCTTGTGGCTTCCTCAGCTCCTGCCCTTG	chr6	32546743	NM_001243965,NM_002124	993,1020	G	A	0.795362693207
CATAGATACACGGTCCAATAAAACACTGGCTGATTCTCTGGATAATGCGAACGACCCCCACGATCCCATTGTGAACAGGCTACTGCGCTCCATGGCCACGC	CATAGATACACGGTCCAATAAAACACTGGCTGATTCTCTGGATAATGCGAGCGACCCCCACGATCCCATTGTGAACAGGCTACTGCGCTCCATGGCCACGC	chr15	66621346	NM_001143688,NM_133375	2255,2174	A	G	0.794778211285
GTTGATCCTTGAGAACTTGGCCCTGTGCTTTAGACCCAAGGACCCGATTCTTGGGCTAGGAAAGAGAGAACAAGCAAGCCGGGGCTACCTGCCCCCAGGTG	GTTGATCCTTGAGAACTTGGCCCTGTGCTTTAGACCCAAGGACCCGATTCCTGGGCTAGGAAAGAGAGAACAAGCAAGCCGGGGCTACCTGCCCCCAGGTG	chr6	35289446	NM_022047	2194	T	C	0.794594767808
CGTCAGGATCTCACCACCTTGGATGTTACCAAGTTGACGCCACTTTCACACGAAGTTATCAGCAGACAAGCCACAATTAACATAGGTACAATTGGTCATGT	CGTCAGGATCTCACCACCTTGGATGTTACCAAGTTGACGCCACTTTCACATGAAGTTATCAGCAGACAAGCCACAATTAACATAGGTACAATTGGTCATGT	chrX	24073761	NM_001415	120	C	T	0.794546030535
TTAGTTCTAAAGGGCAACTTGACTGTGAGTAGGAGGGCCCCCAAGAAAGGGAGGAAAGTCCACACCCAGCTAACCACACAACAGGGCTTCATTATGGAAAT	TTAGTTCTAAAGGGCAACTTGACTGTGAGTAGGAGGGCCCCCAAGAAAGGAAGGAAAGTCCACACCCAGCTAACCACACAACAGGGCTTCATTATGGAAAT	chr12	65090056	NM_178169,NR_040718	2201,1963	G	A	0.794530246029
GAGTCTGATACTAGGTCTAGGACCGGCCGAGGTATACCATGAACATGTGGATACACCTGAGCCCACTCTTGCACATGTACACAGGCACTCACATGGCACAC	GAGTCTGATACTAGGTCTAGGACCGGCCGAGGTATACCATGAACATGTGGGTACACCTGAGCCCACTCTTGCACATGTACACAGGCACTCACATGGCACAC	chr22	20052442	NM_152906	1266	A	G	0.794430457736
GCTTATTGATATATTTTATCCCGGAGATCAGCAGTCTGTGACATTTGGAACCAAGTCTAGAGTGGGAATGGGTGGCATGGAAGCCAAGGTGAAAGCAGCCC	GCTTATTGATATATTTTATCCCGGAGATCAGCAGTCTGTGACATTTGGAATCAAGTCTAGAGTGGGAATGGGTGGCATGGAAGCCAAGGTGAAAGCAGCCC	chr10	97388162	NM_001017423,NM_002860	1132,1138	C	T	0.793556307567
AACACTGGCCTGTGAGCCCTTTCCAAGTCAGTGGAGAGCCCTGAAAGGAGGCTCACTTGAATCCAGCTCAGTGCTCTGGGTGGCCCCCTGCAGGTGGCCCC	AACACTGGCCTGTGAGCCCTTTCCAAGTCAGTGGAGAGCCCTGAAAGGAGCCTCACTTGAATCCAGCTCAGTGCTCTGGGTGGCCCCCTGCAGGTGGCCCC	chr1	182568729	NM_002928	1461	G	C	0.793355603109
CTGGTGCAGAAGAAGCCGACCATGTATCCTGAGTGGAAGTCGACGTTCGATGCCCACATCTATGAGGGGCGCGTCATCCAGATTGTGCTAATGCGGGCAGC	CTGGTGCAGAAGAAGCCGACCATGTATCCTGAGTGGAAGTCGACGTTCGACGCCCACATCTATGAGGGGCGCGTCATCCAGATTGTGCTAATGCGGGCAGC	chr3	53213657	NM_006254,NM_212539	533,421	T	C	0.793145456057
CAGCTGTGCAGCACAGTTGGCGGGCAGCTCCCAGGTCTCCATGAGTACGGCGCCGTCGGGGGCTCCACACACACGGCCACTGCAGCCATGTGGGCCTGTCA	CAGCTGTGCAGCACAGTTGGCGGGCAGCTCCCAGGTCTCCATGAGTACGGGGCCGTCGGGGGCTCCACACACACGGCCACTGCAGCCATGTGGGCCTGTCA	chr17	79526402	NM_017921	1892	C	G	0.792680054768
CTGGGACAGCTATTATTATCAGCCAAAAAAAGAGATATCACAGCTTTTTATGACTCACTGAAACTAGTGAGAGCAGAACAAATTGTACCTCTTTCAGCTGC	CTGGGACAGCTATTATTATCAGCCAAAAAAAGAGATATCACAGCTTTTTACGACTCACTGAAACTAGTGAGAGCAGAACAAATTGTACCTCTTTCAGCTGC	chr3	142217537	NM_001184	5582	T	C	0.792635416667
TCCTTTCACAAATGAGCTGAGGCCTCTACTTTTTTTTTTAAGCTGCATACGTGAGGCTTACCTTCTTCAGGACTAGTTAACCAGAGGGGCTTCCTTTGTAT	TCCTTTCACAAATGAGCTGAGGCCTCTACTTTTTTTTTTAAGCTGCATACTTGAGGCTTACCTTCTTCAGGACTAGTTAACCAGAGGGGCTTCCTTTGTAT	chr1	153634058	NM_012437,NR_052019	782,735	G	T	0.792130215085
CCCTTGGCCCCTTTTTACAGACTATTGCTCACAATCTCAGGTGTCCATATTTGCAGCTATTAGGTAAGATTGTGCTGTCTCCCTCTTCCCTTCCCTCTGCC	CCCTTGGCCCCTTTTTACAGACTATTGCTCACAATCTCAGGTGTCCATATATGCAGCTATTAGGTAAGATTGTGCTGTCTCCCTCTTCCCTTCCCTCTGCC	chrX	73062694	NR_001564	9895	T	A	0.791994034303
GCTGGAGGCCGACTGTGTCCGGGGCCCAGATGGGGTGTGCCTCAGTGGGGGTAGAGGCCCACAGGGTGACAAGGCCATCAGGGAGCAAGGCCCCAGGGAGC	GCTGGAGGCCGACTGTGTCCGGGGCCCAGATGGGGTGTGCCTCAGTGGGGATAGAGGCCCACAGGGTGACAAGGCCATCAGGGAGCAAGGCCCCAGGGAGC	chr1	154919080	NM_020524	1129	G	A	0.791813088065
AATACATCAAGTCTGTCTTGTGACAGTTTCATCTGAACTTAACTTAAAAACAACTGTTAATGTTCTAGTTGTGCAAAGCAGTTTGCCTGTGGATAAGATGA	AATACATCAAGTCTGTCTTGTGACAGTTTCATCTGAACTTAACTTAAAAAGAACTGTTAATGTTCTAGTTGTGCAAAGCAGTTTGCCTGTGGATAAGATGA	chr12	32896615	NM_005690,NM_012062,NM_012063	2532,2643,2565	C	G	0.791726700727
CGTATGGACCAGTTCCTCCAGTACCTTCTGGAATGTATGCTCCTGTGTACGACAGCAGGCGCATCTGGCGCCCACCTATGTACCAACGAGATGACATTATT	CGTATGGACCAGTTCCTCCAGTACCTTCTGGAATGTATGCTCCTGTGTACAACAGCAGGCGCATCTGGCGCCCACCTATGTACCAACGAGATGACATTATT	chr9	125621145	NM_001100588,NM_018835	2327,2327	G	A	0.791500340829
TGACTTGAACAAGGGATTGCCTGCCTCACTGCATTGCAGAGATACAATTTTTGTAAAGAACACAAATAGCAGTTGTGAATATTAAGGTGTGATTATCTTTC	TGACTTGAACAAGGGATTGCCTGCCTCACTGCATTGCAGAGATACAATTTCTGTAAAGAACACAAATAGCAGTTGTGAATATTAAGGTGTGATTATCTTTC	chr18	56995396	NM_005570	4494	T	C	0.790915781978
GAATTAGGCAAATATGGACAGGAATCTGAATTTCTGTGTTTGGAATTTGATGAGGTCAAAGTCAACCAAATTCTGAAGACGCTGTCAGAGGTAGAAGAAAG	GAATTAGGCAAATATGGACAGGAATCTGAATTTCTGTGTTTGGAATTTGACGAGGTCAAAGTCAACCAAATTCTGAAGACGCTGTCAGAGGTAGAAGAAAG	chr2	62362995	NM_152516	503	T	C	0.790745913048
CAGTGTGGGGTGAGGCCTCCAGCTACTTGTTCACACGTTGGGCACTAGTGGGTCCACATCTTGCAGGGGGTGAGTGCCCGATGGACTAGGGCCAAGGCCTG	CAGTGTGGGGTGAGGCCTCCAGCTACTTGTTCACACGTTGGGCACTAGTGCGTCCACATCTTGCAGGGGGTGAGTGCCCGATGGACTAGGGCCAAGGCCTG	chr17	79639874	NM_199287	1046	G	C	0.790545055085
CCTACCTCTTCCACACCCTGCCCTCCTATCCCTTCCACACCCTGGGCTGCGTGAGCTCCCCGCAACCCCAGGGCACCCTGCCCTCCTACCTGTGGGGGTTT	CCTACCTCTTCCACACCCTGCCCTCCTATCCCTTCCACACCCTGGGCTGCATGAGCTCCCCGCAACCCCAGGGCACCCTGCCCTCCTACCTGTGGGGGTTT	chr1	1596500	NM_001110781	2442	G	A	0.790515866424
ACCGCAGCCATGACTGAGGCTGATGTGAATCCAAAGGCCTATCCCCTTGCCGATGCCCACCTCACCAAGAAGCTACTGGACCTCGTTCAGCAGTCATGTAA	ACCGCAGCCATGACTGAGGCTGATGTGAATCCAAAGGCCTATCCCCTTGCTGATGCCCACCTCACCAAGAAGCTACTGGACCTCGTTCAGCAGTCATGTAA	chr22	42076330	NM_001003796	155	C	T	0.790095996566
GGACTTGCAAAAGGGGAAGAAAGGAATTGCGAATACATGTAAAATGTCACCAGACATTTGTATTATTTTTATCATGAAATCATGTTTTTCTCTGATTGTTC	GGACTTGCAAAAGGGGAAGAAAGGAATTGCGAATACATGTAAAATGTCACGAGACATTTGTATTATTTTTATCATGAAATCATGTTTTTCTCTGATTGTTC	chr7	38270115	NM_032016	1587	C	G	0.790078819446
AGCCTAAATGACATCACAGCAAAAGAGAGGTTCTCTCCCCTCACTACCAATCTGATCAATTTGCTTGCTGAAAATGGTCGATTAAGCAATACCCAAGGAGT	AGCCTAAATGACATCACAGCAAAAGAGAGGTTCTCTCCCCTCACTACCAACCTGATCAATTTGCTTGCTGAAAATGGTCGATTAAGCAATACCCAAGGAGT	chr21	35281393	NM_001697	412	T	C	0.789413410267
CAGCATTGAGTTTCAAGTCCTTTATGCCTCCACCCAGGGATAGCCACTTGTAATCCACATGGCAATTGTGAAACAAGCAGGAAATGCGTAATTGTCAGAAT	CAGCATTGAGTTTCAAGTCCTTTATGCCTCCACCCAGGGATAGCCACTTGGAATCCACATGGCAATTGTGAAACAAGCAGGAAATGCGTAATTGTCAGAAT	chr6	32793981	NM_000544	4885	T	G	0.789307084097
CAGCAAAAGGCCCCGCAGGAGGTGGAGGAGGACGACGGTAGGAGCGGAGCAGGAGAGGACCCCCCCATGCCAGCTTCTCGGGGCTCTTACCACCTCGACTG	CAGCAAAAGGCCCCGCAGGAGGTGGAGGAGGACGACGGTAGGAGCGGAGCGGGAGAGGACCCCCCCATGCCAGCTTCTCGGGGCTCTTACCACCTCGACTG	chr4	1730299	NM_006342	1325	A	G	0.789024047331
GATGGGGCCGTGGGCAAGACCTGCCTTCTCATCAGCTACACCACCAACGCCTTTCCCGGAGAGTACATCCCCACCGTGTTTGACAACTATTCAGCCAATGT	GATGGGGCCGTGGGCAAGACCTGCCTTCTCATCAGCTACACCACCAACGCGTTTCCCGGAGAGTACATCCCCACCGTGTTTGACAACTATTCAGCCAATGT	chr22	37637653	NM_002872	198	C	G	0.78899131414
CCCGTGGAAGCCTTTAAGGAATGGAAAGAGTGGATAATAAAATGCCTGGCTGTTCTCCAAAAATGAGGACCTTCAAATAGGAGTGATTGAAATAAATAACT	CCCGTGGAAGCCTTTAAGGAATGGAAAGAGTGGATAATAAAATGCCTGGCAGTTCTCCAAAAATGAGGACCTTCAAATAGGAGTGATTGAAATAAATAACT	chr17	66253095	NM_001033569,NM_001033570,NM_001033571,NM_001033572,NM_001033574,NM_016627	1217,1213,1189,1185,1596,1770	T	A	0.788480571904
AAATATACACACTCATACACACACACGCACAGGGGAATAAAATAAGAAAATCATTTTCCTCACCATAGACTTGATCCCATCCTTACAACCCATCCTTCTAA	AAATATACACACTCATACACACACACGCACAGGGGAATAAAATAAGAAAACCATTTTCCTCACCATAGACTTGATCCCATCCTTACAACCCATCCTTCTAA	chr5	88016008	NM_001131005,NM_001193347,NM_001193348,NM_001193349,NM_001193350,NM_002397	4234,4294,3806,3734,4486,4489	T	C	0.788350675124
ACCTGCAGAACTTAGCCAAGAGTCTGGGTCTCCGGGCCAACCTGAGGGCAACCAAGTTGTTAAAAGCCTTGAAAGGCTACATTAAACATGAGGCAAGAAAA	ACCTGCAGAACTTAGCCAAGAGTCTGGGTCTCCGGGCCAACCTGAGGGCAGCCAAGTTGTTAAAAGCCTTGAAAGGCTACATTAAACATGAGGCAAGAAAA	chr15	41634587	NM_001243142,NM_001243143,NM_016359,NM_018454	361,361,361,361	A	G	0.788305363249
GAACCGTGTGAGTGGGTGAGGAAGATGAGAGATGGTCAGATGGAAGAGAGAAATACATGAACTGCTCTGGCCTCTCTGGTTCTGTTCTTGGCCCAGAGTTT	GAACCGTGTGAGTGGGTGAGGAAGATGAGAGATGGTCAGATGGAAGAGAGGAATACATGAACTGCTCTGGCCTCTCTGGTTCTGTTCTTGGCCCAGAGTTT	chr5	126889640	NM_130809	3550	A	G	0.787767937833
GAGTTCTGCAGTCTAGCTCTGACTTAGGTCAGGGGCCTGTTGGTCTCTCATTGGACGTTTTTGGGTCTCACTCATGCTTACTGAAACATTGTGCCAAGAAA	GAGTTCTGCAGTCTAGCTCTGACTTAGGTCAGGGGCCTGTTGGTCTCTCACTGGACGTTTTTGGGTCTCACTCATGCTTACTGAAACATTGTGCCAAGAAA	chr12	121137329	NM_014730	4011	T	C	0.78771726636
AGCGGGACTTTCCTCACACAAGCGCTCAACCACATGTACAAACTCCGCACGAACCTCCAGCCTCTGGAGAGTACTCAGTCTCAGGACTTCTAGAGAAAGGC	AGCGGGACTTTCCTCACACAAGCGCTCAACCACATGTACAAACTCCGCACAAACCTCCAGCCTCTGGAGAGTACTCAGTCTCAGGACTTCTAGAGAAAGGC	chr16	85711860	NM_016095	600	G	A	0.787391800015
TCCGATGCACCCTTTTTGTCAGATTATCAGGATGAGGGAATGGAAGACATCGTAAAAGGAGCTCAAGAACTTGATAACGTAATCAAGCAAGGATACTTGGA	TCCGATGCACCCTTTTTGTCAGATTATCAGGATGAGGGAATGGAAGACATTGTAAAAGGAGCTCAAGAACTTGATAACGTAATCAAGCAAGGATACTTGGA	chr17	46266849	NM_001075099,NM_003726	406,406	C	T	0.78726907776
CGTCTGCCCTTGGCCCAGAATTGTTATAGCAAAAATTTTAGAACCAAAAAATAAGTCTGTACTAATTTCAATGTGGCTTTTAAAAGTATGACAGAGAAATA	CGTCTGCCCTTGGCCCAGAATTGTTATAGCAAAAATTTTAGAACCAAAAAGTAAGTCTGTACTAATTTCAATGTGGCTTTTAAAAGTATGACAGAGAAATA	chr6	32611351	NM_002122	1464	A	G	0.787225920217
TTTTGTACCATTGTCTATTCCATTACACATTAACATGACTCTGAATGCCAGATCCAAACCTTTGCCCACCATCTGCTTGTCGTGCAACAGTTGAGGCAGTA	TTTTGTACCATTGTCTATTCCATTACACATTAACATGACTCTGAATGCCATATCCAAACCTTTGCCCACCATCTGCTTGTCGTGCAACAGTTGAGGCAGTA	chr1	65695732	NM_001005353,NM_013410,NM_203464	4902,4785,4791	G	T	0.787157820605
CTTTAGAGCCACAGCTGCAAAGATTCCGAGGTGCAGAAGTTGTCTGAGTGCGTTGGTCGGCGGCAGTCGGGCCAGACCCAGGACTCTGCGACTTTACATCT	CTTTAGAGCCACAGCTGCAAAGATTCCGAGGTGCAGAAGTTGTCTGAGTGGGTTGGTCGGCGGCAGTCGGGCCAGACCCAGGACTCTGCGACTTTACATCT	chrX	114795541	NM_005032	365	C	G	0.787138877835
GAGAGCTACCCGCAACGACAGGACCACGAGCTACAGGCCCTGGAGGCCATTTACGGCGCGGACTTCCAAGACCTGCGGCCGGACGCTTGCGGACCGGTCAA	GAGAGCTACCCGCAACGACAGGACCACGAGCTACAGGCCCTGGAGGCCATCTACGGCGCGGACTTCCAAGACCTGCGGCCGGACGCTTGCGGACCGGTCAA	chr15	40226495	NM_001013703	149	T	C	0.787131518582
GGCGGGGTGGTTAGAAGTGATTCAACAGAGCTACATGCTTTAAACTTGCCCAAGTTCTACCTCCTTCCTTTGAACATTTCAGATTGGAGAACCAAGGAGTT	GGCGGGGTGGTTAGAAGTGATTCAACAGAGCTACATGCTTTAAACTTGCCTAAGTTCTACCTCCTTCCTTTGAACATTTCAGATTGGAGAACCAAGGAGTT	chr8	56924058	NM_001111097,NM_002350	3147,3210	C	T	0.786847425339
AAGAGCCAAAGCTGACTTTGGATGAGTCGTATGACCTTGTTGTTGAAAATAAAGAAGTCCTAACTTTGCAAGAAACTCTGGAAGCACTTAGCCTCTCTGAA	AAGAGCCAAAGCTGACTTTGGATGAGTCGTATGACCTTGTTGTTGAAAATGAAGAAGTCCTAACTTTGCAAGAAACTCTGGAAGCACTTAGCCTCTCTGAA	chr10	121679013	NM_007190,NR_037771	2140,1607	A	G	0.786804454922
CCCTATGAAATCAGCCGTGCCCCAGATGAGCTGCACTACACCTATCTGGACACATTTGGCCGCCCTGTGATTGTTGCCTACAAGAAAAATCTGGTAGAACA	CCCTATGAAATCAGCCGTGCCCCAGATGAGCTGCACTACACCTATCTGGATACATTTGGCCGCCCTGTGATTGTTGCCTACAAGAAAAATCTGGTAGAACA	chr3	128344786	NM_002950	1282	C	T	0.786641410662
AACCGTGTAGAAGTCTGCTCTTTGTTACTTAGCCATGGCGCTGATCCTACATTAGTCAACTGCCATGGCAAAAGTGCTGTGGATATGGCTCCAACTCCGGA	AACCGTGTAGAAGTCTGCTCTTTGTTACTTAGCCATGGCGCTGATCCTACGTTAGTCAACTGCCATGGCAAAAGTGCTGTGGATATGGCTCCAACTCCGGA	chr8	9564437	NM_003747	1391	A	G	0.786606782398
TCCAGCTTCTGCTGCCGGAGGCTGCACCCACCTGTGCCCATGGCCTGCACAGGCCCATCACTTCCTAGCGCCTTCGACATTCTAGGTGCAGCAGGCCAGGA	TCCAGCTTCTGCTGCCGGAGGCTGCACCCACCTGTGCCCATGGCCTGCACGGGCCCATCACTTCCTAGCGCCTTCGACATTCTAGGTGCAGCAGGCCAGGA	chr19	4818378	NM_182919	280	A	G	0.78636671312
GGTAGTGTGATAGTATAAGTATCTAAGTGCAGATGAAAGTGTGTTATATACATCCATTCAAAATTATGCAAGTTAGTAATTACTCAGGGTTAACTAAATTA	GGTAGTGTGATAGTATAAGTATCTAAGTGCAGATGAAAGTGTGTTATATATATCCATTCAAAATTATGCAAGTTAGTAATTACTCAGGGTTAACTAAATTA	chr5	126890472	NM_130809	4382	C	T	0.78636671312
CTGCCAGTCTGTAGCTCTTCGAGAAAGAAAGTTCAAGTCATTTGGGGGAAACTTAAGAATAGTCATCAGGGTTTTAGCTTCTAGGCACCAGCCAAGGATGA	CTGCCAGTCTGTAGCTCTTCGAGAAAGAAAGTTCAAGTCATTTGGGGGAAGCTTAAGAATAGTCATCAGGGTTTTAGCTTCTAGGCACCAGCCAAGGATGA	chr3	183206573	NM_130446	5066	A	G	0.786143665387
AGCTGGAGCGATTAAAAAAAAGAAGCCAGCCTTCCTGGTCCCGATTGTTCCATTAAGCTTTATCCTCACCTACCAGTATGACTTGGGCTATGGAACCCTTT	AGCTGGAGCGATTAAAAAAAAGAAGCCAGCCTTCCTGGTCCCGATTGTTCGATTAAGCTTTATCCTCACCTACCAGTATGACTTGGGCTATGGAACCCTTT	chr9	5361143	ENST00000223864.2,NM_018465	479,538	C	G	0.786136016269
AGGACCAGCGAGGTAGCATTACCACATCCACACAGGGCTTTTACCATAACTGCCCCAGTACTGGAACGAGGAGCTGCAGATGATGAGGGACCTACCCAACA	AGGACCAGCGAGGTAGCATTACCACATCCACACAGGGCTTTTACCATAACCGCCCCAGTACTGGAACGAGGAGCTGCAGATGATGAGGGACCTACCCAACA	chr16	31717354	NR_024034	1241	T	C	0.786047952048
CTGCGTCTAACTGCTTTTGCCAGCCTCTCTGTGGAGCTGAGCCTGAGTAACTTGGAAGAAGATGCTTACTGGGTCCAGCTGGACCTGCACTTCCCCCCGGG	CTGCGTCTAACTGCTTTTGCCAGCCTCTCTGTGGAGCTGAGCCTGAGTAATTTGGAAGAAGATGCTTACTGGGTCCAGCTGGACCTGCACTTCCCCCCGGG	chr16	30518096	NM_001114380,NM_002209	2351,2603	C	T	0.786010571906
GAAGAAGCACTTCAGTGACCAATGACAAGTTAACATCCAAAATGAATGCGGAAGAAGACTCAGAAGAGATGCCCAGCCTCCTCACTAGCACTGTGCAAGTG	GAAGAAGCACTTCAGTGACCAATGACAAGTTAACATCCAAAATGAATGCGAAAGAAGACTCAGAAGAGATGCCCAGCCTCCTCACTAGCACTGTGCAAGTG	chr2	231077110	NM_001185015,NM_004509,NM_004510,NM_080424	895,859,859,859	G	A	0.785979355133
GGCTGCCGAAGCCCCTCACCCTGAGATGGGAGCCGTCTTCCCAGTCCACCGTCCCCATCGTGGGCATTGTTGCTGGCCTGGCTGTCCTAGCAGTTGTGGTC	GGCTGCCGAAGCCCCTCACCCTGAGATGGGAGCCGTCTTCCCAGTCCACCATCCCCATCGTGGGCATTGTTGCTGGCCTGGCTGTCCTAGCAGTTGTGGTC	chr6	31322980	NM_005514	970	G	A	0.785918050323
CCACCTTCAACCTCAGCTTCAGTTCCAGCCTCAACCTCAGCTCCACTTCCGGCAACCTTAACTCCAGTTCCAGCCTCAACCTCAGCTCCGGTTCCAGCCTC	CCACCTTCAACCTCAGCTTCAGTTCCAGCCTCAACCTCAGCTCCACTTCCAGCAACCTTAACTCCAGTTCCAGCCTCAACCTCAGCTCCGGTTCCAGCCTC	chr1	171526570	NM_015172	5579	G	A	0.78566120671
TGACCACCAGGCTCAGCCCACCCCTCCACCTCTCTCTCGATTTCTCTCTCTCCCCCTCAGCATCTTCCCGCTGAGAGTGGTGGGGAAGAGCCTTGTCTTCT	TGACCACCAGGCTCAGCCCACCCCTCCACCTCTCTCTCGATTTCTCTCTCCCCCCCTCAGCATCTTCCCGCTGAGAGTGGTGGGGAAGAGCCTTGTCTTCT	chr22	42301712	NM_004599	3643	T	C	0.785581174387
CATGATCCGGGACAATTAGATAATTCAAAACCGTCCAAAACAGAACACCAGAAAAATCCAAAACACACCAAAAAGGAAGAAGAAAATTCAATGTCATCTAA	CATGATCCGGGACAATTAGATAATTCAAAACCGTCCAAAACAGAACACCAAAAAAATCCAAAACACACCAAAAAGGAAGAAGAAAATTCAATGTCATCTAA	chr7	92764982	NM_152703	1519	G	A	0.785342093705
TCCCCGACTTCCCCACCCCAGGCGTGGTATTCAGGGACATCTCGCCCGTCCTGAAGGACCCCGCCTCCTTCCGCGCCGCCATCGGCCTCCTGGCGCGACAC	TCCCCGACTTCCCCACCCCAGGCGTGGTATTCAGGGACATCTCGCCCGTCTTGAAGGACCCCGCCTCCTTCCGCGCCGCCATCGGCCTCCTGGCGCGACAC	chr16	88878048	NM_000485,NM_001030018	132,132	C	T	0.785148242485
CATTTAGCAGAGAAGACTTCATCTCTTCCTAACCACAGTGAACCTGATCACGACACAGATGCTGGACTTGAGAGAACAAACCCAGAATATGAAAATGAGGT	CATTTAGCAGAGAAGACTTCATCTCTTCCTAACCACAGTGAACCTGATCATGACACAGATGCTGGACTTGAGAGAACAAACCCAGAATATGAAAATGAGGT	chr8	95538708	NM_015496,NM_183009	1835,1835	C	T	0.78420059487
GCTCTGCCTCACAATGATGCAGTCAGCCACCTGGTGAAGAAGTGACCTGCGACACAGGAAACGATGGGACCTCAGTCTTCTTCAGCAGAGGACTTGATATT	GCTCTGCCTCACAATGATGCAGTCAGCCACCTGGTGAAGAAGTGACCTGCAACACAGGAAACGATGGGACCTCAGTCTTCTTCAGCAGAGGACTTGATATT	chr20	57570456	NM_001336	1286	G	A	0.78256196796
AATAGTCCGTGAAAGTTGGGGCTGAAGTACCTAAGTGTGAATGTCTCTCCCGTTAAACTGAGTGTAGAAATCTGAATTTTTAAAAGAGCTGTAACTAGTTG	AATAGTCCGTGAAAGTTGGGGCTGAAGTACCTAAGTGTGAATGTCTCTCCTGTTAAACTGAGTGTAGAAATCTGAATTTTTAAAAGAGCTGTAACTAGTTG	chr3	196662521	NM_001042540,NM_007362	1763,1922	C	T	0.782123689706
TCTTTCCTGTTCCAGAGAGGTGGGGCTGGATGTCTCCATCTCTGTCTCAAATTCATGGTGCACTGAGCTGCAACTTCTTACTTCCCTAATGAAGTTAAGAA	TCTTTCCTGTTCCAGAGAGGTGGGGCTGGATGTCTCCATCTCTGTCTCAACTTCATGGTGCACTGAGCTGCAACTTCTTACTTCCCTAATGAAGTTAAGAA	chr6	31236690	NM_001243042,NM_002117	1422,1422	A	C	0.781975629992
CTCTTTCAGTCCAATGATCCCACACTCCGTCGGATGTGCTACTTGACCATCAAGGAGATGTCTTGCATTGCAGAGGATGTCATCATTGTCACCAGCAGCCT	CTCTTTCAGTCCAATGATCCCACACTCCGTCGGATGTGCTACTTGACCATTAAGGAGATGTCTTGCATTGCAGAGGATGTCATCATTGTCACCAGCAGCCT	chr3	128971751	NM_016128	376	C	T	0.781931925136
CTTGGGACTGGGTTTGGACCCCAGCTGGGAGGCAAGAGGGGTGGAGACTGCTTCCCATCCTACCCTCGGGCCCACCTGGCCACCTGAGGTGGGCCCAGGAC	CTTGGGACTGGGTTTGGACCCCAGCTGGGAGGCAAGAGGGGTGGAGACTGTTTCCCATCCTACCCTCGGGCCCACCTGGCCACCTGAGGTGGGCCCAGGAC	chr15	91425232	NM_002569	2725	C	T	0.781750050638
AAGGGCACTAAACTCAGATTGACTAAATAAAAAGTACAAAGGGCACATATACGTGACAGAATTGTACACAATCACTCCATTGGATCTTTTACTTTAAAGTA	AAGGGCACTAAACTCAGATTGACTAAATAAAAAGTACAAAGGGCACATATGCGTGACAGAATTGTACACAATCACTCCATTGGATCTTTTACTTTAAAGTA	chr21	16335469	NM_003489	5643	A	G	0.781597363083
AAAAAGAAATCTAAGCAACATGACTATTCAGACTATGAAGACAGTTCCCTCGAATTTTTGGAAAGGTGCTCTTCTCCACTAACTCGATCTTCTGGGAGTTC	AAAAAGAAATCTAAGCAACATGACTATTCAGACTATGAAGACAGTTCCCTTGAATTTTTGGAAAGGTGCTCTTCTCCACTAACTCGATCTTCTGGGAGTTC	chr8	133844508	NM_016018	2098	C	T	0.781558130244
GGGTTGTGGGTATTAGAACTAAATATGGAGGTCCTGAGCATGGGGACTGGCGTCCTCAGTAGGTGTTTGGGAATATGGGAAGGGTCTCCTATTTATTCAAT	GGGTTGTGGGTATTAGAACTAAATATGGAGGTCCTGAGCATGGGGACTGGTGTCCTCAGTAGGTGTTTGGGAATATGGGAAGGGTCTCCTATTTATTCAAT	chr12	1896880	NM_024551	3000	C	T	0.781155407998
TTCTGCAAAGGCACCTGAATGTGTCTGCGTCCCTGTTAGCATAATGTGAGGAGGTGGAGAGACAGCCCACCCTTGTGTCCACTGTGACCCCTGTTCCCATG	TTCTGCAAAGGCACCTGAATGTGTCTGCGTCCCTGTTAGCATAATGTGAGAAGGTGGAGAGACAGCCCACCCTTGTGTCCACTGTGACCCCTGTTCCCATG	chr6	31321938	NM_005514	1283	G	A	0.780960770617
CTGAAGGAGTTTGCCCTGACCAACCCAGAGAAGAGCAGCACCAAAGAAACAGAGAGAAAAGAAACCAAAGCCGAGGAGGAGCTGGATGCCGAAGTCCTGGA	CTGAAGGAGTTTGCCCTGACCAACCCAGAGAAGAGCAGCACCAAAGAAACGGAGAGAAAAGAAACCAAAGCCGAGGAGGAGCTGGATGCCGAAGTCCTGGA	chr5	138456815	NM_001037633,NM_022464	359,271	A	G	0.78092428527
TGATTACAATATGATTGTAGCCTTTATGCTTGGAAATTATATTAATTTACATGAAAGTTCTACAGAGCCAAATGATTCCCTATGGTTTTCACTTCAAAAGA	TGATTACAATATGATTGTAGCCTTTATGCTTGGAAATTATATTAATTTACGTGAAAGTTCTACAGAGCCAAATGATTCCCTATGGTTTTCACTTCAAAAGA	chr1	79093818	NM_006820	397	A	G	0.780734178748
GTGAACATAATACACCTGTAAGATCGGAATGGAGTGAACTTCAAAGTCAGGAACGATCTGAACAAAAAAAGTCTGAAGGCTTGATAACCTCTGAAAATGAG	GTGAACATAATACACCTGTAAGATCGGAATGGAGTGAACTTCAAAGTCAGAAACGATCTGAACAAAAAAAGTCTGAAGGCTTGATAACCTCTGAAAATGAG	chr7	77265140	NM_001131008,NM_001131009,NM_002835	2089,1993,2207	G	A	0.780518705119
GCTGTGATGCTCGGGAGGGAGACTGTTGTTCCCGGAGATGCGGCGCGCAGGACAAGGAGCATCCAAGATACCTGATCCCAGAACTTTGCAAACAGTTTTAC	GCTGTGATGCTCGGGAGGGAGACTGTTGTTCCCGGAGATGCGGCGCGCAGAACAAGGAGCATCCAAGATACCTGATCCCAGAACTTTGCAAACAGTTTTAC	chr11	34916657	NM_015957	166	G	A	0.780250327179
ATGCAGCAAAACAGCCATCTGATAAATGCTCTGCAAGCCCTCCCTTAAGACGGCAGTGTATTAGAGAAAATGGAAACGTAGCAAAAACGCCCAGGAACACC	ATGCAGCAAAACAGCCATCTGATAAATGCTCTGCAAGCCCTCCCTTAAGATGGCAGTGTATTAGAGAAAATGGAAACGTAGCAAAAACGCCCAGGAACACC	chr10	129907610	NM_001145966,NM_002417	1609,2689	C	T	0.779825001511
GGAACCTCGAACTGGCCCCCAGCCTGGAGGCCCCGGGGCCTGGCCTCCCTGCATACCCCACGGAGAACTTCGCTAGCCAGACCCTGGTTCCCCCGGCATAT	GGAACCTCGAACTGGCCCCCAGCCTGGAGGCCCCGGGGCCTGGCCTCCCTCCATACCCCACGGAGAACTTCGCTAGCCAGACCCTGGTTCCCCCGGCATAT	chr19	50926265	NM_001243999,NM_003121	335,335	G	C	0.779763091186
TTCCATTTCTTCAGAGGGAAACTCAGATGTCCAAACTAATTTTAACAAACGCATTAAGAGGTTTATTTGGGTACATGGCCCGCAGTGGCTTTTGCCCCAGA	TTCCATTTCTTCAGAGGGAAACTCAGATGTCCAAACTAATTTTAACAAACACATTAAGAGGTTTATTTGGGTACATGGCCCGCAGTGGCTTTTGCCCCAGA	chr19	3976224	NM_001961	2988	G	A	0.779017243088
TCCCTTCCAGCTTAGTCTTTCTGACTCCTAGCCAACAAACCATCCTTAATGTGAGCAACTTCTTTAGGCATTTCCTCTTTTCCCCGCCTGCACCCACTCTG	TCCCTTCCAGCTTAGTCTTTCTGACTCCTAGCCAACAAACCATCCTTAATCTGAGCAACTTCTTTAGGCATTTCCTCTTTTCCCCGCCTGCACCCACTCTG	chr6	116572971	NM_021648	2291	G	C	0.778874989098
AGACGCATAGACCAACAGGGGAGTTTATGTTTGAATTTGATGAAGATGAGATGTTCTATGTGGATCTGGACAAGAAGGAGACCGTCTGGCATCTGGAGGAG	AGACGCATAGACCAACAGGGGAGTTTATGTTTGAATTTGATGAAGATGAGCTGTTCTATGTGGATCTGGACAAGAAGGAGACCGTCTGGCATCTGGAGGAG	chr6	33037580	NM_001242524,NM_001242525,NM_033554	382,306,291	A	C	0.778450619814
ATCGAGGTGCTGGCAGCCAACATTGACTACATCAATGACGGCATCACCGACTGCCAGGCCACCATCGTGCAGCTGGAGGAGACCAAGGAGGAGCTGGACTC	ATCGAGGTGCTGGCAGCCAACATTGACTACATCAATGACGGCATCACCGATTGCCAGGCCACCATCGTGCAGCTGGAGGAGACCAAGGAGGAGCTGGACTC	chr1	200959302	NM_001252100,NM_001252102,NM_001252103,NM_017596	3311,3311,3311,3311	C	T	0.778400891619
CGCATGGAGCCCACCTATCAGCTGTCCCGCTGGACCCCGGTCATCAAGGATGTAATGGAGGACGCCGTGGAGGACCGGCTGGACAGGAACCTGTGGCCCTT	CGCATGGAGCCCACCTATCAGCTGTCCCGCTGGACCCCGGTCATCAAGGACGTAATGGAGGACGCCGTGGAGGACCGGCTGGACAGGAACCTGTGGCCCTT	chr19	7711221	NM_001127396,NM_006949	1479,1488	T	C	0.778259640997
CACTCCAACCTGGACAACAGAGCGAGACTCCATCTCAAAAAAAAAAAAAAATTGTGTTGCCTCATACGAAATGTATTTGGTTTTGTTGGAGAGTGTCAGAC	CACTCCAACCTGGACAACAGAGCGAGACTCCATCTCAAAAAAAAAAAAAAGTTGTGTTGCCTCATACGAAATGTATTTGGTTTTGTTGGAGAGTGTCAGAC	chr17	25640081	NM_015626,NM_134265	2268,1830	A	G	0.778218840753
TATAGTATGAAAGCCAGGTGCTAGCAACAGACAAATTCTGAGCCCAATATGCTTTATACTGCTAGACAGGGATTGGTGTGTTTGCACCTGTCTTTCATTTG	TATAGTATGAAAGCCAGGTGCTAGCAACAGACAAATTCTGAGCCCAATATACTTTATACTGCTAGACAGGGATTGGTGTGTTTGCACCTGTCTTTCATTTG	chr5	180001389	NM_015455	2212	G	A	0.778125
GAAAAGAAAGGATCAGATGAGAAAAAAGCAGCAAGCCTCGGCAGCAGTCAATCCTCCAGAACCTATGCTGGTGGAACAGCCTCGGCCACCAAGGTGTCAGC	GAAAAGAAAGGATCAGATGAGAAAAAAGCAGCAAGCCTCGGCAGCAGTCAGTCCTCCAGAACCTATGCTGGTGGAACAGCCTCGGCCACCAAGGTGTCAGC	chr5	96031569	NM_001042440,NM_001190442	388,222	A	G	0.777919518149
TTGAGTTACAGGGGATTTTATTAATTATAAAATGCAATCAATTTAAATTACGTAGGTTTAAGACTAGTCCCTTGGATAAGCCCCAAGCGAATTTGTCTTCA	TTGAGTTACAGGGGATTTTATTAATTATAAAATGCAATCAATTTAAATTATGTAGGTTTAAGACTAGTCCCTTGGATAAGCCCCAAGCGAATTTGTCTTCA	chr17	5288203	NM_001083585,NM_004703	4374,4473	C	T	0.777702063735
GCTGATGCTCGGGCCGTCATTTCCCTGATGGAGATGGGGTTCGACGAGAAAGAGGTGATAGATGCCCTCAGAGTGAACAACAACCAGCAGAATGCCGCGTG	GCTGATGCTCGGGCCGTCATTTCCCTGATGGAGATGGGGTTCGACGAGAAGGAGGTGATAGATGCCCTCAGAGTGAACAACAACCAGCAGAATGCCGCGTG	chr9	138831567	NM_016172	1133	A	G	0.777597508623
AGATTACATTCCAGGAGCAGAAGTTCTGGAAGTTGAGAAAGAAGAGAATGCTGAAAATGATGAAGATGGATGGGAAAGTACCAGTCTCAGTGAGGAGGAGG	AGATTACATTCCAGGAGCAGAAGTTCTGGAAGTTGAGAAAGAAGAGAATGATGAAAATGATGAAGATGGATGGGAAAGTACCAGTCTCAGTGAGGAGGAGG	chr4	76881233	NM_018115	1588	C	A	0.777549377904
CTTGTTCCAGAGAGGTGGGGCTGGATGTCTCCATCTCTGTCTCAACTTTACGTGCACTGAGCTGCAACTTCTTACTTCCCTACTGAAAATAAGAATCTGAA	CTTGTTCCAGAGAGGTGGGGCTGGATGTCTCCATCTCTGTCTCAACTTTATGTGCACTGAGCTGCAACTTCTTACTTCCCTACTGAAAATAAGAATCTGAA	chr6	31321807	NM_005514	1414	C	T	0.777394237513
GGCTGCATTCCCTACACAGGGAATTTACTACCCTATATGTGAATATCCCTGTATGTACTTGTGTGTACTTGTTGGTCTGTATCTTAGTTTCTTTGGGGAGG	GGCTGCATTCCCTACACAGGGAATTTACTACCCTATATGTGAATATCCCTCTATGTACTTGTGTGTACTTGTTGGTCTGTATCTTAGTTTCTTTGGGGAGG	chrX	129200301	NM_001127197,NM_001421	2690,2772	G	C	0.777191761027
TACTTGGAAACAATGTAATTAAAATGCCGAATCTGAGTCAACAGCTGCCCTACTTTTCAATTCAGATATACTAGTACCTTACCTAGAAATAATGTTAACCT	TACTTGGAAACAATGTAATTAAAATGCCGAATCTGAGTCAACAGCTGCCCCACTTTTCAATTCAGATATACTAGTACCTTACCTAGAAATAATGTTAACCT	chr11	60237234	NM_021950,NM_152866	2340,2603	T	C	0.776948171031
ATGACACGAAGCTTGCTTCTGCCTGGCATCTGTGAGCAGCTGCCAGGCTCCGGCCAGGATCCCTTCCTTCTCCTCATTGGCTGATGGATCCCAAGGGGCTC	ATGACACGAAGCTTGCTTCTGCCTGGCATCTGTGAGCAGCTGCCAGGCTCTGGCCAGGATCCCTTCCTTCTCCTCATTGGCTGATGGATCCCAAGGGGCTC	chr1	160616768	NM_003037	314	C	T	0.77657705306
AGTGGAGTTTTCATGAGTTATAGTAAATCCCACGATTATTAAGAAATTCAGTAAAACATCCTGCGCAACATGTTACCGTGCCTTTGCCTAACCTAAATGGA	AGTGGAGTTTTCATGAGTTATAGTAAATCCCACGATTATTAAGAAATTCAATAAAACATCCTGCGCAACATGTTACCGTGCCTTTGCCTAACCTAAATGGA	chr7	92029302	NM_019004	4685	G	A	0.775871562462
GAAGTCAGAACTGAGTGGCAACTTCGAGCAGGTGATTGTGGGGATGATGACGCCCACGGTGCTGTATGACGTGCAAGAGCTGCGAAGGGCCATGAAGGGAG	GAAGTCAGAACTGAGTGGCAACTTCGAGCAGGTGATTGTGGGGATGATGATGCCCACGGTGCTGTATGACGTGCAAGAGCTGCGAAGGGCCATGAAGGGAG	chr2	70033584	NM_001153	487	C	T	0.775410500702
AGCCTTGTGTGCTGCTTCAGATTGAAACATGGAGGATATGAGATATTCTTCTGCAATTCATGTTTCTCATTTCTCAAAGTGAGCACATTGTTCTATAAAAA	AGCCTTGTGTGCTGCTTCAGATTGAAACATGGAGGATATGAGATATTCTTTTGCAATTCATGTTTCTCATTTCTCAAAGTGAGCACATTGTTCTATAAAAA	chr3	124948552	NM_021964	5504	C	T	0.774655584081
AAAGGCTGCAGCATTTTATAAGAATATTCTGGGGGCCCAGGTAAGTGAAGCGGTCCCTCTTCCTGAACATGGAGTATCTGTTGTTTTTGTCAACCTGGGAA	AAAGGCTGCAGCATTTTATAAGAATATTCTGGGGGCCCAGGTAAGTGAAGTGGTCCCTCTTCCTGAACATGGAGTATCTGTTGTTTTTGTCAACCTGGGAA	chr2	71351487	NM_032601	272	C	T	0.774528969992
GTTATCTGGACCAGTTCCTTCATTTTCAGGTGGGACTCTTGATCCAGAGAGGACAAAGCTCCTCAGTGAGCTGGTGTATAATCCAGGACAGAACCCAGGTC	GTTATCTGGACCAGTTCCTTCATTTTCAGGTGGGACTCTTGATCCAGAGAAGACAAAGCTCCTCAGTGAGCTGGTGTATAATCCAGGACAGAACCCAGGTC	chr12	113357442	NM_001032409,NM_016816	1295,1393	G	A	0.774253018886
GTAATGTGATGGCAGCATAGTATATGTATTTGTTTCTAAAAGTATGCTTACGATTGTCACTTTATCAGCATTTAATCAGTGTTAACCAGTCAGCAGAAAAA	GTAATGTGATGGCAGCATAGTATATGTATTTGTTTCTAAAAGTATGCTTATGATTGTCACTTTATCAGCATTTAATCAGTGTTAACCAGTCAGCAGAAAAA	chr2	213871148	NM_001079526,NM_016260	2755,2686	C	T	0.774072141577
GATCTTATCTACCAGAACACAACTGCAATGACAATCTATGAAAACCTTGCGCCCGTGACCACATTTGGAAAGACCAATGGTTACATCGCCTAATTCCAAAG	GATCTTATCTACCAGAACACAACTGCAATGACAATCTATGAAAACCTTGCACCCGTGACCACATTTGGAAAGACCAATGGTTACATCGCCTAATTCCAAAG	chr11	48188872	NM_002843	4327	G	A	0.773290371494
GAGCCCCGGAGTTCCTCCAGACCTTGGCCATAGCCGCCTTCCCCCTGGGAGCCCAAAAGGGGGTTGGGGCTGAGTCCACCCGGAACACCAGCAGTCCTGAG	GAGCCCCGGAGTTCCTCCAGACCTTGGCCATAGCCGCCTTCCCCCTGGGATCCCAAAAGGGGGTTGGGGCTGAGTCCACCCGGAACACCAGCAGTCCTGAG	chr10	50025446	NM_020945	5574	G	T	0.772232352313
CCAGTGAGGAGGCGGCGGCGGCCCAGGAACCTCTGCAGCTAAAGAACGGGGCAGCTGGAGGGCCCAGGCCAGCCCCCACTGATGGCCCTCGGAGCCGGGTG	CCAGTGAGGAGGCGGCGGCGGCCCAGGAACCTCTGCAGCTAAAGAACGGGACAGCTGGAGGGCCCAGGCCAGCCCCCACTGATGGCCCTCGGAGCCGGGTG	chr19	8326904	NM_024552	1416	G	A	0.772081116446
ACAGAGTATAGAAAAAAATGGGATGCCCTGGTAATCAAGCTGGAGGTGATTGAGAGGGATGTGGTTAGTGGTTCCGAGGTTCTTCACTGGGTAACCCATTT	ACAGAGTATAGAAAAAAATGGGATGCCCTGGTAATCAAGCTGGAGGTGATCGAGAGGGATGTGGTTAGTGGTTCCGAGGTTCTTCACTGGGTAACCCATTT	chr2	96859034	NM_020151	1007	T	C	0.772037042191
TGAGTTGTTGGGGCTAAGCCTGACCCCCTCTCCATGCTCCCCGCCCCAACCCACTCTGGCCTCAGTAGATTTTTTTTTCAGTTGTGGTTGTTGCCCAGGCT	TGAGTTGTTGGGGCTAAGCCTGACCCCCTCTCCATGCTCCCCGCCCCAACTCACTCTGGCCTCAGTAGATTTTTTTTTCAGTTGTGGTTGTTGCCCAGGCT	chr19	1038571	NM_004368,NM_201277	1965,1848	C	T	0.77167188099
TGACATTGAATTCTGGACCTGGCTGGAAGGAAAAGAAGCCCTTTCTTGTCGCTGGCAGCTGTGTGGTAGGGAGGTCCAAGTATGTGCATATGAGATAAGCC	TGACATTGAATTCTGGACCTGGCTGGAAGGAAAAGAAGCCCTTTCTTGTCACTGGCAGCTGTGTGGTAGGGAGGTCCAAGTATGTGCATATGAGATAAGCC	chr1	33475426	NM_001199199,NM_013411,NR_037591	1762,1786,1904	G	A	0.771421509963
GGAAGGACCCTGCGGTGATCAGAAGCCTGACTCTGGAGCCTGACCCCATCATCGTTCCTGGAAATGTGACCCTCAGTGTCATGGGCAGCACCAGTGTCCCC	GGAAGGACCCTGCGGTGATCAGAAGCCTGACTCTGGAGCCTGACCCCATCGTCGTTCCTGGAAATGTGACCCTCAGTGTCATGGGCAGCACCAGTGTCCCC	chr5	150639409	NM_000405,NM_001167607	340,340	A	G	0.771248778271
CTCTGGAGCCTGACCCCATCATCGTTCCTGGAAATGTGACCCTCAGTGTCATGGGCAGCACCAGTGTCCCCCTGAGTTCTCCTCTGAAGGTGGATTTAGTT	CTCTGGAGCCTGACCCCATCATCGTTCCTGGAAATGTGACCCTCAGTGTCGTGGGCAGCACCAGTGTCCCCCTGAGTTCTCCTCTGAAGGTGGATTTAGTT	chr5	150639439	NM_000405,NM_001167607	370,370	A	G	0.770644534296
ACAGACGCTATGACTGAGGCTGATGTGAATCCAAAGGCCTATCCCCTTGCCGATGCCCACCTCACCAAGAAGCTACTGGACCTCGTTCAGCAGTCATGTAA	ACAGACGCTATGACTGAGGCTGATGTGAATCCAAAGGCCTATCCCCTTGCTGATGCCCACCTCACCAAGAAGCTACTGGACCTCGTTCAGCAGTCATGTAA	chr22	42076330	NM_005008	387	C	T	0.770567392373
CCTTCAGCAGCAGCACTCAGAGCAGCCTCCGCTACAGCCGTCTCCTGTTATGACCAGGAGAGGGCTGCGGGACTCTCATTCCTCTGAAGAGGATGAAGCAT	CCTTCAGCAGCAGCACTCAGAGCAGCCTCCGCTACAGCCGTCTCCTGTTACGACCAGGAGAGGGCTGCGGGACTCTCATTCCTCTGAAGAGGATGAAGCAT	chr1	179852074	NM_001267578,NM_015602	898,898	T	C	0.770349282248
CCCAAACAGAGTCCGTTCAGTGTCAGAAAATGCTTCCCCAAAGGGGTTGGGAGTGTGTTTTGTTGGAAAAAAGCTTGGGTTATAGGAAAGCCTTTCCCTGC	CCCAAACAGAGTCCGTTCAGTGTCAGAAAATGCTTCCCCAAAGGGGTTGGCAGTGTGTTTTGTTGGAAAAAAGCTTGGGTTATAGGAAAGCCTTTCCCTGC	chr12	54357126	NR_003716,NR_047517,NR_047518	1328,1334,1303	G	C	0.770184280301
GCCCTGGGCCTCCACCTCTGTGCAGGGCACAGAAGGCTGGGGTGGGGGGAGGAGTGGATTCCTCCCCACCCTGTCCCAGGCAGCGCCACTGTCCGCTGTCT	GCCCTGGGCCTCCACCTCTGTGCAGGGCACAGAAGGCTGGGGTGGGGGGAAGAGTGGATTCCTCCCCACCCTGTCCCAGGCAGCGCCACTGTCCGCTGTCT	chr22	36678118	NM_002473	6710	G	A	0.770174512617
GGAGAACTAAGAAGGTCTCAACTCCAGGCTTTGTTGTGTTTAAGCTATTGAGAGCCCCAGGCCACACCAGGACTTGCAGTGGTGGGAATCCATTCCTCTTC	GGAGAACTAAGAAGGTCTCAACTCCAGGCTTTGTTGTGTTTAAGCTATTGGGAGCCCCAGGCCACACCAGGACTTGCAGTGGTGGGAATCCATTCCTCTTC	chr20	2125104	NM_080836	2317	A	G	0.770053590729
TTAGAACCTCCCTGTGAAGATTTTAGCCTTAGCCCAAACATCAAATTAGACGGTTCACATGATGGTTTTTGACCTATTTCCTTTCTAATGTATTCCACATG	TTAGAACCTCCCTGTGAAGATTTTAGCCTTAGCCCAAACATCAAATTAGATGGTTCACATGATGGTTTTTGACCTATTTCCTTTCTAATGTATTCCACATG	chr20	43119938	NM_001039199,NM_001261839,NM_024331	2906,2804,2930	C	T	0.769346547525
GACATCTCCCATGATGGCACCAAACTGTGGACAGGGGGCCTGGACAACACGGTGCGCTCCTGGGACCTGCGGGAGGGCCGACAGCTACAGCAGCATGACTT	GACATCTCCCATGATGGCACCAAACTGTGGACAGGGGGCCTGGACAACACAGTGCGCTCCTGGGACCTGCGGGAGGGCCGACAGCTACAGCAGCATGACTT	chr15	70345626	NM_001105192,NM_005078,NM_020908	3033,3042,3006	G	A	0.769290639161
TTAAAAGGAAGAAATGGTGGGAAGGAAAAGTAGAGAAAGAAATGCCAATTCCAGGCCAAAGCGTTATTTGCCAAGTTTTCTTAGAATGAATTTTACCAATG	TTAAAAGGAAGAAATGGTGGGAAGGAAAAGTAGAGAAAGAAATGCCAATTACAGGCCAAAGCGTTATTTGCCAAGTTTTCTTAGAATGAATTTTACCAATG	chr15	34671438	NM_181077,NR_027409	4095,6357	C	A	0.769157382579
TACTCAATTGATACCAACAGAAATATCAACTTCTGGAGTCTATTAAATGTGTTGTCACCTTTCTAAAGCTTTTTTTCATTGTGTGTATTTCCCAAGAAAGT	TACTCAATTGATACCAACAGAAATATCAACTTCTGGAGTCTATTAAATGTATTGTCACCTTTCTAAAGCTTTTTTTCATTGTGTGTATTTCCCAAGAAAGT	chr6	153291865	NM_001142522,NM_012177	2046,1886	G	A	0.76868099926
AATGCAAAACCCAATAAGAAGGACCTCAGTGGAAACACGCCCCTCATTTACGCCTGCTCCGGTGGCCATCACGAGCTTGTGGCACTGCTGCTACAGCACGG	AATGCAAAACCCAATAAGAAGGACCTCAGTGGAAACACGCCCCTCATTTATGCCTGCTCCGGTGGCCATCACGAGCTTGTGGCACTGCTGCTACAGCACGG	chr19	33096786	NM_032139	2604	C	T	0.768503937008
TGCTTACTTCTAGAGGGAGAAGACTGTGCGGCACAGGAAACAGCAAACAGTGGGGTGATCTGCAGCCCAGAGACCTTCAAATGCGAACACTATAAACTCCA	TGCTTACTTCTAGAGGGAGAAGACTGTGCGGCACAGGAAACAGCAAACAGCGGGGTGATCTGCAGCCCAGAGACCTTCAAATGCGAACACTATAAACTCCA	chr17	5286692	NM_001083585,NM_004703	2888,2987	T	C	0.768445481966
TAGCACCTGAGAGCTGGGCCTCCTCTCCAGAATCATGTGGAGGGGCCAGAGGCCTGCCAGACCCCCAGCTGGGCCCTGCTCACCCCTTGTTGCTGGGCTTG	TAGCACCTGAGAGCTGGGCCTCCTCTCCAGAATCATGTGGAGGGGCCAGAAGCCTGCCAGACCCCCAGCTGGGCCCTGCTCACCCCTTGTTGCTGGGCTTG	chr19	6368762	NM_006012	998	G	A	0.76799821077
GCCTTCAGCGCCGACGGCCACACCATGCTCAGCTCCGGCCGTGACAAGATATGTATCATCTGGGACCTTCAGAGCTGCCAGGCCACGAGGACCGTGCCTGT	GCCTTCAGCGCCGACGGCCACACCATGCTCAGCTCCGGCCGTGACAAGATCTGTATCATCTGGGACCTTCAGAGCTGCCAGGCCACGAGGACCGTGCCTGT	chr16	2025206	NM_006453	756	A	C	0.767975136524
TCACCTTTACCCCGCCCGCACCCCTAGGCCCTCTCAGCCTTCCTATCATCCCACGTGTCTACCCAGACCCTTGTGCGGCCCATGCCCTGGGGGCGGCGTCC	TCACCTTTACCCCGCCCGCACCCCTAGGCCCTCTCAGCCTTCCTATCATCTCACGTGTCTACCCAGACCCTTGTGCGGCCCATGCCCTGGGGGCGGCGTCC	chr1	230417371	NM_004481	3955	C	T	0.767745741843
GACTGCCGATATGGCCGTTTCCGTAAATTCAAGAGCATCAAGGCCCGCGACGTAGGCTGGAGCGTCTTGGATGTGGCCTTCACCCCTGATGGGAACCACTT	GACTGCCGATATGGCCGTTTCCGTAAATTCAAGAGCATCAAGGCCCGCGATGTAGGCTGGAGCGTCTTGGATGTGGCCTTCACCCCTGATGGGAACCACTT	chr14	24587667	NM_001163484,NM_025230,NM_181357,NR_028099,NR_028100	928,1378,730,1290,905	C	T	0.766595309044
TTTCTATTTCTTCTTCATTAATTCTCCATCTAGTCTTGTGAAAAAAAAAAAAAAAAAACCCTCAGAGATAGTCTTTGTGAAGAGCTTCTGACAGAATCACT	TTTCTATTTCTTCTTCATTAATTCTCCATCTAGTCTTGTGAAAAAAAAAACAAAAAAACCCTCAGAGATAGTCTTTGTGAAGAGCTTCTGACAGAATCACT	chr12	46581573	NM_001077484,NM_030674	3413,3752	A	C	0.7665819298
GCTGCGTCATTTGGCAAATCAATCAACTTTTGAATTAGAAGATTATATATATTTTTTTCTGAAATTTCCTGGGAGCTTTTGTAGAAGTCACATTCCTGAAC	GCTGCGTCATTTGGCAAATCAATCAACTTTTGAATTAGAAGATTATATATTTTTTTTTCTGAAATTTCCTGGGAGCTTTTGTAGAAGTCACATTCCTGAAC	chr7	107559722	NM_000108	1658	A	T	0.766569497985
AGGGAGGATGAGCCGAAGACTGAGAGACAGGGTGGAGTCCAGCCCCAGGCTGGAGATGGAGCCCAGACCCCAAAAGAGGAAAAAGCCCAGACAACCCGAGA	AGGGAGGATGAGCCGAAGACTGAGAGACAGGGTGGAGTCCAGCCCCAGGCCGGAGATGGAGCCCAGACCCCAAAAGAGGAAAAAGCCCAGACAACCCGAGA	chr7	100731829	NM_030961	1467	T	C	0.766534260199
CTGTTGAATTATGTTTTGACACACCCCTAAGTACAAGGTGGTATGGTTGTATACACATGCTGCCTTCTTGGGGATTCAAAAACAGGTTTTTGATTTTGAAT	CTGTTGAATTATGTTTTGACACACCCCTAAGTACAAGGTGGTATGGTTGTGTACACATGCTGCCTTCTTGGGGATTCAAAAACAGGTTTTTGATTTTGAAT	chr12	111158161	NM_002710	1963	A	G	0.766467752038
TCTGGGCCTTCTCACTCAGGGACTCTCTTGACGCTGACTTGCCCCCGCAGTGGTGGCCAGTGCTGCCTCTGCTCCAAGCTGCCCCTGCGCTGGGAGGGGTG	TCTGGGCCTTCTCACTCAGGGACTCTCTTGACGCTGACTTGCCCCCGCAGCGGTGGCCAGTGCTGCCTCTGCTCCAAGCTGCCCCTGCGCTGGGAGGGGTG	chr1	226033476	NM_014698	4210	T	C	0.76611179173
ATCTGGGGCAGGAAGCCCAAGGTCATCGAGTGCTCCTACACATCCGCCGATGGGCAGAGGCACCACAGCAAGCTGCTGGTGTCGGGCTTCTGGGGCGTGGC	ATCTGGGGCAGGAAGCCCAAGGTCATCGAGTGCTCCTACACATCCGCCGACGGGCAGAGGCACCACAGCAAGCTGCTGGTGTCGGGCTTCTGGGGCGTGGC	chr11	71146691	NM_001163817,NM_001360	1408,1431	T	C	0.765831616313
CTGGGGGAGGACCTGGTGCAGCCTCCCGAGCTGCAGGATGACTCCAGCTCCTTGGGGTCCGACTCAGAGCTCAGCGGGCCTGGCCCATATCGCCAGGCCGA	CTGGGGGAGGACCTGGTGCAGCCTCCCGAGCTGCAGGATGACTCCAGCTCTTTGGGGTCCGACTCAGAGCTCAGCGGGCCTGGCCCATATCGCCAGGCCGA	chr11	67171736	NM_001256508,NM_198517,NR_046266	103,120,290	C	T	0.76427905212
TTTCTGAAACCCGAGGCTGGCCAGGGTGCTGTCACCATGCGGTCTTTGATTGCAGCCATTCAATGCCCACATGCTTTTCCTTCTTGTTTCAGAACAGCACA	TTTCTGAAACCCGAGGCTGGCCAGGGTGCTGTCACCATGCGGTCTTTGATCGCAGCCATTCAATGCCCACATGCTTTTCCTTCTTGTTTCAGAACAGCACA	chr3	42266360	NM_001042646	4209	T	C	0.764148119724
CCTTCAGTTTCAGAATGCTCTGGGCTGTAATCCCAGTTTGCCTAAACATAATGTTACCATAAGAAGTGACCAGCAGCATAAAAATATACAGTTGCAAAACT	CCTTCAGTTTCAGAATGCTCTGGGCTGTAATCCCAGTTTGCCTAAACATAGTGTTACCATAAGAAGTGACCAGCAGCATAAAAATATACAGTTGCAAAACT	chr6	12123249	NM_002114	3400	A	G	0.763843060425
GGACAAAACGACACCAGCCAAACCAGCAGCCCCTCAGCATCCAGCAACATAAGCGGAGGCATTTTCCTTTTCTTCGTGGCCAATGCCATAATCCACCTCTT	GGACAAAACGACACCAGCCAAACCAGCAGCCCCTCAGCATCCAGCAACATGAGCGGAGGCATTTTCCTTTTCTTCGTGGCCAATGCCATAATCCACCTCTT	chr1	26646730	NM_001803	221	A	G	0.763785966794
CGGAATATGAGAAGAGCCAGATCAAGAGAGCCCTGGAGCTGGGGACGGTGATGACTGTGTTCAGCTTCCGCAAGTCCACCCCCGAGCGGAGAACCGTCCAG	CGGAATATGAGAAGAGCCAGATCAAGAGAGCCCTGGAGCTGGGGACGGTGTTGACTGTGTTCAGCTTCCGCAAGTCCACCCCCGAGCGGAGAACCGTCCAG	chr16	81819676	NM_002661	260	A	T	0.763696738593
GCGGCGCGGCGGCCGGGCCCTCGAGACGGGGACGGACACACCAGCCCCTCGGATACCACTTGGCCACTCCCGCTGAGGCCACTCCCACTGCGTGGCTGAAG	GCGGCGCGGCGGCCGGGCCCTCGAGACGGGGACGGACACACCAGCCCCTCAGATACCACTTGGCCACTCCCGCTGAGGCCACTCCCACTGCGTGGCTGAAG	chr20	61287727	NM_016354	126	G	A	0.763633117003
CATGAGCCTTTCCGCCGGGGTACAGGTGTGGATCTGGGACAGGGTCACCCAGCCTCCAGCTGGCAGGATTCCCTCTTCCTGTTTCTCGCCATCTTCTTCTT	CATGAGCCTTTCCGCCGGGGTACAGGTGTGGATCTGGGACAGGGTCACCCGGCCTCCAGCTGGCAGGATTCCCTCTTCCTGTTTCTCGCCATCTTCTTCTT	chr6	32148031	NM_006913,NR_003129	598,528	A	G	0.763630730241
AAGAAAAACTTTATTCTCCTCTTTTGAAAAGGTAAGACCTCGTTTTAGTTGTAACTGTTTAAAAAATAACACTTGGAATAAGATTTGTAAGCTCACAAAGC	AAGAAAAACTTTATTCTCCTCTTTTGAAAAGGTAAGACCTCGTTTTAGTTTTAACTGTTTAAAAAATAACACTTGGAATAAGATTTGTAAGCTCACAAAGC	chr17	18834258	NM_001243936,NM_001243940,NM_001243941,NM_001243942,NM_002767	1496,1338,1530,1563,1679	G	T	0.76328487746
TTCCAGCCCTATAGCCACCCCAAGTGTGGATATGCCTCTTCGATTGCTCCGTACTCTAACATCTAGCTGGCTTCCCTGTCTATTGCCTTTTCCTGTATCTA	TTCCAGCCCTATAGCCACCCCAAGTGTGGATATGCCTCTTCGATTGCTCCATACTCTAACATCTAGCTGGCTTCCCTGTCTATTGCCTTTTCCTGTATCTA	chr6	32412592	NM_019111	1049	G	A	0.762298087667
ACCTAGTAGAAGTGTGTATGGCACTGACTGTTGTTAGCCAGATTTTCCCCTGCGAAATGATTCCAGCTGTTCTTCCATTAATAGAAGATAAACTTCAACAT	ACCTAGTAGAAGTGTGTATGGCACTGACTGTTGTTAGCCAGATTTTCCCCCGCGAAATGATTCCAGCTGTTCTTCCATTAATAGAAGATAAACTTCAACAT	chr15	51217361	NM_001252127,NM_007347	617,594	T	C	0.762278995135
CACAACAATCACAAACTAATGAGAAGATGTTCACCTCTCTCCTGAAAACTATTCCCACCAGACCGTTTAGCCTCTGCTTCAAGCTTAGCAATATATTCAGT	CACAACAATCACAAACTAATGAGAAGATGTTCACCTCTCTCCTGAAAACTGTTCCCACCAGACCGTTTAGCCTCTGCTTCAAGCTTAGCAATATATTCAGT	chr6	8015821	NM_001199322,NM_001199323,NM_201280,NR_037618	766,533,663,971	A	G	0.762129527393
AGCTCCAGGTCATTCCTGGGGTGGGAATCGGATCATCCCTGACTCAGCTTTTACCTTAATTTTATTTGCAGAGGATTCTTTTCTCAAAATGCTCTGGCATT	AGCTCCAGGTCATTCCTGGGGTGGGAATCGGATCATCCCTGACTCAGCTTATACCTTAATTTTATTTGCAGAGGATTCTTTTCTCAAAATGCTCTGGCATT	chr2	239007850	NM_016510,NR_037904	2323,2768	T	A	0.761966025246
TTGGCCCCCGTTGCTTTTCCTCTGGGAAGGATGGCGCACGCTGGGAGAACAGGGTACGATAACCGGGAGATAGTGATGAAGTACATCCATTATAAGCTGTC	TTGGCCCCCGTTGCTTTTCCTCTGGGAAGGATGGCGCACGCTGGGAGAACGGGGTACGATAACCGGGAGATAGTGATGAAGTACATCCATTATAAGCTGTC	chr18	60985879	NM_000633,NM_000657	514,514	A	G	0.761670005919
AGATAGCTTACATTTCCTCTTTTTGCCTTTATCTCCCCAACTAAAATACAATGGGGAAGAAGTCTGCCTATGATCTTTGAATGAGCTTTTTAAGGAAGAAA	AGATAGCTTACATTTCCTCTTTTTGCCTTTATCTCCCCAACTAAAATACAGTGGGGAAGAAGTCTGCCTATGATCTTTGAATGAGCTTTTTAAGGAAGAAA	chr12	25261165	NM_001204126,NM_001204127,NM_006152	2684,2614,2765	A	G	0.761556340949
GATCAACAGTTAATTTGAGCCAAGTAATAAAAGAAATTCTGCATTTGTCACGAAGACAATTTATGGTAGACAGATAAATACACAGATTACAGTGTAAAGTC	GATCAACAGTTAATTTGAGCCAAGTAATAAAAGAAATTCTGCATTTGTCATGAAGACAATTTATGGTAGACAGATAAATACACAGATTACAGTGTAAAGTC	chr4	73940743	NM_032217,NM_198889	9134,8381	C	T	0.761255787411
GTATGTGTATATCACTTTTTGTATAGAGTAAGCAATTGAATAATTTGTTAATAAAAATAATACCACATTGACTGATACTGCTATAGACATAGCTTGAGTTT	GTATGTGTATATCACTTTTTGTATAGAGTAAGCAATTGAATAATTTGTTAGTAAAAATAATACCACATTGACTGATACTGCTATAGACATAGCTTGAGTTT	chr4	89182518	NM_152542	2738	A	G	0.760984925822
TGACACCCAGCCTGCAGGAGCAGCTGTGTCAGCTCTACCCCCGACTGAAAGTGCTGGCATTTGGAGCAAAGCCGGATTCCACCCTGCATACCTACTTCCCT	TGACACCCAGCCTGCAGGAGCAGCTGTGTCAGCTCTACCCCCGACTGAAAATGCTGGCATTTGGAGCAAAGCCGGATTCCACCCTGCATACCTACTTCCCT	chr2	27260469	NM_001083590,NM_017727	1026,1161	G	A	0.760967140344
CTCGAGCATGTTCCAAACTCGGTTCGCTTGTGGAAAGCAGCCGTTGAGCTGGAAGAACCTGAAGATGCTAGAATCATGCTGAGCCGAGCTGTGGAGTGCTG	CTCGAGCATGTTCCAAACTCGGTTCGCTTGTGGAAAGCAGCCGTTGAGCTAGAAGAACCTGAAGATGCTAGAATCATGCTGAGCCGAGCTGTGGAGTGCTG	chr20	62641605	NM_012469	1407	G	A	0.76065796769
TAGTGGCCTGTGCTTTTCAGATAGTATACTCTCCTGTTTGGAGACAGAGGAAGAACCAGGTCAGTCTGTCTCTTTTTCAGCTCAATTGTATCTGACCCTTC	TAGTGGCCTGTGCTTTTCAGATAGTATACTCTCCTGTTTGGAGACAGAGGTAGAACCAGGTCAGTCTGTCTCTTTTTCAGCTCAATTGTATCTGACCCTTC	chr20	46284394	NM_001174087,NM_001174088,NM_006534,NM_181659	6766,6742,6757,6769	A	T	0.760627166614
GAACACTGTATGTAGTAATGAAATTTCAGGGACCCAGAACATAATGTAGTATATGTTTTTAGGTGGGAGATGCTGATAACAAAATTAATAGGAAGTCTGTA	GAACACTGTATGTAGTAATGAAATTTCAGGGACCCAGAACATAATGTAGTGTATGTTTTTAGGTGGGAGATGCTGATAACAAAATTAATAGGAAGTCTGTA	chr17	61823672	NM_020198	2357	A	G	0.760574215021
CAGAGTGGATCAGAGCCATCCAGATGGCCTCCCGAACTGGGAAGTAAAGAGACTCCTGCATTCCTCCTCCCCTCCTGAGGGAAGCCCATGGACAAGCTCAG	CAGAGTGGATCAGAGCCATCCAGATGGCCTCCCGAACTGGGAAGTAAAGACACTCCTGCATTCCTCCTCCCCTCCTGAGGGAAGCCCATGGACAAGCTCAG	chr2	68622952	NM_002664	1219	G	C	0.760385982038
CATCGGCTTCCATCTGCAGCCCAACATCAACGGCAGTGTCGATGCCATCAGTCACTTGACTGGGAAGGTCATCAAGAGAGACGTCATGACCAGGGACCTGT	CATCGGCTTCCATCTGCAGCCCAACATCAACGGCAGTGTCGATGCCATCAATCACTTGACTGGGAAGGTCATCAAGAGAGACGTCATGACCAGGGACCTGT	chr17	78319136	NM_001256071	7151	G	A	0.760351548861
ACCGACCTGCGTTTCCAGAGCTCTGCGGTGATGGCGCTGCAGGAGGCTTGTGAGGCCTACCTGGTGGGACTCTTCGAAGACACCAATCTGTGCGCTATTCA	ACCGACCTGCGTTTCCAGAGCTCTGCGGTGATGGCGCTGCAGGAGGCTTGCGAGGCCTACCTGGTGGGACTCTTCGAAGACACCAATCTGTGCGCTATTCA	chr6	26045929	NM_003531	291	T	C	0.76032546786
TTGGAGACATATATAGTGATCCTTGGTCACTGGTGTTTCAAACATTCTGGAAAGTCACATCGATCAAGAATATTTTTTATTTTTAAGAAAGCATAACCAGC	TTGGAGACATATATAGTGATCCTTGGTCACTGGTGTTTCAAACATTCTGGCAAGTCACATCGATCAAGAATATTTTTTATTTTTAAGAAAGCATAACCAGC	chr6	32627321	NM_001243961,NM_002123	1584,1560	A	C	0.760067022169
TTCCAGATGTAATAGAAAGCTCTGCCCTATCACAAGGGGGGTGTTGAAGCGCCCCTTGTGTTTTAACTGTATTTAACTGAGCACAAGATGCACAAGCTGTG	TTCCAGATGTAATAGAAAGCTCTGCCCTATCACAAGGGGGGTGTTGAAGCACCCCTTGTGTTTTAACTGTATTTAACTGAGCACAAGATGCACAAGCTGTG	chr20	4761049	NM_014737,NM_170774	5047,4905	G	A	0.759800061046
TATTTAAGAGGTGATTAGGGTGGGATTGGTGATGTTATAAAAGGGTAAGTTCAGCCCCTTCTTGCTCTCTCTGTCACCCTTCCACCTTCCTCTGTGTGATG	TATTTAAGAGGTGATTAGGGTGGGATTGGTGATGTTATAAAAGGGTAAGTGCAGCCCCTTCTTGCTCTCTCTGTCACCCTTCCACCTTCCTCTGTGTGATG	chr6	32871098	NR_037177,NR_037178	3253,3154	T	G	0.75974683856
GCAAGCTGTCCAAGCCCAGGGTGACCTTCTCTGAGGAGTCTGCAGTTCCTAAGAGGAGCTGGCGCCTCAGGCCATACCTGGGCTATGACTGGATTGCAGGG	GCAAGCTGTCCAAGCCCAGGGTGACCTTCTCTGAGGAGTCTGCAGTTCCTGAGAGGAGCTGGCGCCTCAGGCCATACCTGGGCTATGACTGGATTGCAGGG	chr1	12082926	NM_021933	892	A	G	0.759540050777
AGAGATTAAAAACAGTCTGTTTTCCAACCAGTGTGGAAGCAATTAAATATGCGTAACAGTGCTACGGCCACACCAGCACCTCCTGGCTGAAGGTCAGCCCA	AGAGATTAAAAACAGTCTGTTTTCCAACCAGTGTGGAAGCAATTAAATATACGTAACAGTGCTACGGCCACACCAGCACCTCCTGGCTGAAGGTCAGCCCA	chr1	181768985	NM_000721,NM_001205293,NM_001205294	8023,8152,7966	G	A	0.759048561507
CTTTCATGAGGGAGTCAATATGTAGTGGAAAGAAGCATGTAGCAAAAAAGACAACCTTGATCTTTAATAAAAAAGAAGTTGGTTTATTTCCAAAATAAATC	CTTTCATGAGGGAGTCAATATGTAGTGGAAAGAAGCATGTAGCAAAAAAGGCAACCTTGATCTTTAATAAAAAAGAAGTTGGTTTATTTCCAAAATAAATC	chr17	5393524	NM_001258217,NM_001258218,NM_001258219,NM_001258220,NM_024039	2087,1693,1823,1429,1929	A	G	0.758886087115
ACAGTTAATAATGTGGCTCAAGAACCAGTTAATACTCTTGGGGATATTTCCGGGAATAAGACACCAGATTTATCTAATCAGAACTCTTCAGATCAGGCAAA	ACAGTTAATAATGTGGCTCAAGAACCAGTTAATACTCTTGGGGATATTTCGGGGAATAAGACACCAGATTTATCTAATCAGAACTCTTCAGATCAGGCAAA	chr1	171511039	NM_015172	4694	C	G	0.758858775284
CCAAGCTCATCTTCCTATTCAATGAGCCGAGCCTCATCCCCTCCAAGATCTCCACCATCATTGGCATCCTGGCCTGTCAGCTGAGGGGCCACTTCAGCACC	CCAAGCTCATCTTCCTATTCAATGAGCCGAGCCTCATCCCCTCCAAGATCCCCACCATCATTGGCATCCTGGCCTGTCAGCTGAGGGGCCACTTCAGCACC	chr10	50013402	NM_020945	4659	T	C	0.758109053592
CAGTGGACACTTAGTTTACCTCAGGAATTGCAATCATGTAAGACTATATTCGGAAAAAATGCTGGAGTATATAATTTTGGATACTGATATAAAATCATCAA	CAGTGGACACTTAGTTTACCTCAGGAATTGCAATCATGTAAGACTATATTTGGAAAAAATGCTGGAGTATATAATTTTGGATACTGATATAAAATCATCAA	chr16	15959756	NM_144600	2071	C	T	0.758006016683
TGAAAGTCTATGTTGATGACATTTATGTTATTCCTCAGCCTCATTTCTCAACCGACCAACCTCCATTACCTAAAAAAGGACAGAGTAGTATCAATAAAGAA	TGAAAGTCTATGTTGATGACATTTATGTTATTCCTCAGCCTCATTTCTCAGCCGACCAACCTCCATTACCTAAAAAAGGACAGAGTAGTATCAATAAAGAA	chr15	40916801	NM_144508,NM_170589	4500,4578	A	G	0.757828282962
GGGAAGAGACTCGGGAGCGAAAGAAGAGGGAGAAAGCAAAGAAGCAGGAAGAGCTCAAGCAGCTGAAGAACCTGAAGAGGAAGGAGATTCTGGCCAAGCTG	GGGAAGAGACTCGGGAGCGAAAGAAGAGGGAGAAAGCAAAGAAGCAGGAACAGCTCAAGCAGCTGAAGAACCTGAAGAGGAAGGAGATTCTGGCCAAGCTG	chr19	10670184	NM_023008	1072	G	C	0.757286692962
TTCCTGCCTGTAACACGGTTCATCCCGAGTTACTCCCTGAGTCTTCAGGCGACGATGGCCAAGGGCTTGTGACTTCTGCAAGCGACGTGACTGGAAACCAC	TTCCTGCCTGTAACACGGTTCATCCCGAGTTACTCCCTGAGTCTTCAGGCCACGATGGCCAAGGGCTTGTGACTTCTGCAAGCGACGTGACTGGAAACCAC	chr21	38568009	NM_001001894,NM_003316	5356,6647	G	C	0.757146551389
CTCGTAAGTTGCCTATGATGCTTCCAAAGAGTTTTTATCTAACAGATTGTGCCAAACAGCTAGATAAATTTTAATAATGTATTACAGTAAAGGCTATAACC	CTCGTAAGTTGCCTATGATGCTTCCAAAGAGTTTTTATCTAACAGATTGTCCCAAACAGCTAGATAAATTTTAATAATGTATTACAGTAAAGGCTATAACC	chr21	19164528	NM_001100420,NM_001100421,NM_017447	2189,2126,2186	G	C	0.756942800872
AATTCTGGCTAAGACCTTTTAAACATGGTTAGTTGCTAGTACAAGGAATCCTTTATTGGTAACATCTTGGTGGCTGGCTAGCTAGTTTCTACAGAACATAA	AATTCTGGCTAAGACCTTTTAAACATGGTTAGTTGCTAGTACAAGGAATCGTTTATTGGTAACATCTTGGTGGCTGGCTAGCTAGTTTCTACAGAACATAA	chr10	120927793	NM_006793,NM_014098	1013,959	C	G	0.75688918341
GGGAGCTATGTGCAGACCCTGGTATACATATATGGGGATATGCTCAGCAACGTGGGAGCTGCAGAGAAGGTTTTCTCCTACATGGACCGACAGCCAAATCT	GGGAGCTATGTGCAGACCCTGGTATACATATATGGGGATATGCTCAGCAATGTGGGAGCTGCAGAGAAGGTTTTCTCCTACATGGACCGACAGCCAAATCT	chr6	32798548	ENST00000452392.2,NM_000544,NM_018833	1482,1430,1430	C	T	0.756748903181
AAAGCTCTCATTGTTGAACCTTCCCGGGAGTTAGCTGAACAAACTTTGAACAACATCAAGCAGTTTAAGAAATACATTGATAATCCTAAATTAAGGGAGCT	AAAGCTCTCATTGTTGAACCTTCCCGGGAGTTAGCTGAACAAACTTTGAATAACATCAAGCAGTTTAAGAAATACATTGATAATCCTAAATTAAGGGAGCT	chr2	15747393	NM_004939	1225	C	T	0.75661342526
TAGTAGATTCCTGAGGTCCCCCTAGCTTAAAAAAAAAAAAAATCTGCCCCATGATTCTAACACTCGCAGTAGTGATAGTGTATCTAGTTGTTCTGCTGGTG	TAGTAGATTCCTGAGGTCCCCCTAGCTTAAAAAAAAAAAAAATCTGCCCCGTGATTCTAACACTCGCAGTAGTGATAGTGTATCTAGTTGTTCTGCTGGTG	chr2	68623302	NM_002664	1569	A	G	0.755416562703
GTGGCCACCACAGTGCCCCCTCTGGCTTTGCCACCACGTTCTCCTGCCCCCGTCACCTTGTCTCTTCTAACTCATTAGCCTTTCCTTCCTTTGTCTGTTTT	GTGGCCACCACAGTGCCCCCTCTGGCTTTGCCACCACGTTCTCCTGCCCCTGTCACCTTGTCTCTTCTAACTCATTAGCCTTTCCTTCCTTTGTCTGTTTT	chr5	10654100	NM_001164440	5505	C	T	0.754931422723
GATTGGCCAAGCAGGTAGCCAGAGAGCGCCATCAGCCAAGAAACCATCCACTGGTTCTAGGTACCAGCCTCTGGCTTCTACAGCCTCAGACAATGACTTTG	GATTGGCCAAGCAGGTAGCCAGAGAGCGCCATCAGCCAAGAAACCATCCAGTGGTTCTAGGTACCAGCCTCTGGCTTCTACAGCCTCAGACAATGACTTTG	chr12	6639981	NM_014865	4008	C	G	0.754910220342
CCATGTGCTTTTTTAACACTTATATATATAATGGTCTATTTGAAGAGCTCACTTCAACCTAACAGCTAGATGTCTTTACAAACCTTAAACCAAAGGAGTAA	CCATGTGCTTTTTTAACACTTATATATATAATGGTCTATTTGAAGAGCTCGCTTCAACCTAACAGCTAGATGTCTTTACAAACCTTAAACCAAAGGAGTAA	chr2	148692776	NM_001190879,NM_001190881,NM_001190882,NM_002552,NM_181741,NM_181742	1900,1518,1662,1784,1893,1788	A	G	0.754803383173
TTCCCATGCTGACCTGTGTTTCCTCCCCAGTCATCTTTCTTGTTCCAGAGAGGTGGGGCTGGATGTCTCCATCTCTGTCTCAACTTTACGTGCACTGAGCT	TTCCCATGCTGACCTGTGTTTCCTCCCCAGTCATCTTTCTTGTTCCAGAGGGGTGGGGCTGGATGTCTCCATCTCTGTCTCAACTTTACGTGCACTGAGCT	chr6	31321845	NM_005514	1376	A	G	0.754719028746
GAGGGGGGCCCAGCCCTGGGAGGCTGGTGGGAGGCAGGGGGCAGGCCTGCGGATGCATGAAATAATGTTGGCATTATTTTTTAATTTTTTAAAAAATAAAT	GAGGGGGGCCCAGCCCTGGGAGGCTGGTGGGAGGCAGGGGGCAGGCCTGCAGATGCATGAAATAATGTTGGCATTATTTTTTAATTTTTTAAAAAATAAAT	chr22	42302311	NM_004599	4242	G	A	0.754656961908
AAGGTGGTCATCAAGTCCAACTTTAAACCCTCACTGCTGGCTCAGAAGATCGAGGTGAGGATCCCAACCCCACTGAACACAAGCGGGGTGCAGGTGATCTG	AAGGTGGTCATCAAGTCCAACTTTAAACCCTCACTGCTGGCTCAGAAGATTGAGGTGAGGATCCCAACCCCACTGAACACAAGCGGGGTGCAGGTGATCTG	chr3	183899832	NM_001025205,NM_004068	1111,1117	C	T	0.754329437692
CCTCCACCTCATGGAATGAAAGGTCCCTTCCCACCGCATGGCCCCTTTGTTAGGCCTGGTGGAATGCCAGGGCTCGGGGGCCCAGGGCCAGGCCCAGGGGG	CCTCCACCTCATGGAATGAAAGGTCCCTTCCCACCGCATGGCCCCTTTGTCAGGCCTGGTGGAATGCCAGGGCTCGGGGGCCCAGGGCCAGGCCCAGGGGG	chr21	33044408	NM_001145444,NM_001145445,NM_020706	3129,3108,3174	T	C	0.754202169609
GTTGAAAAGTACCACTCCCACTCTGAACATCTGGCCGTCCCTGCAAAGAGTGTACTGTGCTTGAAGCAGAGCACTCACACATAAATGGCTGTGTGTGGAAT	GTTGAAAAGTACCACTCCCACTCTGAACATCTGGCCGTCCCTGCAAAGAGCGTACTGTGCTTGAAGCAGAGCACTCACACATAAATGGCTGTGTGTGGAAT	chr11	118473231	NM_001142281,NM_001655	3235,3499	T	C	0.754011816534
GCTGACTTCAACCAGCTGGCCGAGCTGGACCGCCAGATCAAGAGCTTCCGCGTAGCCTCCAACCCCTACACCTGGTTTACCATGGAGGCCCTGGAGGAGAC	GCTGACTTCAACCAGCTGGCCGAGCTGGACCGCCAGATCAAGAGCTTCCGTGTAGCCTCCAACCCCTACACCTGGTTTACCATGGAGGCCCTGGAGGAGAC	chr9	131388888	NM_001130438,NM_001195532,NM_003127	6640,6565,6625	C	T	0.754005362913
ATCTTCCACCTTGTCAAGGTGGCCCTGCTCGAGGATGTCAACCGCATGTCACCTGGGGCGCTGGCCATTATCTTCGCACCCTGCCTCCTGCGCTGCCCTGA	ATCTTCCACCTTGTCAAGGTGGCCCTGCTCGAGGATGTCAACCGCATGTCGCCTGGGGCGCTGGCCATTATCTTCGCACCCTGCCTCCTGCGCTGCCCTGA	chr19	17317955	NM_001130065,NM_004145	5678,5678	A	G	0.753777183949
CGAGCCTCCCGCCCTCCAGGGTGCGCTTCCCTCTCTTGCCGCAGCATACACGAGGGCAGGCAGTGGCCTTGTCACTGTATCTTGCATCAGAGACAAAGGAG	CGAGCCTCCCGCCCTCCAGGGTGCGCTTCCCTCTCTTGCCGCAGCATACATGAGGGCAGGCAGTGGCCTTGTCACTGTATCTTGCATCAGAGACAAAGGAG	chr20	47240985	NM_020820	6441	C	T	0.753567467652
TTCTTGGACAAGACGCTGACTTCGAGGCTTGGAATCCGCATGTTGGCCACGCATCACCTGGCGCTGCATGAGGACAAGCCTGACTTTGTCGGCATCATCTG	TTCTTGGACAAGACGCTGACTTCGAGGCTTGGAATCCGCATGTTGGCCACACATCACCTGGCGCTGCATGAGGACAAGCCTGACTTTGTCGGCATCATCTG	chr16	31121793	NM_001122957,NM_005881	931,931	G	A	0.753155371257
AGTGGAATATGTGATCAAGTGTGACATGTCAGCTCTGCAGAAGATTCTGTATCGCCATATGCAAGCCAAGGGGATCCTTCTCACAGATGGTTCTGAGAAAG	AGTGGAATATGTGATCAAGTGTGACATGTCAGCTCTGCAGAAGATTCTGTTTCGCCATATGCAAGCCAAGGGGATCCTTCTCACAGATGGTTCTGAGAAAG	chr9	2096706	NM_003070,NM_139045	3032,3032	A	T	0.752622560502
TTCACAGTGACTGTGACCATGCGGACCCTGGACCTCATCGATGAGGCTTATGGGCTCGACTTTTACATCCTCAAGACCCCGAAGGAGGACCTGTGCTCCAA	TTCACAGTGACTGTGACCATGCGGACCCTGGACCTCATCGATGAGGCTTACGGGCTCGACTTTTACATCCTCAAGACCCCGAAGGAGGACCTGTGCTCCAA	chr16	419092	NM_006428	495	T	C	0.752497003527
CTGCAATTACTTTTGCACCAACTTAATACATCTATATACATATATATATACGCGCACACACTTGTTCAGAAGTTATGTTGTGGCCTTGGATTTGTTTTTCC	CTGCAATTACTTTTGCACCAACTTAATACATCTATATACATATATATATATGCGCACACACTTGTTCAGAAGTTATGTTGTGGCCTTGGATTTGTTTTTCC	chr17	45195850	NM_001114091,NM_001256	5071,5053	C	T	0.752075896316
TCTGCCACTTTGGAAGAGCGAAAGGAAGATCAGTATATGAAAATGACAGTGTGTCTGGAGACAGAGAAGAAAAGTCCACTGTCATGGATTGAAGAAAAAGG	TCTGCCACTTTGGAAGAGCGAAAGGAAGATCAGTATATGAAAATGACAGTATGTCTGGAGACAGAGAAGAAAAGTCCACTGTCATGGATTGAAGAAAAAGG	chr7	43843423	NM_000712,NM_001253823	692,786	G	A	0.751987506192
AAGATGATCCTTTCTTGTCACATTATAGCCAAAAGAAGCAGAGAACTTCATTGTCTGCATTTGGTTCCTGGTTGGCCAGGTATAAATGAGCTTTACAAAAG	AAGATGATCCTTTCTTGTCACATTATAGCCAAAAGAAGCAGAGAACTTCACTGTCTGCATTTGGTTCCTGGTTGGCCAGGTATAAATGAGCTTTACAAAAG	chr1	93604136	NM_001164391,NM_001164392,NM_001164393,NM_007358	3546,3455,3345,3626	T	C	0.751466848276
GAGACCAGCTCAGTCAGTCACATTGAAGACTTAGAAAAGGTGGAGCGCCTATCCAGTGGGCCGGAGCAGATCACCCTCGAGGCCAGCAGCACTGAGGGACA	GAGACCAGCTCAGTCAGTCACATTGAAGACTTAGAAAAGGTGGAGCGCCTGTCCAGTGGGCCGGAGCAGATCACCCTCGAGGCCAGCAGCACTGAGGGACA	chr16	15129970	NM_015027	2429	A	G	0.751330304469
CCTGCAGAACTTAGCCAAGAGTCTGGGTCTCCGGGCCAACCTGAGGGCAACCAAGTTGTTAAAAGCCTTGAAAGGCTACATTAAACATGAGGCAAGAAAAG	CCTGCAGAACTTAGCCAAGAGTCTGGGTCTCCGGGCCAACCTGAGGGCAAACAAGTTGTTAAAAGCCTTGAAAGGCTACATTAAACATGAGGCAAGAAAAG	chr15	41634588	NM_001243142,NM_001243143,NM_016359,NM_018454	362,362,362,362	C	A	0.750249282886
GAGCTCATCAACAAGATGCGGCTGGCACAGCAGAACGCCGTGACCTCCCTAAGTGAGGAGTGCAAGAGGCAGATGCTGACGGCTTCACACACCCTGGCTGT	GAGCTCATCAACAAGATGCGGCTGGCACAGCAGAACGCCGTGACCTCCCTGAGTGAGGAGTGCAAGAGGCAGATGCTGACGGCTTCACACACCCTGGCTGT	chr8	27315900	NM_004103,NM_173174,NM_173175,NM_173176	3157,3712,2933,3144	A	G	0.750229371195
GGGAAGGGAGGGGCAGCCCTTCAACAGGAAAAGGGGACTGCCCAAATCTTAAATGCACAGTCAAGATTCTCTTGGAGCTAGCAATGGTTCTCAGGTTAGTG	GGGAAGGGAGGGGCAGCCCTTCAACAGGAAAAGGGGACTGCCCAAATCTTCAATGCACAGTCAAGATTCTCTTGGAGCTAGCAATGGTTCTCAGGTTAGTG	chr5	171469845	NM_005990	5248	A	C	0.74996862581
AACTACGTATTGGATTTGTGAGCGGAAATGTTCCTGTTGAAGCCCAGGGCCGAGGCTGGGGGTCCATATCTGAGTGTCTCTTTGAGATGAGAATCTCCTGC	AACTACGTATTGGATTTGTGAGCGGAAATGTTCCTGTTGAAGCCCAGGGCTGAGGCTGGGGGTCCATATCTGAGTGTCTCTTTGAGATGAGAATCTCCTGC	chr19	14721019	NM_001204118,NM_207390	1225,1115	C	T	0.74929391971
TTGGCCAGGCCCTGAGGGCCACCGTTGTTGGCCCAGATTCCTCCAAGACCCTCTTATGTCTGTCCCTCACAGGTCCTCACAAGCTTGAGGAAGGGGAAGTG	TTGGCCAGGCCCTGAGGGCCACCGTTGTTGGCCCAGATTCCTCCAAGACCTTCTTATGTCTGTCCCTCACAGGTCCTCACAAGCTTGAGGAAGGGGAAGTG	chr10	105194086	NM_014976	3733	C	T	0.749005558987
CCCTTCTACGACCTCTGGGCCTCAGACAACCCCCTGGACAGGCCGTTGGTTGGCCAGGATGAGTTTTTCCTGGAGCAGACCAAGAAGAAAGGAGTGAAGCG	CCCTTCTACGACCTCTGGGCCTCAGACAACCCCCTGGACAGGCCGTTGGTCGGCCAGGATGAGTTTTTCCTGGAGCAGACCAAGAAGAAAGGAGTGAAGCG	chr19	48254799	NM_015710	645	T	C	0.748895912282
GAAAAGGTCTCAAGAAGAAGAGGAGCAAAAGAAGAAAGACGACGTGACTGGGGGTAAGAAACCATTTCGTCCAGAGGCCTCAGGCTCCAGCCGGGACTCTC	GAAAAGGTCTCAAGAAGAAGAGGAGCAAAAGAAGAAAGACGACGTGACTGCGGGTAAGAAACCATTTCGTCCAGAGGCCTCAGGCTCCAGCCGGGACTCTC	chr15	93557954	NM_001271	5296	G	C	0.748871126033
ATGATGGGGCCAAGTCCTGGACCTCCAAGTGTCTCCCATCCTATGCCGACGATGGGGTCCACAGACTTCCCACAGGAAGGCATGCATCAAATGCATAAGCC	ATGATGGGGCCAAGTCCTGGACCTCCAAGTGTCTCCCATCCTATGCCGACAATGGGGTCCACAGACTTCCCACAGGAAGGCATGCATCAAATGCATAAGCC	chr9	2029199	NM_003070,NM_139045	276,276	G	A	0.748845738024
TAGGAGGAAGAGTTCAGGTGGAAAAGGAGGGAGCTACTCTCAGGCTGCGTGCAGCGACAGTGCCCAGGGCTCTGATGTGTCTCTCACAGCTTGAAAAGCCT	TAGGAGGAAGAGTTCAGGTGGAAAAGGAGGGAGCTACTCTCAGGCTGCGTCCAGCGACAGTGCCCAGGGCTCTGATGTGTCTCTCACAGCTTGAAAAGCCT	chr6	31322303	NM_005514	1100	G	C	0.748500035583
CTGGTAGATGTAACATTCTACCAGATTATGGATGGACTGATCTGAAAATCGACCTCAACTCAAGGGTGGTCAGCTCAATGCTACACAGAGCACGGACTTTT	CTGGTAGATGTAACATTCTACCAGATTATGGATGGACTGATCTGAAAATCAACCTCAACTCAAGGGTGGTCAGCTCAATGCTACACAGAGCACGGACTTTT	chr21	34669381	NM_000628	1803	G	A	0.74845294421
GTGGCCCTGGCCAAGCGCTTCCAGCCCGACCTCTCCCTCCCAACCAACGTCCAGGTGGAGGTCATCACTATCGAGAGCACCAAAAGTGGTCTGAAGTCAGA	GTGGCCCTGGCCAAGCGCTTCCAGCCCGACCTCTCCCTCCCAACCAACGTTCAGGTGGAGGTCATCACTATCGAGAGCACCAAAAGTGGTCTGAAGTCAGA	chr22	44586522	NM_001137605,NM_022141	904,964	C	T	0.748008462198
AATGCAAGATTAACTTTCAAAAGCAAACCCTACATTAATCAGGTATTATCTATGGACATTTTTGTAGACCACTTTTGAAATACTTATTATTTTGCAACATA	AATGCAAGATTAACTTTCAAAAGCAAACCCTACATTAATCAGGTATTATCGATGGACATTTTTGTAGACCACTTTTGAAATACTTATTATTTTGCAACATA	chr2	203430456	NM_001204	10052	T	G	0.747815542759
ACACTGTTCATTGGTTGCAAGAATGAATACTGACTTCAGAACTCAAACAATGGAAGAACTTGCATTTTTATGGAACTCAGTATTAAAAGAAAAATATAATG	ACACTGTTCATTGGTTGCAAGAATGAATACTGACTTCAGAACTCAAACAACGGAAGAACTTGCATTTTTATGGAACTCAGTATTAAAAGAAAAATATAATG	chr5	7859523	NM_024091,NR_036553	2186,635	T	C	0.747610811868
GCGCTTAACTCCCCCTCATTCACAAAGTATAACAATTAAAATCTCAACTATAACCAGTTTAGCTTTTTCCTTACTTTTAAAATAAAATTTTTTACTTTTAA	GCGCTTAACTCCCCCTCATTCACAAAGTATAACAATTAAAATCTCAACTACAACCAGTTTAGCTTTTTCCTTACTTTTAAAATAAAATTTTTTACTTTTAA	chr1	193054769	NM_001173524,NM_004600,NR_033393	2901,2895,2300	T	C	0.747463723796
TAGCATTCCTCCTCCAGTACCTAGTACTCCAAGACCCATTCAATCAAGTCCGCACAACCGGGGGTCCCCACCAGTGCCCGGAGGCCCCAGGCAGCCCAGCC	TAGCATTCCTCCTCCAGTACCTAGTACTCCAAGACCCATTCAATCAAGTCTGCACAACCGGGGGTCCCCACCAGTGCCCGGAGGCCCCAGGCAGCCCAGCC	chr2	175436940	NM_001077269,NM_003387	757,693	C	T	0.747243823073
TAGCTAAAATGTTGCAGAGAAATAAGTGACCCAACAAAATTTATTCATCTGTTATGGGTAAGATCTGCCATAAATTCTTCCTAAATAATTTGTTTACTAAC	TAGCTAAAATGTTGCAGAGAAATAAGTGACCCAACAAAATTTATTCATCTATTATGGGTAAGATCTGCCATAAATTCTTCCTAAATAATTTGTTTACTAAC	chr13	41506721	NM_001145353,NM_172373	2856,3073	G	A	0.746562654705
GGGCAGCTGTGGTGGTGCCTTCTGGACAAGAGCAGAGATACACGTGCCATATGCAGCACGAGGGGCTGCAAGAGCCCCTCACCCTGAGCTGGGAGCCATCT	GGGCAGCTGTGGTGGTGCCTTCTGGACAAGAGCAGAGATACACGTGCCATGTGCAGCACGAGGGGCTGCAAGAGCCCCTCACCCTGAGCTGGGAGCCATCT	chr6	31238029	NM_001243042,NM_002117	918,918	A	G	0.746336374027
TCCCCTTCTCCTCATCTGTATCAGACCAAGATGTCATTTATATTACCTCAGCAGAATATCCAAGGTCCCTTTTCCCAAGTCTTGAAGGAAGATTTATTTTG	TCCCCTTCTCCTCATCTGTATCAGACCAAGATGTCATTTATATTACCTCAACAGAATATCCAAGGTCCCTTTTCCCAAGTCTTGAAGGAAGATTTATTTTG	chr13	23928671	NM_014363	2669	G	A	0.745774920096
ACCCCAGGTGTTCATAATGTGACAGCCCTGAGCAACCTCATAACGTGGCAGAAGGTGGATTATGACTTCAGCTACCATCAGATGGAATTCCCCTGCAATAT	ACCCCAGGTGTTCATAATGTGACAGCCCTGAGCAACCTCATAACGTGGCAAAAGGTGGATTATGACTTCAGCTACCATCAGATGGAATTCCCCTGCAATAT	chr10	121596498	NM_001256378,NM_001256379,NM_024834	1751,1561,1757	G	A	0.745765238283
GTGGACTTGTCCAAGGTGCTGTTCATCTGCACGGCCAACGTCACGGACACCATCCCCGAGCCGCTGCGAGACCGTATGGAGATGATCAACGTGTCGGGCTA	GTGGACTTGTCCAAGGTGCTGTTCATCTGCACGGCCAACGTCACGGACACTATCCCCGAGCCGCTGCGAGACCGTATGGAGATGATCAACGTGTCGGGCTA	chr19	5696146	NM_004793	1965	C	T	0.745536819636
ACTCTTAAAGTTCAGAACACTCAACAGATTCCTTCAGTGATATACTTGTTCGTTCATTTCTAAAATGTGAAGCTTTAGGACCAAATTGTTAGAAAGCATCA	ACTCTTAAAGTTCAGAACACTCAACAGATTCCTTCAGTGATATACTTGTTTGTTCATTTCTAAAATGTGAAGCTTTAGGACCAAATTGTTAGAAAGCATCA	chr8	26269191	NM_004331	2047	C	T	0.745247524752
TCCAAAAGAACCACGTTCATATTGCAAACCCAGATTTTATATGGAAATCTATCAGGGAAAAGAGACTCTTGGATGTAAAGAATTATGATCCTTATAAGCCC	TCCAAAAGAACCACGTTCATATTGCAAACCCAGATTTTATATGGAAATCTGTCAGGGAAAAGAGACTCTTGGATGTAAAGAATTATGATCCTTATAAGCCC	chr13	25075864	NM_006437	347	A	G	0.745062053008
AGCATTTGCTGACTATAGGCCAACCGAAGTAACAGATTTAAAACCACAAGTGCCACCACCTACCCCACCCCCGGTGGCCGCTGTTCCTCCAACTCCCCAGC	AGCATTTGCTGACTATAGGCCAACCGAAGTAACAGATTTAAAACCACAAGCGCCACCACCTACCCCACCCCCGGTGGCCGCTGTTCCTCCAACTCCCCAGC	chr11	111908162	NM_001931	1612	T	C	0.744994348618
ACTTTTTGTTAACAGACACTGTAAAATAGTTTTGCTTTGTTGAATAATACGTGTGTACCTAAAAGAGGTAAGAGCAAAAAGTGTAATTCCACATCATGTTA	ACTTTTTGTTAACAGACACTGTAAAATAGTTTTGCTTTGTTGAATAATACATGTGTACCTAAAAGAGGTAAGAGCAAAAAGTGTAATTCCACATCATGTTA	chr1	193054154	NM_001173524,NM_004600,NR_033393	2286,2280,1685	G	A	0.744871598662
CATTCCTCCCCAGGAGTGAAACTTGCTTCAGCTGAAAAGGTTGGGTGCATTGTCAGTAAAAAGGGCTTATTTGTTTCATTTTACTTTCCTGCAAAATTTTC	CATTCCTCCCCAGGAGTGAAACTTGCTTCAGCTGAAAAGGTTGGGTGCATCGTCAGTAAAAAGGGCTTATTTGTTTCATTTTACTTTCCTGCAAAATTTTC	chr16	85706633	NM_001134473,NM_014615	4025,4216	T	C	0.744399085104
AATTCAATTGTCGCATCATTCATGGTTCTTTAATACTGATGCTCAGTGCATTGGCCTTAGAATATCCCAGCCTCTCTTCTGGTTTGGTGAGTGCTGTGTAA	AATTCAATTGTCGCATCATTCATGGTTCTTTAATACTGATGCTCAGTGCAGTGGCCTTAGAATATCCCAGCCTCTCTTCTGGTTTGGTGAGTGCTGTGTAA	chr6	32627441	NM_001243961,NM_002123	1464,1440	T	G	0.744189653386
CCTACTGTGTTCTTAACACTGAGTTGTGAATTTTTTCTTAAAGCAGTACTGTAGTACTGAATATTCCTTTAAAGGAACTGCAGTGAGCCTATCTAAGTTTT	CCTACTGTGTTCTTAACACTGAGTTGTGAATTTTTTCTTAAAGCAGTACTATAGTACTGAATATTCCTTTAAAGGAACTGCAGTGAGCCTATCTAAGTTTT	chr1	162492874	NM_001184763,NM_144624,NM_175866	1649,1901,1990	G	A	0.743860929868
TAGGGGTTGGGCTGGATGCCGAGGTAAAAGTTCTTTTTGCTCTAAAAGAAAAAGGAACTAGGTCAAAAATCTGTCCGTGACCTATCAGTTATTAATTTTTA	TAGGGGTTGGGCTGGATGCCGAGGTAAAAGTTCTTTTTGCTCTAAAAGAAGAAGGAACTAGGTCAAAAATCTGTCCGTGACCTATCAGTTATTAATTTTTA	chr18	673086	NM_001071	1170	A	G	0.743706431268
CATTCTCAGCAGCTCAGCTAAGGCACAGAGGCAGCCGAGCGTCTGTCAGCGGAGTCGTGGCTGAGCAGAACACGCCACACGCCACACGCCACACGCCACAC	CATTCTCAGCAGCTCAGCTAAGGCACAGAGGCAGCCGAGCGTCTGTCAGCAGAGTCGTGGCTGAGCAGAACACGCCACACGCCACACGCCACACGCCACAC	chr14	105522201	NM_013345	456	G	A	0.74332278481
CATTTGGATGGCTATAAACCATTAGAGTTGTTGAAGATAACTCAAGAATTAACTTTTCTGCATTTCCAAAGGAAGGAGTTTTTTGCGAAACTTAGAGAATT	CATTTGGATGGCTATAAACCATTAGAGTTGTTGAAGATAACTCAAGAATTGACTTTTCTGCATTTCCAAAGGAAGGAGTTTTTTGCGAAACTTAGAGAATT	chr2	170411693	NM_024622	1543	A	G	0.74328654005
GACCCCGGAAAAGTATGTCTGAAGATGGTGGGCTTCAGGAAAGTAACCCATGTGCAGATGATTTTGTTTCTGCATCCACTGCTGATGTTTCACATACCAAC	GACCCCGGAAAAGTATGTCTGAAGATGGTGGGCTTCAGGAAAGTAACCCAAGTGCAGATGATTTTGTTTCTGCATCCACTGCTGATGTTTCACATACCAAC	chr7	32598630	NM_015060	915	T	A	0.742838721668
CAGGGGTGCCCAGAGGATGCGACATCCTCATCGTCTACAGCCCGGATGCCGAGGAATGGTGCCAGTACCTGCAGACCCTGTTCCTGTCCAGTCGGCAGGTC	CAGGGGTGCCCAGAGGATGCGACATCCTCATCGTCTACAGCCCGGATGCCAAGGAATGGTGCCAGTACCTGCAGACCCTGTTCCTGTCCAGTCGGCAGGTC	chr10	98469693	NM_152309	189	G	A	0.74279999361
CCACTTGGTCAGAAACTTCCAAACGCAGTGCCCTGTTCTGCCGGTGTGTACAGCCTCAGCGCACCAGGAGACCCTAGAGTGGTTTCCATCTCACAGAGAAT	CCACTTGGTCAGAAACTTCCAAACGCAGTGCCCTGTTCTGCCGGTGTGTAAAGCCTCAGCGCACCAGGAGACCCTAGAGTGGTTTCCATCTCACAGAGAAT	chr20	3028714	NM_030811	857	C	A	0.742581510186
TAAATGTAATTTAATTTTTTTACTCTTCTATACAGTTCTTTAGATGTAAAAGAATTAGCACAATCTCTGGCAGTTTTATAAAAGCTGTTGAAGCTCTTGTC	TAAATGTAATTTAATTTTTTTACTCTTCTATACAGTTCTTTAGATGTAAAGGAATTAGCACAATCTCTGGCAGTTTTATAAAAGCTGTTGAAGCTCTTGTC	chr5	126888852	NM_130809	2762	A	G	0.742242449317
CTTTTATATCACTAAAATAAGATCATGTTTTAATTGTGAGAAACAGGGCCGAGCACAGTGGCTCACGCCTGTAATACCAGCACCTTAGAGGTCGAGGCAGG	CTTTTATATCACTAAAATAAGATCATGTTTTAATTGTGAGAAACAGGGCCAAGCACAGTGGCTCACGCCTGTAATACCAGCACCTTAGAGGTCGAGGCAGG	chr21	34668976	NM_000628	1398	G	A	0.742181912682
GACGCGGATCCTGGTGATAAGAGAAATTCAGGAGGCCATCGCAGTGGCCAATGCAAGCACTATGCACTGAGATGCCTTGGCCATGGCACAAGAGAAACCAG	GACGCGGATCCTGGTGATAAGAGAAATTCAGGAGGCCATCGCAGTGGCCAGTGCAAGCACTATGCACTGAGATGCCTTGGCCATGGCACAAGAGAAACCAG	chr3	49067904	NM_017730,NM_198880	2553,2493	A	G	0.742038895054
AGTGTTTCACAAGGATCCTCTGAAACCCTCTCTGTGCCCCAAGTACAGATGCCATTACTTCTGCTTTCGTATCTCCTCAGGCAAAAGTGGAGGGTGCCTTA	AGTGTTTCACAAGGATCCTCTGAAACCCTCTCTGTGCCCCAAGTACAGATCCCATTACTTCTGCTTTCGTATCTCCTCAGGCAAAAGTGGAGGGTGCCTTA	chr12	51636904	NM_001136264,NM_001136266,NM_001136267,NM_001136268,NM_014764	1287,1276,1257,1107,1353	G	C	0.742006523198
ATCTCAGATATTGCCAATGATGCCCTACAGCACTGCAAAATGAAGGGCACGGCCTCCGGCAGCTCCCGGAGCAAGAGCAAGGACCGCAAGTACACTCTAAC	ATCTCAGATATTGCCAATGATGCCCTACAGCACTGCAAAATGAAGGGCACAGCCTCCGGCAGCTCCCGGAGCAAGAGCAAGGACCGCAAGTACACTCTAAC	chr11	6632450	NM_006284	592	G	A	0.741935577259
ACTTCCGACACCCTCAATAATGTTGGATACCAAGGTCCTACCAAGATGACAAAAGAAGAGTTAAATGCCCTCAAGTCGACAGGGGATGGGACCCTAGGAAG	ACTTCCGACACCCTCAATAATGTTGGATACCAAGGTCCTACCAAGATGACGAAAGAAGAGTTAAATGCCCTCAAGTCGACAGGGGATGGGACCCTAGGAAG	chr2	238668802	NM_001137552,NM_001137553,NM_004735	1135,967,1063	A	G	0.741921890633
GCACAGCCAGAACTGCCTTTGGCCCTACGGATGGCCACTGGCTCTGGTCTTAAGTGCCTGGGCTTGGTGGCCATCAAGAGGGAGCCAGTCAGGCCTGTGAG	GCACAGCCAGAACTGCCTTTGGCCCTACGGATGGCCACTGGCTCTGGTCTAAAGTGCCTGGGCTTGGTGGCCATCAAGAGGGAGCCAGTCAGGCCTGTGAG	chr9	95883958	NM_004148	1094	T	A	0.741614058014
AGAAAGCAACAAAAGAAAGTGGCCTGATATCAACCAAGAAGAGGAAAATGGTAGAAATGTTGGAAAAGAAGAGGAAAAAGAAGAAAATAAAAACAATGCAG	AGAAAGCAACAAAAGAAAGTGGCCTGATATCAACCAAGAAGAGGAAAATGATAGAAATGTTGGAAAAGAAGAGGAAAAAGAAGAAAATAAAAACAATGCAG	chr6	10709632	NM_017906	1157	G	A	0.741610295635
CGGACGTGGCCCGCTTCGCTGAGGGCCTTGAGAAACTTAAGGAGTGTGTGTTGCGTGACGACCTCCTTGAGGCCCGCCGCCCGCGGGCCCACGAGTGCCTG	CGGACGTGGCCCGCTTCGCTGAGGGCCTTGAGAAACTTAAGGAGTGTGTGCTGCGTGACGACCTCCTTGAGGCCCGCCGCCCGCGGGCCCACGAGTGCCTG	chr19	1068734	NM_001258328,NM_012292	563,652	T	C	0.741610100271
GCAGGTATGTGTGAAAGCAACGTAGCGCCCCGCGGACTGCAGTGCGCTTAACCAACTCACCTCCCTTCTCTTAGCCCAAGCCTGTCCCTCGCACAGCCTCG	GCAGGTATGTGTGAAAGCAACGTAGCGCCCCGCGGACTGCAGTGCGCTTAGCCAACTCACCTCCCTTCTCTTAGCCCAAGCCTGTCCCTCGCACAGCCTCG	chr10	104239100	NM_005736	2759	A	G	0.741397322195
TTTTAGGTTGTCTGCACTCTAGCTTTTTTGTCGTTTTCTTAAGGCTTTTTTAACTGCATCAAAAATTCAGATACGAAACATACACTAAAAAATAATACATC	TTTTAGGTTGTCTGCACTCTAGCTTTTTTGTCGTTTTCTTAAGGCTTTTTAAACTGCATCAAAAATTCAGATACGAAACATACACTAAAAAATAATACATC	chr2	101635989	NM_001098577	963	T	A	0.741333466672
GACCACCCCCCCCCATCCCCGCTCACAACTTGGGTTCTTCTCAGCGGGGCGAGCTGAGAAGCGGTCATGAGCACCTGGGGATTTTAGTAAGTGTGTCTTCC	GACCACCCCCCCCCATCCCCGCTCACAACTTGGGTTCTTCTCAGCGGGGCAAGCTGAGAAGCGGTCATGAGCACCTGGGGATTTTAGTAAGTGTGTCTTCC	chr17	1800891	NM_002945	2388	G	A	0.740880591328
TGCCTGCCTTCACTTGAAAACTCCAAGTACTGCCGTTTCAACCAGGACCCAGAAGCAGTGGATGAGGATCGCAGTACGGAACCTGACCGATTGCAGGTGTT	TGCCTGCCTTCACTTGAAAACTCCAAGTACTGCCGTTTCAACCAGGACCCCGAAGCAGTGGATGAGGATCGCAGTACGGAACCTGACCGATTGCAGGTGTT	chr10	123549691	NM_001001976,NM_007041	1453,1453	A	C	0.740830610496
CCTGCCAACATTGCTGCAATACACATGGTTTATCTGAAATTCCAAGGCCAGAGTGCACATCAGCTCACATGACTGGCAACTCTAAATAGAGAGCCCTAATG	CCTGCCAACATTGCTGCAATACACATGGTTTATCTGAAATTCCAAGGCCAAAGTGCACATCAGCTCACATGACTGGCAACTCTAAATAGAGAGCCCTAATG	chr16	12664252	NM_032167	4270	G	A	0.740717789072
GCAGAGCAGCCCATCAAGGATGCAGTGATCACCGTGCCAGTCTTCTTCAACCAGGCCGAGCGCCGAGCTGTGCTGCAGGCTGCTCGTATGGCTGGCCTCAA	GCAGAGCAGCCCATCAAGGATGCAGTGATCACCGTGCCAGTCTTCTTCAATCAGGCCGAGCGCCGAGCTGTGCTGCAGGCTGCTCGTATGGCTGGCCTCAA	chr11	118925341	NM_001130991,NM_006389	612,736	C	T	0.740306554381
TGATAAAGAGATGTTAAATAATTGTGAAGCCAGATATGCAATGTGTATCTGAAAAGCAAGGAATTTGCAGCCGTTTTACAAATATCTGTGGAACATGTAAA	TGATAAAGAGATGTTAAATAATTGTGAAGCCAGATATGCAATGTGTATCTAAAAAGCAAGGAATTTGCAGCCGTTTTACAAATATCTGTGGAACATGTAAA	chr21	45525685	NM_003274	6222	G	A	0.740251648025
TGTTTTTTCCCTGCAACAGAAAGGACCTAAGTGTGAAATACCCCGAAGACGTCCCCATCACCCTTCCAAACCTGTTGAGGTTCATTTTGCATCACTCAGAC	TGTTTTTTCCCTGCAACAGAAAGGACCTAAGTGTGAAATACCCCGAAGACCTCCCCATCACCCTTCCAAACCTGTTGAGGTTCATTTTGCATCACTCAGAC	chr16	11773662	NM_015914	2328	G	C	0.739866203179
AAGACAAAGCCCCATTTGTTTTATATTCCTGGAAGAATGTGTCCAGCTACCCAAAAACTAATAGAAGAGTCACAGAGAAAAATGAACGCTTTATTTGAAGG	AAGACAAAGCCCCATTTGTTTTATATTCCTGGAAGAATGTGTCCAGCTACTCAAAAACTAATAGAAGAGTCACAGAGAAAAATGAACGCTTTATTTGAAGG	chr14	39648629	NM_002687	853	C	T	0.739816378801
CTTAATCACTCAACGCTTTGTTTTCTTACACTTGAAAATCAAGGGAAAGAGTAGTACCATCTGACTCCTACACTTTCATTACAAGTCAGATTTTTCTTAAA	CTTAATCACTCAACGCTTTGTTTTCTTACACTTGAAAATCAAGGGAAAGACTAGTACCATCTGACTCCTACACTTTCATTACAAGTCAGATTTTTCTTAAA	chr14	77581261	NM_033426	1979	G	C	0.739593866556
GTGTGTGTGTGTACGTGTATGTGTGTGTGTGTGGTTATATCAAACTTTTACGACTTTTACATTTGAGTAACCATCAACACGATTAGTTTACAGAACTGAAA	GTGTGTGTGTGTACGTGTATGTGTGTGTGTGTGGTTATATCAAACTTTTATGACTTTTACATTTGAGTAACCATCAACACGATTAGTTTACAGAACTGAAA	chr10	38346092	NM_006954,NM_006974	3218,3215	C	T	0.739507550177
GCCATCTACAGGAGCAGAAGAATGGACTTGCTAAATGACCTAGCACTATTCTCTGGCCCGATTTATCATATCCCTTTTCTCCTCCAAATATTTCTCCTCTC	GCCATCTACAGGAGCAGAAGAATGGACTTGCTAAATGACCTAGCACTATTTTCTGGCCCGATTTATCATATCCCTTTTCTCCTCCAAATATTTCTCCTCTC	chr6	32610786	NM_002122	899	C	T	0.739441474044
GTTTTGTTGTCTCCCAAGTTAATATTATATTTAGATATCAGAGAGTCAGGCAAAAAGGAAAACTTTTATCTCTAGGGAAAAAACATTTAGAAAAATGTATT	GTTTTGTTGTCTCCCAAGTTAATATTATATTTAGATATCAGAGAGTCAGGTAAAAAGGAAAACTTTTATCTCTAGGGAAAAAACATTTAGAAAAATGTATT	chr7	112756994	ENST00000397764.3,ENST00000441359.1,NR_015442,NR_024412	849,884,818,906	C	T	0.738853386606
GATCCCAGATTAAAAACTCCACCCCGCCCCCAGGGCCAGAGACCAGCTCCGGAGAGCAGAGGGGGATTCCAGCCATTTGGTGATACCGGGGGCTTCCACTT	GATCCCAGATTAAAAACTCCACCCCGCCCCCAGGGCCAGAGACCAGCTCCAGAGAGCAGAGGGGGATTCCAGCCATTTGGTGATACCGGGGGCTTCCACTT	chr6	32147696	NM_006913,NR_003129	442,372	G	A	0.738793945103
TTCCAACTCATCCATAAGCGGAGAGCCACTTCGGCCAGCCGCTCGCAGCCGAGCTACACCGTGCACCTCCACCTCCTGCAGCAGCTTGTGTCCCACGAGGT	TTCCAACTCATCCATAAGCGGAGAGCCACTTCGGCCAGCCGCTCGCAGCCCAGCTACACCGTGCACCTCCACCTCCTGCAGCAGCTTGTGTCCCACGAGGT	chr17	73836162	NM_199242	1268	G	C	0.738448191463
GGCAGCAGAGAAAGGAAGTCCTCTCCCTGGAGGCCTATCTCCCTCAGAACTGCGCGAGAAGCGAGACCTTAGAAGGCAGGGCTTCCCGCGAAGGACCGGAA	GGCAGCAGAGAAAGGAAGTCCTCTCCCTGGAGGCCTATCTCCCTCAGAACGGCGCGAGAAGCGAGACCTTAGAAGGCAGGGCTTCCCGCGAAGGACCGGAA	chr11	65769780	NM_001143985,NM_003860	231,231	T	G	0.738065190637
TGCCAAAGATGGGGAAGACCATCCACAAATATGTCCATCTGTTTCCCAAGTTGGAGTTGTCAGTGCACCTGCAGCCTATCACACGCTCCACCCTGAAGGTG	TGCCAAAGATGGGGAAGACCATCCACAAATATGTCCATCTGTTTCCCAAGCTGGAGTTGTCAGTGCACCTGCAGCCTATCACACGCTCCACCCTGAAGGTG	chr2	96952833	NM_014014	3682	T	C	0.737925311203
TTCATCATCCAAGGCCTGCGTTCAGTTGGTGCTTCCAGACACCAAGGGCCATTGTGAATCCCATCCTGGAAGGGAAGGTGCATCGCCATCTACAGGAGCAG	TTCATCATCCAAGGCCTGCGTTCAGTTGGTGCTTCCAGACACCAAGGGCCCTTGTGAATCCCATCCTGGAAGGGAAGGTGCATCGCCATCTACAGGAGCAG	chr6	32610535	NM_002122	815	A	C	0.737768179681
CCTTAGTAAAGTTTCCAACAAATAGAAATTAATGACACTTTGGTAGCACTAATATGGAGATTATCCTTTCATTGAGCCTTTTATCCTCTGTTCTCCTTTGA	CCTTAGTAAAGTTTCCAACAAATAGAAATTAATGACACTTTGGTAGCACTGATATGGAGATTATCCTTTCATTGAGCCTTTTATCCTCTGTTCTCCTTTGA	chr6	33032905	NM_001242524,NM_001242525,NM_033554	1213,1137,1122	A	G	0.73763897447
GAAAATAACCAAATGACATCAGAAAGTGGAGCCACAGCAGGAAGGCAAGAGGTGGATAACACCTTTTGGAATGGCTGTGGAGATTATTACCAACTCTATGA	GAAAATAACCAAATGACATCAGAAAGTGGAGCCACAGCAGGAAGGCAAGAAGTGGATAACACCTTTTGGAATGGCTGTGGAGATTATTACCAACTCTATGA	chr5	108713970	NM_014819	1438	G	A	0.736477749548
TCACAGCACCCCAAAAGCCTGTGGCTTCAGTCCTGCGTCTGCACCACACATTCAAAAGGATCGTTTTGTTTTGTTTTTAAAGAAAGGTGAGATTGGCTTGG	TCACAGCACCCCAAAAGCCTGTGGCTTCAGTCCTGCGTCTGCACCACACAATCAAAAGGATCGTTTTGTTTTGTTTTTAAAGAAAGGTGAGATTGGCTTGG	chr16	84599404	NM_021149	1625	T	A	0.736086634629
TCTGGAAGCGGCTGCAGCTGCGGGAGGGCATCTGTTCCCGCCTGCCCGGCCACTACCTGCGCTCCCTGGAGGAGGAGCGGACGCCCACTCCCGTGCACTAT	TCTGGAAGCGGCTGCAGCTGCGGGAGGGCATCTGTTCCCGCCTGCCCGGCTACTACCTGCGCTCCCTGGAGGAGGAGCGGACGCCCACTCCCGTGCACTAT	chr16	420140	NM_006428	157	C	T	0.73602761586
ATCTTCAGAAACTCTCTCGCCTCTTTAAAGACCAGCTGGTGTATCCTCTTCTGGCTTTTACCCGACAAGCACTGAACCTACCAGATGTATTTGGGTTGGTC	ATCTTCAGAAACTCTCTCGCCTCTTTAAAGACCAGCTGGTGTATCCTCTTTTGGCTTTTACCCGACAAGCACTGAACCTACCAGATGTATTTGGGTTGGTC	chr22	32887150	NM_001033024,NM_001257990,NM_012179	837,989,1232	C	T	0.735964511688
GATGGAACCAAGGTGCCAGTGAGATGACAACAGCCCTGCTCTGGTCACTCCGGAAGCTGACCAGTCCACACACGGCTGAAGCTTGAGGAGACAACAGCCCT	GATGGAACCAAGGTGCCAGTGAGATGACAACAGCCCTGCTCTGGTCACTCTGGAAGCTGACCAGTCCACACACGGCTGAAGCTTGAGGAGACAACAGCCCT	chr7	64453634	NM_001007253	365	C	T	0.735942556882
ATAGTGCACAGTGACTTTTCTGTTTCTTATCACTAAAGACTGAGGTGAGGTTATGAAACTTTCATTGGTCCCATCGTTGTGCGCAGGGTGCAACTGGCTAC	ATAGTGCACAGTGACTTTTCTGTTTCTTATCACTAAAGACTGAGGTGAGGGTATGAAACTTTCATTGGTCCCATCGTTGTGCGCAGGGTGCAACTGGCTAC	chr7	99633385	NM_003439	3476	T	G	0.73580379529
ATCTTAGATGTAAACATTCAAATTTACCCTGTAGACTTGGGTGACAAGTTTCGGTTGGTCATAGCTAGTACCTTGTATGAAGATGGTACCCTGGATGATGG	ATCTTAGATGTAAACATTCAAATTTACCCTGTAGACTTGGGTGACAAGTTCCGGTTGGTCATAGCTAGTACCTTGTATGAAGATGGTACCCTGGATGATGG	chr3	184082931	NM_006232	255	T	C	0.735778061224
CAGTCATAGCACTGCCTATAGCATTAGCCAGTGACCAAATTAGGGACAACGTCTTGGCACAGAATTGCTTATCAAGGAACATTTCCACAAGAAAGAAAATA	CAGTCATAGCACTGCCTATAGCATTAGCCAGTGACCAAATTAGGGACAACTTCTTGGCACAGAATTGCTTATCAAGGAACATTTCCACAAGAAAGAAAATA	chr5	156820885	NM_001037332,NM_001037333,NM_014376	5070,4777,4894	G	T	0.735440197709
GCTGAACAAGAGGAACTGGAGCGACAAATGAAGGAACTCCAGGCCGCCAACGAAAGCAAGCAGCAGGAGCTGGAGGCCGTGCGGAAGAAACTGGAGGAAGC	GCTGAACAAGAGGAACTGGAGCGACAAATGAAGGAACTCCAGGCCGCCAATGAAAGCAAGCAGCAGGAGCTGGAGGCCGTGCGGAAGAAACTGGAGGAAGC	chr11	9754221	NM_015055	1143	C	T	0.735038638656
CAAGTCTTCAACAAGGACAAGACATTCCGCCCCAAGCGCAAGTTTGAGCCAGGCACCCAGCGCTTCGAGCTGCACAAGAAGGCGCAGGCGTCGCTGAACGC	CAAGTCTTCAACAAGGACAAGACATTCCGCCCCAAGCGCAAGTTTGAGCCGGGCACCCAGCGCTTCGAGCTGCACAAGAAGGCGCAGGCGTCGCTGAACGC	chr19	2078488	NM_130807	390	A	G	0.734928228759
TAACAGTGGTGTGACATCCAGAGAGCAGCTGGGCTGCTCCCGCCCCAGCCCGGCCCAGGGTGAAGGAAGAGGCACGTGCTCCTCAGAGCAGCCGGAGGGAG	TAACAGTGGTGTGACATCCAGAGAGCAGCTGGGCTGCTCCCGCCCCAGCCTGGCCCAGGGTGAAGGAAGAGGCACGTGCTCCTCAGAGCAGCCGGAGGGAG	chr10	74035297	NM_019058	1252	C	T	0.734842511195
GGGGCGATGTTTGCAGTCAAGACCATTCTTTCCAACCTCTGGGTTCTTGCAAGTTGCCCTCACCTTGTGTGTGGAGATGCATTCCAAGAATGAAGCCTCAT	GGGGCGATGTTTGCAGTCAAGACCATTCTTTCCAACCTCTGGGTTCTTGCGAGTTGCCCTCACCTTGTGTGTGGAGATGCATTCCAAGAATGAAGCCTCAT	chr20	4763818	NM_014737,NM_170774	2278,2136	A	G	0.734606457348
AAAAACACGAGATTAGAGATCTATGTGGTCACCGCCGAGGGGCTTCGGCCCGTCAAAGAGGTGGGCATGTATGGGAAGATTGCGGTCATGGAGCTTTTCAG	AAAAACACGAGATTAGAGATCTATGTGGTCACCGCCGAGGGGCTTCGGCCTGTCAAAGAGGTGGGCATGTATGGGAAGATTGCGGTCATGGAGCTTTTCAG	chr11	61099072	NM_001923	397	C	T	0.734029997556
AGTCCTCCTCGGTCACCTGCTCATGGAGTTGAGGGAATTATCTGGCCACCGGAAGCCTGGGACCACAAAGGCTACTGCTGAATAGAAGTAAACAGTTCATC	AGTCCTCCTCGGTCACCTGCTCATGGAGTTGAGGGAATTATCTGGCCACCAGAAGCCTGGGACCACAAAGGCTACTGCTGAATAGAAGTAAACAGTTCATC	chr1	161683136	NM_001184866,NM_001184867,NM_001184870,NM_001184871,NM_001184872,NM_001184873,NM_032738	1357,1072,937,634,919,787,1339	G	A	0.733381866021
ACCTCACCCGCCGCTGCCACCATCTCCTCTGTGCCAACTCCTTGTGGACCGCAAGAAAGCATGACTTTGAAAAAGGGAAGCCATTCCGAGATTTTAAAATG	ACCTCACCCGCCGCTGCCACCATCTCCTCTGTGCCAACTCCTTGTGGACCACAAGAAAGCATGACTTTGAAAAAGGGAAGCCATTCCGAGATTTTAAAATG	chr7	116869983	NM_018412	1951	G	A	0.733164925963
AGAACTAACAGACACTGCCACGAGCACAAAGAGATGCCCCAAGACACGTCCCAGGAAAGAAGTAAAAGAGGAGCTCTCAGCAGTTGAGAGGCTCACGCAAA	AGAACTAACAGACACTGCCACGAGCACAAAGAGATGCCCCAAGACACGTCTCAGGAAAGAAGTAAAAGAGGAGCTCTCAGCAGTTGAGAGGCTCACGCAAA	chr10	129902281	NM_001145966,NM_002417	6938,8018	C	T	0.733099324273
TCGGTGGCCCGTGTGAAGTGGCGGCCAGAGTGCCGCCACCACCTGGCCACGTGCTCCATGATGGTGGACCACAACATCTATGTTTGGGACGTGCGCCGGCC	TCGGTGGCCCGTGTGAAGTGGCGGCCAGAGTGCCGCCACCACCTGGCCACATGCTCCATGATGGTGGACCACAACATCTATGTTTGGGACGTGCGCCGGCC	chr16	737269	NM_032259	1567	G	A	0.732921227806
CAAGCCACCTTTTGTAGTGTTCTCCACTAATACTGGTTATCCTGTGCTACAGAGAAAATCAAAGCAGTCATAAGCTCCAGTTTTCGTATTGCAAATAAGAC	CAAGCCACCTTTTGTAGTGTTCTCCACTAATACTGGTTATCCTGTGCTACGGAGAAAATCAAAGCAGTCATAAGCTCCAGTTTTCGTATTGCAAATAAGAC	chr2	242292129	NM_001008491,NM_001008492,NM_004404,NM_006155	2284,2082,1997,2183	A	G	0.732731690384
CCAAGAGCAGAGCAGGGAAGAGCCCAAGCATAGACTTGGTGCCGTGGTGATGGCTGCAGTCCAGTTTTGTGATGCTGCTTTTACGTGTCCCTCGATAACAG	CCAAGAGCAGAGCAGGGAAGAGCCCAAGCATAGACTTGGTGCCGTGGTGAAGGCTGCAGTCCAGTTTTGTGATGCTGCTTTTACGTGTCCCTCGATAACAG	chr1	154555733	NM_001025107,NM_001111,NM_001193495,NM_015840,NM_015841	5341,5472,5510,5394,5337	T	A	0.732662044662
GCGGATGCCACAGAGGCCAAGAACAAGGCCCATGAGGCGGAGAGGATCGCGAGCGCTGTCCAAAAGAATGCCACCAGCACCAAGGCAGAAGCTGAAAGAAC	GCGGATGCCACAGAGGCCAAGAACAAGGCCCATGAGGCGGAGAGGATCGCAAGCGCTGTCCAAAAGAATGCCACCAGCACCAAGGCAGAAGCTGAAAGAAC	chr1	183105705	NM_002293	4556	G	A	0.732586720579
CGTCCTACTAGTGAAACAGTAATGTATCCTGCATATGCAAAATGGGTACAGTCACACAGAGACCTGCCCATCAAGCTCAATCAGTGGTGCAATGTGGTGCG	CGTCCTACTAGTGAAACAGTAATGTATCCTGCATATGCAAAATGGGTACAATCACACAGAGACCTGCCCATCAAGCTCAATCAGTGGTGCAATGTGGTGCG	chr1	220154768	NM_004446	3675	G	A	0.732582276712
GCTCTTGGTCTCCTGAGTGTACCCAGGTCCTCCCAGGTGCGGTGTGCACCGAGCGCGCCTGGCCTGATGCCCTGGCCTGTGAGCTGGGGACTCCTGGGCCC	GCTCTTGGTCTCCTGAGTGTACCCAGGTCCTCCCAGGTGCGGTGTGCACCAAGCGCGCCTGGCCTGATGCCCTGGCCTGTGAGCTGGGGACTCCTGGGCCC	chr17	80400755	NM_001033046,NM_001100407,NM_001100408,NM_001193653,NM_001193654,NM_001193655,NM_001193657,NR_036514,NR_036516,NR_036517,NR_036518	1859,1909,1817,2129,2079,2023,2076,1785,1736,1694,1620	G	A	0.732248635901
GAAGCTAAAAGGAGAACTTGAAAGTTCGGACCAGGTGAGGGAGCACACGTCGCATTTGGAGGCAGAGCTGGAAAAGCACATGGCGGCCGCCAGCGCCGAGT	GAAGCTAAAAGGAGAACTTGAAAGTTCGGACCAGGTGAGGGAGCACACGTTGCATTTGGAGGCAGAGCTGGAAAAGCACATGGCGGCCGCCAGCGCCGAGT	chr20	17600357	NM_001042576,NM_004587	2651,2574	C	T	0.732110327861
CATCCTGGAACCTGGTGAATACCCTGACTTGTCCTTCTGGGATACAGAAGAAGCGTACATTGGATCCATGCGGCCTCTGAAAATGGGTGGCCGTAAAGTTG	CATCCTGGAACCTGGTGAATACCCTGACTTGTCCTTCTGGGATACAGAAGCAGCGTACATTGGATCCATGCGGCCTCTGAAAATGGGTGGCCGTAAAGTTG	chr6	106987370	NM_001624	4074	A	C	0.731524699052
CGTTGTAGAGTGGGAATAAGAGAGGGCTTTTTATTTTTTCGTTCATACGAGTATTGATGAAGATGATACTAAATGCTAAATGAAATATATCTGCTCCAAAA	CGTTGTAGAGTGGGAATAAGAGAGGGCTTTTTATTTTTTCGTTCATACGAATATTGATGAAGATGATACTAAATGCTAAATGAAATATATCTGCTCCAAAA	chrX	73042607	NR_001564	17159	G	A	0.731243059074
ACCCTCAACATATATCCCTTGTGCGATAAAAAAAAAAAAAAAAAAAAAAAGAGAATCGTACGTCGACTTTCGATTTTTCACAGCCTCAGCCTAGGAAAAAT	ACCCTCAACATATATCCCTTGTGCGATAAAAAAAAAAAAAAAAAAAAAAAAAGAATCGTACGTCGACTTTCGATTTTTCACAGCCTCAGCCTAGGAAAAAT	chr20	43535169	NM_003404,NM_139323	1113,1018	G	A	0.730675684151
CCTGTCCTCACCACACGGACTGAGACTGATTTGATTAAAGCACCAGAGTGTAATGGCCCTCAGAGCAGGGCTGGTCCTGGGGTTCCACACCCTGATGACCC	CCTGTCCTCACCACACGGACTGAGACTGATTTGATTAAAGCACCAGAGTGCAATGGCCCTCAGAGCAGGGCTGGTCCTGGGGTTCCACACCCTGATGACCC	chr6	32977315	NM_002119	75	T	C	0.730268071222
GGACCCTCTACTCACCAAAGACCTCCCTGCCATCCAGGAATCCCCCACCCGGGACCTTCCACCCTGTCAAGATCTGCCTCCTAGCCAGGTCTCCCTGCCAG	GGACCCTCTACTCACCAAAGACCTCCCTGCCATCCAGGAATCCCCCACCCAGGACCTTCCACCCTGTCAAGATCTGCCTCCTAGCCAGGTCTCCCTGCCAG	chr9	116346118	NM_130795,NM_144488	1733,2635	G	A	0.730146275019
TTGAGCTGCAGACCATCCTGAGAAGGGTTCTAGCAAAGCGCCAAGATATCAAGTCAGATGGCTTCAGCATCGAGACATGCAAAATTATGGTTGACATGCTA	TTGAGCTGCAGACCATCCTGAGAAGGGTTCTAGCAAAGCGCCAAGATATCCAGTCAGATGGCTTCAGCATCGAGACATGCAAAATTATGGTTGACATGCTA	chr1	223954080	NM_001146068,NM_001748	1704,1926	A	C	0.729738360488
ATGGAAGGAAAGATTGTGGTATATACAGCCTGCAATAATGGAAGTAGTTCTGTTATTTCTAAAGATGGAGAACTCTACATGTTTGGAAAAGATGCCATTTA	ATGGAAGGAAAGATTGTGGTATATACAGCCTGCAATAATGGAAGTAGTTCGGTTATTTCTAAAGATGGAGAACTCTACATGTTTGGAAAAGATGCCATTTA	chr13	77834627	NM_015057	2220	T	G	0.729560164725
GCCAAAAATTTCAGCTCTTATTTTAATGGAGTGTTAAAATTCTGATTCATATAGTCTTAAATTATCAACTCCTTAAATGTGCTTTTGAACCAATTTGCAGA	GCCAAAAATTTCAGCTCTTATTTTAATGGAGTGTTAAAATTCTGATTCATGTAGTCTTAAATTATCAACTCCTTAAATGTGCTTTTGAACCAATTTGCAGA	chr3	37032370	NM_014805	2426	A	G	0.729435224526
AATGATGAGCTGCAGTTCTTGGAGAAGATCAATAAAAACTGCTGGAGGATCAAGAAGGGCTTCGTGCCCAACATGCAGGTTGAAGGTGTTTTCTATGTGAA	AATGATGAGCTGCAGTTCTTGGAGAAGATCAATAAAAACTGCTGGAGGATTAAGAAGGGCTTCGTGCCCAACATGCAGGTTGAAGGTGTTTTCTATGTGAA	chr22	32808078	NM_014306	197	C	T	0.729284336976
CTTCTGCTGATGAGATTTATGACTGCAAGGTGGAGCACTGGGGCCTGGACCAGCCTCTTCTGAAACACTGGGAGCCTGAGATTCCAGCCCCTATGTCAGAG	CTTCTGCTGATGAGATTTATGACTGCAAGGTGGAGCACTGGGGCCTGGACAAGCCTCTTCTGAAACACTGGGAGCCTGAGATTCCAGCCCCTATGTCAGAG	chr6	32610009	NM_002122	645	C	A	0.729246471786
TCCATCAGGTCCGAGCTGTGTTGACTACCACTGCTTTTCCCTTCGTCTCAGTTATGTCTTGGAAGAAGGCTTTGCGGATCCCCGGAGACCTTCGGGTAGCA	TCCATCAGGTCCGAGCTGTGTTGACTACCACTGCTTTTCCCTTCGTCTCAATTATGTCTTGGAAGAAGGCTTTGCGGATCCCCGGAGACCTTCGGGTAGCA	chr6	32634387	NM_001243961,NM_002123	80,80	G	A	0.729094050454
ACATGCAGAAAGCACAGAAAGGAAAACCAAGGTTCTCATGAATCTCCAACTTTAAATCCTGAAACAGTGGCAATAAATTTATCTGATGTTGACTTGAGTAA	ACATGCAGAAAGCACAGAAAGGAAAACCAAGGTTCTCATGAATCTCCAACCTTAAATCCTGAAACAGTGGCAATAAATTTATCTGATGTTGACTTGAGTAA	chr10	90771829	NM_000043,NM_152871,NR_028033,NR_028034,NR_028035,NR_028036	988,925,816,678,741,879	T	C	0.728990306384
TTTGCCTGCTGAGGGTGGAGACCCACGAGCCGAGGCCTCCTGCAGTGTTCTGCACAGCAAACCGCACGCTATGGCTGACAGCCGGGATCCCGCCAGCGACC	TTTGCCTGCTGAGGGTGGAGACCCACGAGCCGAGGCCTCCTGCAGTGTTCCGCACAGCAAACCGCACGCTATGGCTGACAGCCGGGATCCCGCCAGCGACC	chr11	34460541	NM_001752	70	T	C	0.728989964126
AAATGAAACGTGCTCTCCAGCAGAAGTAGAAAGTAATGAAAAGGACAACAAACCTGAGGAAGAAGAGCAAGTAATACATGAAGATGATGAAAGACCTTCTG	AAATGAAACGTGCTCTCCAGCAGAAGTAGAAAGTAATGAAAAGGACAACAGACCTGAGGAAGAAGAGCAAGTAATACATGAAGATGATGAAAGACCTTCTG	chr12	14587301	NM_018179	1747	A	G	0.728696936649
CTCATGTTTGCCCGTTGCGGTGCCCACGAGAAAGCTCTCTCAGCCTTTCTGACATGTGGCAACTGGAAGCAAGCCCTCTGTGTGGCAGCCCAGCTTAACTT	CTCATGTTTGCCCGTTGCGGTGCCCACGAGAAAGCTCTCTCAGCCTTTCTCACATGTGGCAACTGGAAGCAAGCCCTCTGTGTGGCAGCCCAGCTTAACTT	chr9	111653574	NM_003640	3589	G	C	0.728055168104
AGTCCTTCCTCGGGAGGCGGCGAAGGCGGTCCACCCTGCGCGTGATCCTTTATGCCCGGCCCCTGCCCCTCCCTCCGGGTGGAACTTCCCCCTCACCGCCA	AGTCCTTCCTCGGGAGGCGGCGAAGGCGGTCCACCCTGCGCGTGATCCTTCATGCCCGGCCCCTGCCCCTCCCTCCGGGTGGAACTTCCCCCTCACCGCCA	chr1	46016687	NM_001202413,NM_001202414	144,144	T	C	0.7276841471
TAGATTTTACTGCTTGTCATTTTGTTATTTTCTTACCAAGTGCATTGATATGTGAAGTAGAATGAATTGCAGAGGAAAGTTTTATGAATATGGTGATGAGT	TAGATTTTACTGCTTGTCATTTTGTTATTTTCTTACCAAGTGCATTGATACGTGAAGTAGAATGAATTGCAGAGGAAAGTTTTATGAATATGGTGATGAGT	chr6	122766014	NM_020755	1607	T	C	0.727662149679
AAGCCTGAGACAGCTGTCTTGTGAGGGACTGAGATGCAGGATTTCTTCACGCCTCCCCTTTGTGACTTCAAGAGCCTCTGGCATCTCTTTCTGCAAAGGCA	AAGCCTGAGACAGCTGTCTTGTGAGGGACTGAGATGCAGGATTTCTTCACTCCTCCCCTTTGTGACTTCAAGAGCCTCTGGCATCTCTTTCTGCAAAGGCA	chr6	31322026	NM_005514	1195	G	T	0.727571287117
AACAAGCAGCAAGTGCCTTCTGGGGAGTCGGCGATCTTGGACCGAGTAGCTGATGGCATGGTGTTCGGTGCCCTCCTTCCCTGCGAGGAATGCTCGGGTCA	AACAAGCAGCAAGTGCCTTCTGGGGAGTCGGCGATCTTGGACCGAGTAGCCGATGGCATGGTGTTCGGTGCCCTCCTTCCCTGCGAGGAATGCTCGGGTCA	chr1	226573364	NM_001618	1023	T	C	0.727463557915
CAGGCCAAAGCTGATTCTCACAGAGCCAAAAAGGATATCAAAATGGGCCCATTTGATGTTGCCCGGAAAGTGTTTGCAGCTGGAGAGGAGACTGCTCACAT	CAGGCCAAAGCTGATTCTCACAGAGCCAAAAAGGATATCAAAATGGGCCCGTTTGATGTTGCCCGGAAAGTGTTTGCAGCTGGAGAGGAGACTGCTCACAT	chr4	39302029	NM_001204747,NM_002913	2684,2681	A	G	0.727367573589
GTCTCCTGTGCGGCCAGCGTCAGAGCCATGGCGACGGAGGAGAAGAAGCCCGAGACCGAGGCCGCCAGAGCACAGCCAACCCCTTCGTCATCCGCCACTCA	GTCTCCTGTGCGGCCAGCGTCAGAGCCATGGCGACGGAGGAGAAGAAGCCTGAGACCGAGGCCGCCAGAGCACAGCCAACCCCTTCGTCATCCGCCACTCA	chr9	137005023	NM_017588,NM_052821	195,110	C	T	0.727309105899
TGTGGGCCTGGGATAATGCCCATGGTACTCCATGCATTCACCTGCCCTGTGCATGTCTGGACTCACGGAGCTCACCCATGTGCACAAGTGTGCACAGTAAA	TGTGGGCCTGGGATAATGCCCATGGTACTCCATGCATTCACCTGCCCTGTACATGTCTGGACTCACGGAGCTCACCCATGTGCACAAGTGTGCACAGTAAA	chr16	27460897	NM_021798,NM_181078,NM_181079	2030,2383,2524	G	A	0.72695111314
GTGACCCCAGAGCAGATTGAGGAGGCTGTGGAGGCTGCTATTAACAGGCACCGGCCCCAGCTCCTGGTGGAACGTTACCATTTCAACATGGGGCTGCTGAT	GTGACCCCAGAGCAGATTGAGGAGGCTGTGGAGGCTGCTATTAACAGGCATCGGCCCCAGCTCCTGGTGGAACGTTACCATTTCAACATGGGGCTGCTGAT	chr3	49141116	NM_005051	404	C	T	0.726930091185
AGCCTGGCCTCATGTTAAACTTCAGCGCAACTGCCCTTAGGAGCAGGATGATCAAGTACTTTGTGGTGCAGAACCCGTCCTCTTGGCCGGTCTCCTTGCAG	AGCCTGGCCTCATGTTAAACTTCAGCGCAACTGCCCTTAGGAGCAGGATGGTCAAGTACTTTGTGGTGCAGAACCCGTCCTCTTGGCCGGTCTCCTTGCAG	chr4	154513627	NM_001131007,NM_015196	1865,1862	A	G	0.726886145799
CTACGACAATCCGGCTGGGAGCATGACCTTGGCGTCTGTTCTGGGAGCACGGATGATAAGCTCTGGAAGCTGGCAGTGTGTAAAGCACTGGCAAGTTTGTT	CTACGACAATCCGGCTGGGAGCATGACCTTGGCGTCTGTTCTGGGAGCACAGATGATAAGCTCTGGAAGCTGGCAGTGTGTAAAGCACTGGCAAGTTTGTT	chr22	47082345	NM_022766	2407	G	A	0.726717488456
TCAGGTTTGCTTTTTAATTCCCTCGGTTTCCTGTTCCGGAGGCGCGGGCGGTGCCACTGTCTTGGTACCTGCGGTAGTAGCCTGGCTTTGCTCTGACGGCG	TCAGGTTTGCTTTTTAATTCCCTCGGTTTCCTGTTCCGGAGGCGCGGGCGTTGCCACTGTCTTGGTACCTGCGGTAGTAGCCTGGCTTTGCTCTGACGGCG	chr5	31532174	NM_001100412	109	G	T	0.726411219954
GCTCGCTGTGGCCCGGATGTTCGGTGCAGCTGCCAGATCCGCTGATCTAGTGCTTCTCGAAAAAAACCTTCAGGCGGCCCATGGCTGTCGATATTCAACCA	GCTCGCTGTGGCCCGGATGTTCGGTGCAGCTGCCAGATCCGCTGATCTAGCGCTTCTCGAAAAAAACCTTCAGGCGGCCCATGGCTGTCGATATTCAACCA	chr14	59951278	NM_016475	118	T	C	0.726316634554
TGAGGCGGCCCCACGCTGCTTTCCCAGAAGGCTGTGCGTGCTCCTCGCTTCCTCCGCGGTCTTCCGAGCGGTCGCGTGAACTGCTTCCTGCAGGCTGGCCA	TGAGGCGGCCCCACGCTGCTTTCCCAGAAGGCTGTGCGTGCTCCTCGCTTTCTCCGCGGTCTTCCGAGCGGTCGCGTGAACTGCTTCCTGCAGGCTGGCCA	chr21	30445961	NM_006585	50	C	T	0.72620153415
ACCTACCTTTCGAGACTCAGAAACCAGAGTGTGTTTAACTTCTGTGCTATTCCACAGGTGATGGCCATTGCCACTTTGGCTGCCTGTTATAATAACCAGCA	ACCTACCTTTCGAGACTCAGAAACCAGAGTGTGTTTAACTTCTGTGCTATACCACAGGTGATGGCCATTGCCACTTTGGCTGCCTGTTATAATAACCAGCA	chr8	11687923	NM_004462	1025	T	A	0.726119791507
CTGTCTCCGGCTACTACAGGTGCCCTCATCAGCCACGAGAAGCTGCTGCTACAGATCAACCCCGAGCGGGAGCTGGGGAGCATGAGCTACAAACTCGGCCA	CTGTCTCCGGCTACTACAGGTGCCCTCATCAGCCACGAGAAGCTGCTGCTGCAGATCAACCCCGAGCGGGAGCTGGGGAGCATGAGCTACAAACTCGGCCA	chr4	3227419	NM_002111	7942	A	G	0.726077992813
ATGCGGTGCATGCTGTTTACCAGAGGAGGACATCAGATCCTGCATTATGTACACTGATCGTTTCTGCAGCTGCAGATTCTGCTGTTCGACTCTGGTCTAAA	ATGCGGTGCATGCTGTTTACCAGAGGAGGACATCAGATCCTGCATTATGTCCACTGATCGTTTCTGCAGCTGCAGATTCTGCTGTTCGACTCTGGTCTAAA	chr18	33718326	NM_001242875,NM_001242876,NM_001242877,NM_001242878,NM_001242879,NM_018255,NR_040110	442,442,442,442,442,442,442	A	C	0.725884660335
TGGTCTGGTGAGATGTTTCATATTTGTGACAGTTAATTTAAAAATTATGAGTTAATGCTGCCTGTGTCTATGGGGTTCTGTCTTCTTTGATAGCCATCTAT	TGGTCTGGTGAGATGTTTCATATTTGTGACAGTTAATTTAAAAATTATGACTTAATGCTGCCTGTGTCTATGGGGTTCTGTCTTCTTTGATAGCCATCTAT	chr3	186796130	NM_003032,NM_173216,NM_173217	4070,4393,3736	G	C	0.725784906509
TGGCGCAAAGTGAAGCCACAGCTTCAAAACGCCCACGCCATGCGGCGGGCATTCCGAGGCCCCAAGAATGGGAGGTTTGCTCTGGTGGACCAGCGTGTGGC	TGGCGCAAAGTGAAGCCACAGCTTCAAAACGCCCACGCCATGCGGCGGGCGTTCCGAGGCCCCAAGAATGGGAGGTTTGCTCTGGTGGACCAGCGTGTGGC	chr1	166818566	NM_017542	870	A	G	0.725612051771
GGCAGCCAGCGGCCTCAGACAGACCCACTGGCGTCTCTCTGCTGAGTGACCGTAAGCTCGGCGTCTGGCCCTCTGCCTGCCTCTCCCTGAGTGTGGCTGAC	GGCAGCCAGCGGCCTCAGACAGACCCACTGGCGTCTCTCTGCTGAGTGACTGTAAGCTCGGCGTCTGGCCCTCTGCCTGCCTCTCCCTGAGTGTGGCTGAC	chr16	27413566	NM_181078,NM_181079	84,84	C	T	0.725158690752
GAAGGGGGCCTGGGGGTGCGTGCAGCCTGTCGGGGAGACCCCACTCTGACAGTGGGCACACGGCAGCCTGCAAAGCACAGGGCCACCGCCACAGCCCGGCA	GAAGGGGGCCTGGGGGTGCGTGCAGCCTGTCGGGGAGACCCCACTCTGACGGTGGGCACACGGCAGCCTGCAAAGCACAGGGCCACCGCCACAGCCCGGCA	chr3	127789903	NM_013336	3013	A	G	0.724962978755
GAGACAGACGCTGAGTCCTGGTGCCAGAAGCTGAACCAGCGCAAGGAGAAGCTCTCCAGGCGGGAACGGGAGCACCACGCGGAGGCCGCGCAGTTCCAGGA	GAGACAGACGCTGAGTCCTGGTGCCAGAAGCTGAACCAGCGCAAGGAGAACCTCTCCAGGCGGGAACGGGAGCACCACGCGGAGGCCGCGCAGTTCCAGGA	chr17	73518203	NM_207346	1074	G	C	0.724636707266
GGCTGTGCCTGCAAAGCTTGTGCAGGACCTGGGGGCCAGGTCGACCTTCAAGTGGCTTTTGGGGCCCCAGGTTGAGCTCTGGATGTTTCAAGCCAAGGCTC	GGCTGTGCCTGCAAAGCTTGTGCAGGACCTGGGGGCCAGGTCGACCTTCAGGTGGCTTTTGGGGCCCCAGGTTGAGCTCTGGATGTTTCAAGCCAAGGCTC	chr7	44808416	NM_031449,NM_174929	4080,3941	A	G	0.724332617557
GGTCCTTCCTCGGGAGGCGGCGAAGGCGGTCCACCCTGCGCGTGATCCTTTATGCCCGGCCCCTGCCCCTCCCTCCGGGTGGAACTTCCCCCTCACCGCCA	GGTCCTTCCTCGGGAGGCGGCGAAGGCGGTCCACCCTGCGCGTGATCCTTCATGCCCGGCCCCTGCCCCTCCCTCCGGGTGGAACTTCCCCCTCACCGCCA	chr1	46016687	NM_006066,NM_153326	233,233	T	C	0.724175617733
CCAGACAAGCAGGATCACAAGGCCTCCCTGGACTCAATGCTTGGGGGTCTGGAGCAGGAATTGCAGGACCTTGGCATTGCCACAGTGCCCAAGGGCCATTG	CCAGACAAGCAGGATCACAAGGCCTCCCTGGACTCAATGCTTGGGGGTCTCGAGCAGGAATTGCAGGACCTTGGCATTGCCACAGTGCCCAAGGGCCATTG	chr11	58318619	NM_001143995,NM_004811	540,550	G	C	0.723933825552
TGGAGACTGGACCTGGCTGGGAACAACATCCCTGGAGACGTCCTCAGAGCCGTGGAGCAAGCCATGGGCCACAGCCAGGACCGGCTCACCACCTTCCAGGA	TGGAGACTGGACCTGGCTGGGAACAACATCCCTGGAGACGTCCTCAGAGCTGTGGAGCAAGCCATGGGCCACAGCCAGGACCGGCTCACCACCTTCCAGGA	chr17	79983379	NM_144999	897	C	T	0.723712998713
GGACACCTGCAGCCTAACCTGGTGGACCTTTGTGCTTCCGTCGCAGAGCTCGATGATAAGAGCATTTCCGACATGTGGACCATGGTAAAACAAATGACAGA	GGACACCTGCAGCCTAACCTGGTGGACCTTTGTGCTTCCGTCGCAGAGCTGGATGATAAGAGCATTTCCGACATGTGGACCATGGTAAAACAAATGACAGA	chr16	56855496	NM_001242795,NM_001242796,NM_014669	771,720,766	C	G	0.723705354219
GAAGAAAAAAGAGGGGGCATGGCTGGAGCAGAATGAGAATGAGAAGGCAGGAAAACAGCCAACAAAATGATAATAGCAAAGCCGACGGCCAGGTGGTCTCC	GAAGAAAAAAGAGGGGGCATGGCTGGAGCAGAATGAGAATGAGAAGGCAGAAAAACAGCCAACAAAATGATAATAGCAAAGCCGACGGCCAGGTGGTCTCC	chr2	231149108	NM_007237	1661	G	A	0.723523098343
GTTTCCTGAGTTATTAGTAAGATTGCTCCCTAAATGTAACCAGGGATTTTCCCATTATGTTCCCTTTTATACCATTTAGGTGTGAGTTCCTTAGCTTCTGC	GTTTCCTGAGTTATTAGTAAGATTGCTCCCTAAATGTAACCAGGGATTTTTCCATTATGTTCCCTTTTATACCATTTAGGTGTGAGTTCCTTAGCTTCTGC	chr1	179887788	NM_001267578,NM_015602	2630,2627	C	T	0.723400997596
GCCTTTTCCCCTCAAATAATATATTATATCATTTTTGGACTTATATAAATGATAATTAAATAAATTTTTTTCTTAATACTGTTGGACTTTGTATATACAAG	GCCTTTTCCCCTCAAATAATATATTATATCATTTTTGGACTTATATAAATCATAATTAAATAAATTTTTTTCTTAATACTGTTGGACTTTGTATATACAAG	chr5	126888718	NM_130809	2628	G	C	0.723396599446
CGAAACTACCTCAACACCCTGTCCACGGCTCTGAACATCCTGGAGAAATACGGCCGCAACCTTCTCAGCCCTCAGCGGCCTCGGTACTGGCGTGGTGTCAA	CGAAACTACCTCAACACCCTGTCCACGGCTCTGAACATCCTGGAGAAATATGGCCGCAACCTTCTCAGCCCTCAGCGGCCTCGGTACTGGCGTGGTGTCAA	chr14	24617238	NM_017999	495	C	T	0.723396599446
AATGGATCCTGCCTGGGAGGAGGACTTGAGGTTGCCATTTCATGCCAATACAGAATAGCAACAAAAGACAGAAAAACAGTATTAGGTACCCCTGAAGTTTT	AATGGATCCTGCCTGGGAGGAGGACTTGAGGTTGCCATTTCATGCCAATATAGAATAGCAACAAAAGACAGAAAAACAGTATTAGGTACCCCTGAAGTTTT	chr2	26455127	NM_000182	604	C	T	0.723048617953
GGAACTTCTGAACTTGGAAAGGGGAAGTTGGCAGCAACTCTCCTGGGCCACGTATCAACAATCTTCTGACAGCAGGAGCAGTGATAGTTGGGGAATTGTGA	GGAACTTCTGAACTTGGAAAGGGGAAGTTGGCAGCAACTCTCCTGGGCCATGTATCAACAATCTTCTGACAGCAGGAGCAGTGATAGTTGGGGAATTGTGA	chr13	50107904	NM_018191	2211	C	T	0.722842884739
AACTTCCCCTAGCAGTTGCAGGGAAGATAGGACGAGTAGCTTCTGACATGTGTGCCTCAGATCTGTTCCACCCCACTCACAGTGGTTCTGTTTGCTCCAGA	AACTTCCCCTAGCAGTTGCAGGGAAGATAGGACGAGTAGCTTCTGACATGGGTGCCTCAGATCTGTTCCACCCCACTCACAGTGGTTCTGTTTGCTCCAGA	chr11	4113470	NM_003156	3068	T	G	0.722842884739
GTTCTGTTTATAACTGACATCCGCAAACCCCAGTGAATGCCTCTTAGTTGGAGGTTGTGTCTCCCCCAAGGCAAGTGTGTTGTCCCAGACTCTTCTGTAGT	GTTCTGTTTATAACTGACATCCGCAAACCCCAGTGAATGCCTCTTAGTTGAAGGTTGTGTCTCCCCCAAGGCAAGTGTGTTGTCCCAGACTCTTCTGTAGT	chr7	139249426	NM_001113239,NM_022740	12034,12115	G	A	0.722269034412
GGGGTGAGCCCCTCACAGCCTTGCCCCTCCCCAAGGCTGGCAACCTGCCTCCCATTGCCCAAGAGAGAGGGCAGGGAACAGGCTACTGTCCTTCCCTGTGG	GGGGTGAGCCCCTCACAGCCTTGCCCCTCCCCAAGGCTGGCAACCTGCCTTCCATTGCCCAAGAGAGAGGGCAGGGAACAGGCTACTGTCCTTCCCTGTGG	chr20	25278278	NM_002862	3761	C	T	0.721978799768
AATAATGTAAAATAATTAAGGTCTATACATGGGTTGTATTTTTCTGGTTCACAACAGCACAAAGTGTCTTTCATTTTTTTGTTGGTTTTCTTTTAAGATCT	AATAATGTAAAATAATTAAGGTCTATACATGGGTTGTATTTTTCTGGTTCTCAACAGCACAAAGTGTCTTTCATTTTTTTGTTGGTTTTCTTTTAAGATCT	chr6	132781406	NM_003569	1527	A	T	0.72188018997
GCTGCAGACAGAACAACAAACTAGGCCAACTCAAGCCCTCAGCTCTCCCTTCCAAGCTGAGGCAACAGTTCAGTTGTCCCTTCAGGGTTTCTCAGAACAGC	GCTGCAGACAGAACAACAAACTAGGCCAACTCAAGCCCTCAGCTCTCCCTGCCAAGCTGAGGCAACAGTTCAGTTGTCCCTTCAGGGTTTCTCAGAACAGC	chr5	156917340	NM_033274	2297	T	G	0.721457305936
GAGCACGGGCATGCCTTGGAATATTGCCAAGCTTCCAGCTGCCTCTTCTCCTAAAGCATTCCTAGGAATATTTTCCCCGCCAATGCTGGGCGTACACCCTA	GAGCACGGGCATGCCTTGGAATATTGCCAAGCTTCCAGCTGCCTCTTCTCTTAAAGCATTCCTAGGAATATTTTCCCCGCCAATGCTGGGCGTACACCCTA	chr1	154556425	NM_001025107,NM_001111,NM_001193495,NM_015840,NM_015841	4649,4780,4818,4702,4645	C	T	0.721196872938
AACTCGTGTGTGAAACTCCAGACTGTCCACAGCATTCCGCTGACCATCAATAAGGAAGATGATGAGTCTCCGGGGCTCTATGGGTTTCTGAATGTCATCGT	AACTCGTGTGTGAAACTCCAGACTGTCCACAGCATTCCGCTGACCATCAACAAGGAAGATGATGAGTCTCCGGGGCTCTATGGGTTTCTGAATGTCATCGT	chr22	23631801	NM_004327,NM_021574	3296,3296	T	C	0.721192094187
TGTTGACTACCACTGCTTTTCCCTTCGTCTCAGTTATGTCTTGGAAGAAGGCTTTGCGGATCCCCGGAGACCTTCGGGTAGCAACTGTCACCTTGATGCTG	TGTTGACTACCACTGCTTTTCCCTTCGTCTCAGTTATGTCTTGGAAGAAGTCTTTGCGGATCCCCGGAGACCTTCGGGTAGCAACTGTCACCTTGATGCTG	chr6	32634369	NM_001243961,NM_002123	98,98	G	T	0.720486851406
GCTGGAGCCTGACGAGCTGGCGGGCGAAAATTTTGACCAGAGTCCTTTGAGAAGAACATTCAAATCCAAAGTTCTCGCCCACTATCCTCAGAATATAGAAT	GCTGGAGCCTGACGAGCTGGCGGGCGAAAATTTTGACCAGAGTCCTTTGAAAAGAACATTCAAATCCAAAGTTCTCGCCCACTATCCTCAGAATATAGAAT	chr12	31648826	NM_144973	341	G	A	0.720332145382
